# Supplementary material for: A high-throughput screening and computation platform for identifying synthetic promoters with enhanced cell-state specificity (SPECS)
Source: Nat Commun. 2019 Jun 28;10:2880. doi: 10.1038/s41467-019-10912-8 (PMC6599391; doi:10.1038/s41467-019-10912-8)
Supplement: Supplementary file 4 — Source Data [file 41467_2019_10912_MOESM4_ESM.xlsx]

## Sheet: Library TF annotation
ID	TF	Species	consensus
HESX1_pTH6156_PBM	AANF	Acipenser_baerii	CTAATTAA
HESX1_pTH6156_PBM	AANF	Acipenser_baerii	TTAATTAG
HOXC5_Abd-A_FlyReg_FBgn0000014_B1H	ABDA	Drosophila_melanogaster	TCAATTAA
HOXC5_Abd-A_FlyReg_FBgn0000014_B1H	ABDA	Drosophila_melanogaster	TTAATTGA
HOXC5_MA0206.1_B1H	ABDA	Drosophila_melanogaster	TAATTAA
HOXC5_MA0206.1_B1H	ABDA	Drosophila_melanogaster	TTAATTA
HOXC9_Abd-B_FlyReg_FBgn0000015_B1H	ABDB	Drosophila_melanogaster	TCATAAAA
HOXC9_Abd-B_FlyReg_FBgn0000015_B1H	ABDB	Drosophila_melanogaster	TTTTATGA
HOXC9_I$ABDB_01_Transfac	ABDB	Drosophila_melanogaster	GCGTTTATGGCGAC
HOXC9_I$ABDB_01_Transfac	ABDB	Drosophila_melanogaster	GTCGCCATAAACGC
HOXC9_MA0165.1_B1H	ABDB	Drosophila_melanogaster	TCATAAA
HOXC9_MA0165.1_B1H	ABDB	Drosophila_melanogaster	TTTATGA
TGIF1_Achi_Cell_FBgn0033749_B1H	ACHI	Drosophila_melanogaster	TGTCAAA
TGIF1_Achi_Cell_FBgn0033749_B1H	ACHI	Drosophila_melanogaster	TTTGACA
TGIF1_Achi_SOLEXA_FBgn0033749_B1H	ACHI	Drosophila_melanogaster	TGTCAA
TGIF1_Achi_SOLEXA_FBgn0033749_B1H	ACHI	Drosophila_melanogaster	TTGACA
TGIF1_MA0207.1_B1H	ACHI	Drosophila_melanogaster	CTGTCA
TGIF1_MA0207.1_B1H	ACHI	Drosophila_melanogaster	TGACAG
AFP_1	AFP		ATTAACTACAC
AFP_1	AFP		GTGTAGTTAAT
AHR_AHR_si_HocoMoco	AHR	Homo_sapiens	GCACGCAAC
AHR_AHR_si_HocoMoco	AHR	Homo_sapiens	GTTGCGTGC
AHR_V$AHR_01_Transfac	AHR	Homo_sapiens	CCCCGGGCTTGCGTGAGA
AHR_V$AHR_01_Transfac	AHR	Homo_sapiens	TCTCACGCAAGCCCGGGG
AHR_1	AHR		CCCCCGGCTAGCGTGAGA
AHR_1	AHR		TCTCACGCTAGCCGGGGG
AHR_2	AHR		CTTGCGTGAGA
AHR_2	AHR		TCTCACGCAAG
AHR::ARNT_1	AHR::ARNT		GGGCACGCAACCCTTA
AHR::ARNT_1	AHR::ARNT		TAAGGGTTGCGTGCCC
AHR::ARNT_2	AHR::ARNT		GGGGATCGCGTGACAACCC
AHR::ARNT_2	AHR::ARNT		GGGTTGTCACGCGATCCCC
AHR::ARNT_3	AHR::ARNT		CACGCA
AHR::ARNT_3	AHR::ARNT		TGCGTG
AHR::ARNT::HIF1A_1	AHR::ARNT::HIF1A		CCGCACGCA
AHR::ARNT::HIF1A_1	AHR::ARNT::HIF1A		TGCGTGCGG
AIRE_AIRE_f2_HocoMoco	AIRE	Homo_sapiens	ATTGGTTATATTGGTTAA
AIRE_AIRE_f2_HocoMoco	AIRE	Homo_sapiens	TTAACCAATATAACCAAT
AIRE_1	AIRE		ATTTAACCATTATAACCAATTAATAA
AIRE_1	AIRE		TTATTAATTGGTTATAATGGTTAAAT
AIRE_2	AIRE		GGTTATTAATTGGTTATATTGGTTA
AIRE_2	AIRE		TAACCAATATAACCAATTAATAACC
ALX1_Al_Cell_FBgn0000061_B1H	AL	Drosophila_melanogaster	TAATTAA
ALX1_Al_Cell_FBgn0000061_B1H	AL	Drosophila_melanogaster	TTAATTA
ALX1_Al_SOLEXA_FBgn0000061_B1H	AL	Drosophila_melanogaster	CGCTAATTA
ALX1_Al_SOLEXA_FBgn0000061_B1H	AL	Drosophila_melanogaster	TAATTAGCG
ALX1_MA0208.1_B1H	AL	Drosophila_melanogaster	TAATTAA
ALX1_MA0208.1_B1H	AL	Drosophila_melanogaster	TTAATTA
ALX1_6	ALX1	Homo_sapiens	TTAATTAAATTAA
ALX1_6	ALX1	Homo_sapiens	TTAATTTAATTAA
DMBX1_ALX1_si_HocoMoco	ALX1	Homo_sapiens	ATAATTGGATTA
DMBX1_ALX1_si_HocoMoco	ALX1	Homo_sapiens	TAATCCAATTAT
DMBX1_CART1_1_SELEX	ALX1	Homo_sapiens	TTAATTAAATTAA
DMBX1_CART1_1_SELEX	ALX1	Homo_sapiens	TTAATTTAATTAA
DMBX1_V$CART1_01_Transfac	ALX1	Homo_sapiens	AACTAATTACCATTATCG
DMBX1_V$CART1_01_Transfac	ALX1	Homo_sapiens	CGATAATGGTAATTAGTT
ALX1_4	ALX1	Mus_musculus	TCTAATTAAA
ALX1_4	ALX1	Mus_musculus	TTTAATTAGA
ALX1_5	ALX1	Mus_musculus	CTAATTAAATTAA
ALX1_5	ALX1	Mus_musculus	TTAATTTAATTAG
DMBX1_Alx1_1_SELEX	ALX1	Mus_musculus	TCTAATTAAA
DMBX1_Alx1_1_SELEX	ALX1	Mus_musculus	TTTAATTAGA
DMBX1_Alx1_2_SELEX	ALX1	Mus_musculus	CTAATTAAATTAA
DMBX1_Alx1_2_SELEX	ALX1	Mus_musculus	TTAATTTAATTAG
DMBX1_Cart1_0997_PBM	ALX1	Mus_musculus	CTAATTAA
DMBX1_Cart1_0997_PBM	ALX1	Mus_musculus	TTAATTAG
DMBX1_Cart1_1275_PBM	ALX1	Mus_musculus	CCAATTAA
DMBX1_Cart1_1275_PBM	ALX1	Mus_musculus	TTAATTGG
ALX1_1	ALX1		AACTAATTACCATTATCG
ALX1_1	ALX1		CGATAATGGTAATTAGTT
ALX1_2	ALX1		CGAATTAATTAATCACC
ALX1_2	ALX1		GGTGATTAATTAATTCG
ALX1_3	ALX1		CGCATTAATTAATTGGC
ALX1_3	ALX1		GCCAATTAATTAATGCG
ALX3_2	ALX3	Homo_sapiens	GCTAATTAGC
ALX3_2	ALX3	Homo_sapiens	GCTAATTAGC
ALX3_3	ALX3	Homo_sapiens	TCTAATTAAA
ALX3_3	ALX3	Homo_sapiens	TTTAATTAGA
ALX3_4	ALX3	Homo_sapiens	CTAATTTAATTAA
ALX3_4	ALX3	Homo_sapiens	TTAATTAAATTAG
DMBX1_ALX3_1_SELEX	ALX3	Homo_sapiens	GCTAATTAGC
DMBX1_ALX3_1_SELEX	ALX3	Homo_sapiens	GCTAATTAGC
DMBX1_ALX3_2_SELEX	ALX3	Homo_sapiens	TCTAATTAAA
DMBX1_ALX3_2_SELEX	ALX3	Homo_sapiens	TTTAATTAGA
DMBX1_ALX3_3_SELEX	ALX3	Homo_sapiens	CTAATTTAATTAA
DMBX1_ALX3_3_SELEX	ALX3	Homo_sapiens	TTAATTAAATTAG
DMBX1_Alx3_3418_PBM	ALX3	Mus_musculus	CTAATTA
DMBX1_Alx3_3418_PBM	ALX3	Mus_musculus	TAATTAG
ALX3_1	ALX3		CTCAGCTAATTAGTTTA
ALX3_1	ALX3		TAAACTAATTAGCTGAG
ALX4_3	ALX4	Homo_sapiens	CTAATTAAATTAA
ALX4_3	ALX4	Homo_sapiens	TTAATTTAATTAG
DMBX1_ALX4_1_SELEX	ALX4	Homo_sapiens	CTAATTAAATTAA
DMBX1_ALX4_1_SELEX	ALX4	Homo_sapiens	TTAATTTAATTAG
ALX4_4	ALX4	Mus_musculus	ATAATTAAATTAA
ALX4_4	ALX4	Mus_musculus	TTAATTTAATTAT
DMBX1_Alx4_1_SELEX	ALX4	Mus_musculus	ATAATTAAATTAA
DMBX1_Alx4_1_SELEX	ALX4	Mus_musculus	TTAATTTAATTAT
DMBX1_Alx4_1744_PBM	ALX4	Mus_musculus	CCAATTAA
DMBX1_Alx4_1744_PBM	ALX4	Mus_musculus	TTAATTGG
ALX4_1	ALX4		CCTGAGAATAATC
ALX4_1	ALX4		GATTATTCTCAGG
ALX4_2	ALX4		CGCATTAATTAATTACC
ALX4_2	ALX4		GGTAATTAATTAATGCG
POU3F3_pTH9216_PBM	Ame_R001268	Ailuropoda_melanoleuca	CTAATTAAC
POU3F3_pTH9216_PBM	Ame_R001268	Ailuropoda_melanoleuca	GTTAATTAG
POU3F3_pTH9225_PBM	amel4_ncbi_hmm42917	Apis_mellifera	CTAATTATAC
POU3F3_pTH9225_PBM	amel4_ncbi_hmm42917	Apis_mellifera	GTATAATTAG
RFX8_pTH9226_PBM	amel4_ncbi_hmm7004	Apis_mellifera	CCTTAGCAAC
RFX8_pTH9226_PBM	amel4_ncbi_hmm7004	Apis_mellifera	GTTGCTAAGG
ATOH7_amos_da_SANGER_10_FBgn0003270_B1H	AMOS	Drosophila_melanogaster	ACCATCTGCCG
ATOH7_amos_da_SANGER_10_FBgn0003270_B1H	AMOS	Drosophila_melanogaster	CGGCAGATGGT
AC226150.2_pTH5972_PBM	ANHX	Homo_sapiens	CTTGTCAA
AC226150.2_pTH5972_PBM	ANHX	Homo_sapiens	TTGACAAG
HMGA2_pTH8216_PBM	ANIA_01690	Aspergillus_nidulans	CCGGAAAAA
HMGA2_pTH8216_PBM	ANIA_01690	Aspergillus_nidulans	TTTTTCCGG
HOXC5_Antp_Cell_FBgn0000095_B1H	ANTP	Drosophila_melanogaster	TCATTAAA
HOXC5_Antp_Cell_FBgn0000095_B1H	ANTP	Drosophila_melanogaster	TTTAATGA
HOXC5_Antp_FlyReg_FBgn0000095_B1H	ANTP	Drosophila_melanogaster	AATTAT
HOXC5_Antp_FlyReg_FBgn0000095_B1H	ANTP	Drosophila_melanogaster	ATAATT
HOXC5_Antp_SOLEXA_FBgn0000095_B1H	ANTP	Drosophila_melanogaster	TCATTAAA
HOXC5_Antp_SOLEXA_FBgn0000095_B1H	ANTP	Drosophila_melanogaster	TTTAATGA
HOXC5_MA0166.1_B1H	ANTP	Drosophila_melanogaster	TCATTAA
HOXC5_MA0166.1_B1H	ANTP	Drosophila_melanogaster	TTAATGA
HOXA7_pTH6498_PBM	ANTPC	Acropora_formosa	AAGTAATTACT
HOXA7_pTH6498_PBM	ANTPC	Acropora_formosa	AGTAATTACTT
LHX9_Ap_Cell_FBgn0000099_B1H	AP	Drosophila_melanogaster	GCTAATTA
LHX9_Ap_Cell_FBgn0000099_B1H	AP	Drosophila_melanogaster	TAATTAGC
LHX9_ap_FlyReg_FBgn0000099_B1H	AP	Drosophila_melanogaster	TAATAA
LHX9_ap_FlyReg_FBgn0000099_B1H	AP	Drosophila_melanogaster	TTATTA
LHX9_Ap_SOLEXA_FBgn0000099_B1H	AP	Drosophila_melanogaster	TAATTAA
LHX9_Ap_SOLEXA_FBgn0000099_B1H	AP	Drosophila_melanogaster	TTAATTA
LHX9_MA0209.1_B1H	AP	Drosophila_melanogaster	CTAATTA
LHX9_MA0209.1_B1H	AP	Drosophila_melanogaster	TAATTAG
AP1_disc1	AP1	Homo_sapiens	ATGACGTCAC
AP1_disc1	AP1	Homo_sapiens	GTGACGTCAT
AP1_disc10	AP1	Homo_sapiens	CCCGCCCCCC
AP1_disc10	AP1	Homo_sapiens	GGGGGGCGGG
AP1_disc2	AP1	Homo_sapiens	GCCAATCAGA
AP1_disc2	AP1	Homo_sapiens	TCTGATTGGC
AP1_disc3	AP1	Homo_sapiens	ATGAGTCACC
AP1_disc3	AP1	Homo_sapiens	GGTGACTCAT
AP1_disc4	AP1	Homo_sapiens	AGTCATACTGAAA
AP1_disc4	AP1	Homo_sapiens	TTTCAGTATGACT
AP1_disc5	AP1	Homo_sapiens	ACTCACCAC
AP1_disc5	AP1	Homo_sapiens	GTGGTGAGT
AP1_disc6	AP1	Homo_sapiens	AAAACCCGGAGCGGA
AP1_disc6	AP1	Homo_sapiens	TCCGCTCCGGGTTTT
AP1_disc7	AP1	Homo_sapiens	CATGACTCAGAC
AP1_disc7	AP1	Homo_sapiens	GTCTGAGTCATG
AP1_disc8	AP1	Homo_sapiens	AAGGAAATGA
AP1_disc8	AP1	Homo_sapiens	TCATTTCCTT
AP1_disc9	AP1	Homo_sapiens	ACTCATGC
AP1_disc9	AP1	Homo_sapiens	GCATGAGT
AP1_known1	AP1		ACTGAGTCACC
AP1_known1	AP1		GGTGACTCAGT
AP1_known10	AP1		TGACTCA
AP1_known10	AP1		TGAGTCA
AP1_known2	AP1		GGTGACTCAGA
AP1_known2	AP1		TCTGAGTCACC
AP1_known3	AP1		ACTGAGTCATC
AP1_known3	AP1		GATGACTCAGT
AP1_known4	AP1		ACTTAGTCACT
AP1_known4	AP1		AGTGACTAAGT
AP1_known5	AP1		ATGAGTCAG
AP1_known5	AP1		CTGACTCAT
AP1_known6	AP1		GAATGAGTCAGCA
AP1_known6	AP1		TGCTGACTCATTC
AP1_known7	AP1		CCCCTTGAGTCA
AP1_known7	AP1		TGACTCAAGGGG
AP1_known8	AP1		ATGACTCAA
AP1_known8	AP1		TTGAGTCAT
AP1_known9	AP1		ATGACTCA
AP1_known9	AP1		TGAGTCAT
AP3_1	AP3		AATTTAGA
AP3_1	AP3		TCTAAATT
AR_ANDR_do_HocoMoco	AR	Homo_sapiens	AAGAACATCCTGTTCC
AR_ANDR_do_HocoMoco	AR	Homo_sapiens	GGAACAGGATGTTCTT
AR_AR_1_SELEX	AR	Homo_sapiens	AGGTACACGGTGTACCC
AR_AR_1_SELEX	AR	Homo_sapiens	GGGTACACCGTGTACCT
AR_AR_2_SELEX	AR	Homo_sapiens	GGGAACACGGTGTACCC
AR_AR_2_SELEX	AR	Homo_sapiens	GGGTACACCGTGTTCCC
AR_MA0007.2_ChIP-seq	AR	Homo_sapiens	AAGAACAGAATGTTC
AR_MA0007.2_ChIP-seq	AR	Homo_sapiens	GAACATTCTGTTCTT
AR_Ar_1_SELEX	AR	Mus_musculus	CGGTACACCGTGTACCC
AR_Ar_1_SELEX	AR	Mus_musculus	GGGTACACGGTGTACCG
AR_pTH1739_PBM	AR	Mus_musculus	TAGGAACATA
AR_pTH1739_PBM	AR	Mus_musculus	TATGTTCCTA
IRX3_Ara_Cell_FBgn0015904_B1H	ARA	Drosophila_melanogaster	AAATAACA
IRX3_Ara_Cell_FBgn0015904_B1H	ARA	Drosophila_melanogaster	TGTTATTT
IRX3_Ara_SOLEXA_FBgn0015904_B1H	ARA	Drosophila_melanogaster	ATAACA
IRX3_Ara_SOLEXA_FBgn0015904_B1H	ARA	Drosophila_melanogaster	TGTTAT
IRX3_MA0210.1_B1H	ARA	Drosophila_melanogaster	TAACA
IRX3_MA0210.1_B1H	ARA	Drosophila_melanogaster	TGTTA
ARHGEF12_1	ARHGEF12		ATTTACGACAAATAGC
ARHGEF12_1	ARHGEF12		GCTATTTGTCGTAAAT
ARID3C_ARI3A_do_HocoMoco	ARID3A	Homo_sapiens	AATTAATCGAAATCAAATTAAA
ARID3C_ARI3A_do_HocoMoco	ARID3A	Homo_sapiens	TTTAATTTGATTTCGATTAATT
ARID3C_ARI3A_f1_HocoMoco	ARID3A	Homo_sapiens	AATTAAA
ARID3C_ARI3A_f1_HocoMoco	ARID3A	Homo_sapiens	TTTAATT
ARID3C_pTH9214_PBM	ARID3A	Microcebus_murinus	TAATTAAAA
ARID3C_pTH9214_PBM	ARID3A	Microcebus_murinus	TTTTAATTA
ARID3C_Arid3a_3875_PBM	ARID3A	Mus_musculus	CAATTAAAA
ARID3C_Arid3a_3875_PBM	ARID3A	Mus_musculus	TTTTAATTG
ARID3C_MA0151.1_SELEX	ARID3A	Mus_musculus	ATTAAA
ARID3C_MA0151.1_SELEX	ARID3A	Mus_musculus	TTTAAT
ARID3C_pTH5169_PBM	ARID3A	Mus_musculus	TAATTAAAA
ARID3C_pTH5169_PBM	ARID3A	Mus_musculus	TTTTAATTA
ARID3C_pTH9384_PBM	ARID3A	Procavia_capensis	TAATTAAAA
ARID3C_pTH9384_PBM	ARID3A	Procavia_capensis	TTTTAATTA
ARID3A_1	ARID3A		ATTAAA
ARID3A_1	ARID3A		TTTAAT
ARID3A_2	ARID3A		GAATTTTAATTAAACCC
ARID3A_2	ARID3A		GGGTTTAATTAAAATTC
ARID3C_pTH4425_PBM	ARID3B	Mus_musculus	ATATTAATTAA
ARID3C_pTH4425_PBM	ARID3B	Mus_musculus	TTAATTAATAT
ARID5A_Arid5a_3770_PBM	ARID5A	Mus_musculus	GATAATATTGA
ARID5A_Arid5a_3770_PBM	ARID5A	Mus_musculus	TCAATATTATC
ARID5A_pTH5121_PBM	ARID5A	Rattus_norvegicus	GCAATATCGA
ARID5A_pTH5121_PBM	ARID5A	Rattus_norvegicus	TCGATATTGC
ARID5A_1	ARID5A		CTAATATTGCTAAA
ARID5A_1	ARID5A		TTTAGCAATATTAG
ARID5A_ARI5B_f1_HocoMoco	ARID5B	Homo_sapiens	CACAATACTAACC
ARID5A_ARI5B_f1_HocoMoco	ARID5B	Homo_sapiens	GGTTAGTATTGTG
ARID5A_V$MRF2_01_Transfac	ARID5B	Homo_sapiens	AACCACAATACCAA
ARID5A_V$MRF2_01_Transfac	ARID5B	Homo_sapiens	TTGGTATTGTGGTT
ARID5A_pTH4426_PBM	ARID5B	Mus_musculus	CAATATCG
ARID5A_pTH4426_PBM	ARID5B	Mus_musculus	CGATATTG
ARID5B_1	ARID5B		AACCACAATACCAA
ARID5B_1	ARID5B		TTGGTATTGTGGTT
ARNT2_ARNT_f1_HocoMoco	ARNT	Homo_sapiens	GCACGTGA
ARNT2_ARNT_f1_HocoMoco	ARNT	Homo_sapiens	TCACGTGC
ARNT2_V$ARNT_01_Transfac	ARNT	Homo_sapiens	GCGGGCACGTGACAAC
ARNT2_V$ARNT_01_Transfac	ARNT	Homo_sapiens	GTTGTCACGTGCCCGC
ARNT2_V$ARNT_02_Transfac	ARNT	Homo_sapiens	CAAAGGTCACGTGACCTTTG
ARNT2_V$ARNT_02_Transfac	ARNT	Homo_sapiens	CAAAGGTCACGTGACCTTTG
ARNT_MA0004.1_SELEX	ARNT	Mus_musculus	CACGTG
ARNT_MA0004.1_SELEX	ARNT	Mus_musculus	CACGTG
ARNT2_pTH5111_PBM	ARNT	Mus_musculus	AAGCACGTGATT
ARNT2_pTH5111_PBM	ARNT	Mus_musculus	AATCACGTGCTT
ARNT_1	ARNT		GCGGGCACGTGACAAC
ARNT_1	ARNT		GTTGTCACGTGCCCGC
ARNT_2	ARNT		CAAAGGTCACGTGACCTTTG
ARNT_2	ARNT		CAAAGGTCACGTGACCTTTG
ARNT_3	ARNT		CACGTG
ARNT_3	ARNT		CACGTG
ARNT2_ARNT2_si_HocoMoco	ARNT2	Homo_sapiens	GCCTCCCACGCC
ARNT2_ARNT2_si_HocoMoco	ARNT2	Homo_sapiens	GGCGTGGGAGGC
ARNT2_pTH5159_PBM	ARNT2	Mus_musculus	ATTCATGTGC
ARNT2_pTH5159_PBM	ARNT2	Mus_musculus	GCACATGAAT
ARNT2_ARNTL_1_SELEX	ARNTL	Homo_sapiens	GTCACGTGAC
ARNT2_ARNTL_1_SELEX	ARNTL	Homo_sapiens	GTCACGTGAC
ARNT2_BMAL1_f1_HocoMoco	ARNTL	Homo_sapiens	GGGTCACGTGTCCA
ARNT2_BMAL1_f1_HocoMoco	ARNTL	Homo_sapiens	TGGACACGTGACCC
ARNTL_1	ARNTL	Homo_sapiens	GTCACGTGAC
ARNTL_1	ARNTL	Homo_sapiens	GTCACGTGAC
ARNT2_pTH5064_PBM	ARNTL	Mus_musculus	GCACGTGACC
ARNT2_pTH5064_PBM	ARNTL	Mus_musculus	GGTCACGTGC
ARX_2	ARX	Homo_sapiens	TTAATTAAATTAA
ARX_2	ARX	Homo_sapiens	TTAATTTAATTAA
DMBX1_ARX_1_SELEX	ARX	Homo_sapiens	TTAATTAAATTAA
DMBX1_ARX_1_SELEX	ARX	Homo_sapiens	TTAATTTAATTAA
ARX_3	ARX	Mus_musculus	CTAATTAAATTAA
ARX_3	ARX	Mus_musculus	TTAATTTAATTAG
DMBX1_Arx_1_SELEX	ARX	Mus_musculus	CTAATTAAATTAA
DMBX1_Arx_1_SELEX	ARX	Mus_musculus	TTAATTTAATTAG
DMBX1_Arx_1738_PBM	ARX	Mus_musculus	CTAATTAA
DMBX1_Arx_1738_PBM	ARX	Mus_musculus	TTAATTAG
ARX_1	ARX		GTCCATTAATTAATGGA
ARX_1	ARX		TCCATTAATTAATGGAC
ASCL2_2	ASCL2	Mus_musculus	AGCAGCTGCT
ASCL2_2	ASCL2	Mus_musculus	AGCAGCTGCT
ASCL2_Ascl2_1_SELEX	ASCL2	Mus_musculus	AGCAGCTGCT
ASCL2_Ascl2_1_SELEX	ASCL2	Mus_musculus	AGCAGCTGCT
ASCL2_Ascl2_2654_PBM	ASCL2	Mus_musculus	AACAGCTGTT
ASCL2_Ascl2_2654_PBM	ASCL2	Mus_musculus	AACAGCTGTT
ASCL2_1	ASCL2		CAGGAGCAGCTGCTGAG
ASCL2_1	ASCL2		CTCAGCAGCTGCTCCTG
ATF1_ATF1_si_HocoMoco	ATF1	Homo_sapiens	CTGACGTCAC
ATF1_ATF1_si_HocoMoco	ATF1	Homo_sapiens	GTGACGTCAG
ATF1_Atf1_3026_PBM	ATF1	Mus_musculus	GATGACGTAA
ATF1_Atf1_3026_PBM	ATF1	Mus_musculus	TTACGTCATC
ATF1_pTH5005_PBM	ATF1	Mus_musculus	ATGACGTA
ATF1_pTH5005_PBM	ATF1	Mus_musculus	TACGTCAT
ATF7_V$CREBP1_01_Transfac	ATF2	Homo_sapiens	TTACGTAA
ATF7_V$CREBP1_01_Transfac	ATF2	Homo_sapiens	TTACGTAA
ATF7_V$CREBP1_Q2_Transfac	ATF2	Homo_sapiens	AGTTACGTCACC
ATF7_V$CREBP1_Q2_Transfac	ATF2	Homo_sapiens	GGTGACGTAACT
ATF7_pTH5083_PBM	ATF2	Mus_musculus	AATGACGTCA
ATF7_pTH5083_PBM	ATF2	Mus_musculus	TGACGTCATT
ATF2_1	ATF2		TTACGTAA
ATF2_1	ATF2		TTACGTAA
ATF2_2	ATF2		AGTTACGTCACC
ATF2_2	ATF2		GGTGACGTAACT
ATF2_3	ATF2		TGACGTCA
ATF2_3	ATF2		TGACGTCA
ATF3_ATF3_f1_HocoMoco	ATF3	Homo_sapiens	GTGACGCCA
ATF3_ATF3_f1_HocoMoco	ATF3	Homo_sapiens	TGGCGTCAC
ATF3_disc1	ATF3	Homo_sapiens	GTCACGTGAC
ATF3_disc1	ATF3	Homo_sapiens	GTCACGTGAC
ATF3_disc2	ATF3	Homo_sapiens	GGCGCGCGGCGGTGACGTGAC
ATF3_disc2	ATF3	Homo_sapiens	GTCACGTCACCGCCGCGCGCC
ATF3_disc3	ATF3	Homo_sapiens	AACCCGGCC
ATF3_disc3	ATF3	Homo_sapiens	GGCCGGGTT
ATF3_disc4	ATF3	Homo_sapiens	CCCCGCGCCC
ATF3_disc4	ATF3	Homo_sapiens	GGGCGCGGGG
ATF3_GM12878_ATF3_HudsonAlpha_ChIP-seq	ATF3	Homo_sapiens	GGTCACGTGAC
ATF3_GM12878_ATF3_HudsonAlpha_ChIP-seq	ATF3	Homo_sapiens	GTCACGTGACC
ATF3_H1-hESC_ATF3_HudsonAlpha_ChIP-seq	ATF3	Homo_sapiens	GGTCACGTGAC
ATF3_H1-hESC_ATF3_HudsonAlpha_ChIP-seq	ATF3	Homo_sapiens	GTCACGTGACC
ATF3_HepG2_ATF3_HudsonAlpha_ChIP-seq	ATF3	Homo_sapiens	GGTCACGTGAC
ATF3_HepG2_ATF3_HudsonAlpha_ChIP-seq	ATF3	Homo_sapiens	GTCACGTGACC
ATF3_K562_ATF3_Harvard_ChIP-seq	ATF3	Homo_sapiens	GGTGACGTGA
ATF3_K562_ATF3_Harvard_ChIP-seq	ATF3	Homo_sapiens	TCACGTCACC
ATF3_Mv41_ChIP-seq	ATF3	Homo_sapiens	CACGTGAC
ATF3_Mv41_ChIP-seq	ATF3	Homo_sapiens	GTCACGTG
ATF3_Mv43_ChIP-seq	ATF3	Homo_sapiens	ATGAGTCATC
ATF3_Mv43_ChIP-seq	ATF3	Homo_sapiens	GATGACTCAT
ATF3_pTH2684_PBM	ATF3	Mus_musculus	ACGTCATCA
ATF3_pTH2684_PBM	ATF3	Mus_musculus	TGATGACGT
ATF3_pTH5018_PBM	ATF3	Mus_musculus	ACGTCATC
ATF3_pTH5018_PBM	ATF3	Mus_musculus	GATGACGT
ATF3_known1	ATF3		CTCTGACGTCACCC
ATF3_known1	ATF3		GGGTGACGTCAGAG
ATF3_known10	ATF3		CTCTGACGTCA
ATF3_known10	ATF3		TGACGTCAGAG
ATF3_known11	ATF3		ATGACG
ATF3_known11	ATF3		CGTCAT
ATF3_known12	ATF3		GCGCTGACGTAACC
ATF3_known12	ATF3		GGTTACGTCAGCGC
ATF3_known13	ATF3		CGATGACGTCA
ATF3_known13	ATF3		TGACGTCATCG
ATF3_known14	ATF3		GTGACGTCA
ATF3_known14	ATF3		TGACGTCAC
ATF3_known15	ATF3		TGACGTCA
ATF3_known15	ATF3		TGACGTCA
ATF3_known16	ATF3		ACGATGACGTCATCGA
ATF3_known16	ATF3		TCGATGACGTCATCGT
ATF3_known2	ATF3		TGACGTCA
ATF3_known2	ATF3		TGACGTCA
ATF3_known3	ATF3		CGGGTGACGTCC
ATF3_known3	ATF3		GGACGTCACCCG
ATF3_known4	ATF3		GGGGGTTGACGCAGA
ATF3_known4	ATF3		TCTGCGTCAACCCCC
ATF3_known5	ATF3		ATGACGCATACCCCC
ATF3_known5	ATF3		GGGGGTATGCGTCAT
ATF3_known6	ATF3		CCTTACGTCACC
ATF3_known6	ATF3		GGTGACGTAAGG
ATF3_known7	ATF3		GGTGACGTAACC
ATF3_known7	ATF3		GGTTACGTCACC
ATF3_known8	ATF3		CGTTGACGTCAC
ATF3_known8	ATF3		GTGACGTCAACG
ATF3_known9	ATF3		CGATGACGTCAGAG
ATF3_known9	ATF3		CTCTGACGTCATCG
ATF4_2	ATF4	Homo_sapiens	GGATGATGCAATA
ATF4_2	ATF4	Homo_sapiens	TATTGCATCATCC
ATF5_Atf4_1_SELEX	ATF4	Homo_sapiens	AGGATGATGCAATC
ATF5_ATF4_1_SELEX	ATF4	Homo_sapiens	GGATGATGCAATA
ATF5_Atf4_1_SELEX	ATF4	Homo_sapiens	GATTGCATCATCCT
ATF5_ATF4_1_SELEX	ATF4	Homo_sapiens	TATTGCATCATCC
ATF4_3	ATF4	Mus_musculus	AGGATGATGCAATC
ATF4_3	ATF4	Mus_musculus	GATTGCATCATCCT
ATF5_pTH1014_PBM	ATF4	Mus_musculus	AGTTACGTAATTG
ATF5_pTH1014_PBM	ATF4	Mus_musculus	CAATTACGTAACT
ATF4_1	ATF4		CATTGCGTCAGG
ATF4_1	ATF4		CCTGACGCAATG
ATF5_ATF5_si_HocoMoco	ATF5	Homo_sapiens	CCTTCTTCCTTA
ATF5_ATF5_si_HocoMoco	ATF5	Homo_sapiens	TAAGGAAGAAGG
AL662828.6_ATF6A_si_HocoMoco	ATF6	Homo_sapiens	CCACGTCACCAC
AL662828.6_ATF6A_si_HocoMoco	ATF6	Homo_sapiens	GTGGTGACGTGG
AL662828.6_V$ATF6_01_Transfac	ATF6	Homo_sapiens	CCACGTCA
AL662828.6_V$ATF6_01_Transfac	ATF6	Homo_sapiens	TGACGTGG
ATF6_1	ATF6		CCACGTCA
ATF6_1	ATF6		TGACGTGG
ATF7_1	ATF7	Homo_sapiens	CGATGACGTCATCG
ATF7_1	ATF7	Homo_sapiens	CGATGACGTCATCG
ATF7_ATF7_1_SELEX	ATF7	Homo_sapiens	CGATGACGTCATCG
ATF7_ATF7_1_SELEX	ATF7	Homo_sapiens	CGATGACGTCATCG
ATF7_pTH5081_PBM	ATF7	Mus_musculus	GATGACGTCA
ATF7_pTH5081_PBM	ATF7	Mus_musculus	TGACGTCATC
ATOH7_ato_da_SANGER_10_FBgn0010433_B1H	ATO	Drosophila_melanogaster	CCACCTGTCAC
ATOH7_ato_da_SANGER_10_FBgn0010433_B1H	ATO	Drosophila_melanogaster	GTGACAGGTGG
ATOH7_ato_da_SANGER_5_2_FBgn0010433_B1H	ATO	Drosophila_melanogaster	ACATCTGTC
ATOH7_ato_da_SANGER_5_2_FBgn0010433_B1H	ATO	Drosophila_melanogaster	GACAGATGT
ATOH7_ato_da_SANGER_5_3_FBgn0010433_B1H	ATO	Drosophila_melanogaster	CCACCTGCC
ATOH7_ato_da_SANGER_5_3_FBgn0010433_B1H	ATO	Drosophila_melanogaster	GGCAGGTGG
ATOH1_1	ATOH1	Mus_musculus	AACATATGTT
ATOH1_1	ATOH1	Mus_musculus	AACATATGTT
ATOH7_Atoh1_1_SELEX	ATOH1	Mus_musculus	AACATATGTT
ATOH7_Atoh1_1_SELEX	ATOH1	Mus_musculus	AACATATGTT
ATOH7_MA0461.1_ChIP-seq	ATOH1	Mus_musculus	CAGATGGC
ATOH7_MA0461.1_ChIP-seq	ATOH1	Mus_musculus	GCCATCTG
ATOH7_pTH5074_PBM	ATOH1	Mus_musculus	AACATATGGC
ATOH7_pTH5074_PBM	ATOH1	Mus_musculus	GCCATATGTT
NFAT5_pTH9263_PBM	B5BV17	Gallus_gallus	AATGGAAAAT
NFAT5_pTH9263_PBM	B5BV17	Gallus_gallus	ATTTTCCATT
BACH1_BACH1_si_HocoMoco	BACH1	Homo_sapiens	ACCATGACTCAGCA
BACH1_BACH1_si_HocoMoco	BACH1	Homo_sapiens	TGCTGAGTCATGGT
BACH1_Mv45_ChIP-seq	BACH1	Homo_sapiens	CACGTGAC
BACH1_Mv45_ChIP-seq	BACH1	Homo_sapiens	GTCACGTG
BACH1_Mv46_ChIP-seq	BACH1	Homo_sapiens	TGACTCAGCA
BACH1_Mv46_ChIP-seq	BACH1	Homo_sapiens	TGCTGAGTCA
BACH1_Mv47_ChIP-seq	BACH1	Homo_sapiens	AAATGCTGA
BACH1_Mv47_ChIP-seq	BACH1	Homo_sapiens	TCAGCATTT
BACH1_V$BACH1_01_Transfac	BACH1	Homo_sapiens	ACGATGAGTCATGCT
BACH1_V$BACH1_01_Transfac	BACH1	Homo_sapiens	AGCATGACTCATCGT
BACH1_1	BACH1		ACGATGAGTCATGCT
BACH1_1	BACH1		AGCATGACTCATCGT
BACH1_V$BACH2_01_Transfac	BACH2	Homo_sapiens	CGTGAGTCATC
BACH1_V$BACH2_01_Transfac	BACH2	Homo_sapiens	GATGACTCACG
BACH2_1	BACH2		CGTGAGTCATC
BACH2_1	BACH2		GATGACTCACG
NKX2-5_Bap_Cell_FBgn0004862_B1H	BAP	Drosophila_melanogaster	CCACTTAAGA
NKX2-5_Bap_Cell_FBgn0004862_B1H	BAP	Drosophila_melanogaster	TCTTAAGTGG
NKX2-5_Bap_SOLEXA_FBgn0004862_B1H	BAP	Drosophila_melanogaster	CACTTAAG
NKX2-5_Bap_SOLEXA_FBgn0004862_B1H	BAP	Drosophila_melanogaster	CTTAAGTG
NKX2-5_MA0211.1_B1H	BAP	Drosophila_melanogaster	CACTTAA
NKX2-5_MA0211.1_B1H	BAP	Drosophila_melanogaster	TTAAGTG
NKX2-5_pTH5945_PBM	BAP	Drosophila_melanogaster	AACCACTTAAG
NKX2-5_pTH5945_PBM	BAP	Drosophila_melanogaster	CTTAAGTGGTT
BARHL1_2	BARHL1	Mus_musculus	ACCGTTTAGC
BARHL1_2	BARHL1	Mus_musculus	GCTAAACGGT
BARHL1_3	BARHL1	Mus_musculus	AGCAATTAGC
BARHL1_3	BARHL1	Mus_musculus	GCTAATTGCT
BARHL1_4	BARHL1	Mus_musculus	CATTTAGCAGCAATTA
BARHL1_4	BARHL1	Mus_musculus	TAATTGCTGCTAAATG
BARHL2_Barhl1_1_SELEX	BARHL1	Mus_musculus	ACCGTTTAGC
BARHL2_Barhl1_1_SELEX	BARHL1	Mus_musculus	GCTAAACGGT
BARHL2_Barhl1_2_SELEX	BARHL1	Mus_musculus	AGCAATTAGC
BARHL2_Barhl1_2_SELEX	BARHL1	Mus_musculus	GCTAATTGCT
BARHL2_Barhl1_2590_PBM	BARHL1	Mus_musculus	ACCAATTAG
BARHL2_Barhl1_2590_PBM	BARHL1	Mus_musculus	CTAATTGGT
BARHL2_Barhl1_3_SELEX	BARHL1	Mus_musculus	CATTTAGCAGCAATTA
BARHL2_Barhl1_3_SELEX	BARHL1	Mus_musculus	TAATTGCTGCTAAATG
BARHL2_pTH6503_PBM	BARHL1	Tetraodon_nigroviridis	AACCAATTAATAT
BARHL2_pTH6503_PBM	BARHL1	Tetraodon_nigroviridis	ATATTAATTGGTT
BARHL1_1	BARHL1		AACAACCAATTAATTC
BARHL1_1	BARHL1		GAATTAATTGGTTGTT
BARHL2_2	BARHL2	Homo_sapiens	ACCGTTTAAC
BARHL2_2	BARHL2	Homo_sapiens	GTTAAACGGT
BARHL2_3	BARHL2	Homo_sapiens	AGCAATTAAC
BARHL2_3	BARHL2	Homo_sapiens	GTTAATTGCT
BARHL2_4	BARHL2	Homo_sapiens	CATTTAACACCAATTA
BARHL2_4	BARHL2	Homo_sapiens	TAATTGGTGTTAAATG
BARHL2_5	BARHL2	Homo_sapiens	ACCGTTTAGC
BARHL2_5	BARHL2	Homo_sapiens	GCTAAACGGT
BARHL2_6	BARHL2	Homo_sapiens	AGCAATTAGC
BARHL2_6	BARHL2	Homo_sapiens	GCTAATTGCT
BARHL2_7	BARHL2	Homo_sapiens	CAATTAGCACCAATTA
BARHL2_7	BARHL2	Homo_sapiens	TAATTGGTGCTAATTG
BARHL2_BARHL2_1_SELEX	BARHL2	Homo_sapiens	ACCGTTTAAC
BARHL2_BARHL2_1_SELEX	BARHL2	Homo_sapiens	GTTAAACGGT
BARHL2_BARHL2_2_SELEX	BARHL2	Homo_sapiens	AGCAATTAAC
BARHL2_BARHL2_2_SELEX	BARHL2	Homo_sapiens	GTTAATTGCT
BARHL2_BARHL2_3_SELEX	BARHL2	Homo_sapiens	CATTTAACACCAATTA
BARHL2_BARHL2_3_SELEX	BARHL2	Homo_sapiens	TAATTGGTGTTAAATG
BARHL2_BARHL2_4_SELEX	BARHL2	Homo_sapiens	ACCGTTTAGC
BARHL2_BARHL2_4_SELEX	BARHL2	Homo_sapiens	GCTAAACGGT
BARHL2_BARHL2_5_SELEX	BARHL2	Homo_sapiens	AGCAATTAGC
BARHL2_BARHL2_5_SELEX	BARHL2	Homo_sapiens	GCTAATTGCT
BARHL2_BARHL2_6_SELEX	BARHL2	Homo_sapiens	CAATTAGCACCAATTA
BARHL2_BARHL2_6_SELEX	BARHL2	Homo_sapiens	TAATTGGTGCTAATTG
BARHL2_Barhl2_3868_PBM	BARHL2	Mus_musculus	ACCAATTAG
BARHL2_Barhl2_3868_PBM	BARHL2	Mus_musculus	CTAATTGGT
BARHL2_1	BARHL2		AAAAACCAATTAAGAA
BARHL2_1	BARHL2		TTCTTAATTGGTTTTT
BARX1_2	BARX1	Homo_sapiens	CAATTAAATACCGATTA
BARX1_2	BARX1	Homo_sapiens	TAATCGGTATTTAATTG
BARX1_3	BARX1	Homo_sapiens	CTAATTGC
BARX1_3	BARX1	Homo_sapiens	GCAATTAG
BARX1_BARX1_1_SELEX	BARX1	Homo_sapiens	CAATTAAATACCGATTA
BARX1_BARX1_1_SELEX	BARX1	Homo_sapiens	TAATCGGTATTTAATTG
BARX1_BARX1_2_SELEX	BARX1	Homo_sapiens	CTAATTGC
BARX1_BARX1_2_SELEX	BARX1	Homo_sapiens	GCAATTAG
BARX1_Barx1_2877_PBM	BARX1	Mus_musculus	AGCAATTAGC
BARX1_Barx1_2877_PBM	BARX1	Mus_musculus	GCTAATTGCT
BARX1_pTH6449_PBM	BARX1	Tetraodon_nigroviridis	AGCAATTAA
BARX1_pTH6449_PBM	BARX1	Tetraodon_nigroviridis	TTAATTGCT
BARX1_1	BARX1		AAAGTAATTAGTGAAT
BARX1_1	BARX1		ATTCACTAATTACTTT
BARX1_BARX2_si_HocoMoco	BARX2	Homo_sapiens	CAATTAATGA
BARX1_BARX2_si_HocoMoco	BARX2	Homo_sapiens	TCATTAATTG
BARX1_Barx2_3447_PBM	BARX2	Mus_musculus	AGCAATTAA
BARX1_Barx2_3447_PBM	BARX2	Mus_musculus	TTAATTGCT
BARX2_1	BARX2		TAAGTAATTAGTTATA
BARX2_1	BARX2		TATAACTAATTACTTA
BATF_BATF_si_HocoMoco	BATF	Homo_sapiens	ATGAGTCATA
BATF_BATF_si_HocoMoco	BATF	Homo_sapiens	TATGACTCAT
BATF_disc1	BATF	Homo_sapiens	GAAATGAGTCA
BATF_disc1	BATF	Homo_sapiens	TGACTCATTTC
BATF_disc2	BATF	Homo_sapiens	AAGTTTCAC
BATF_disc2	BATF	Homo_sapiens	GTGAAACTT
BATF_disc3	BATF	Homo_sapiens	AAATGACTGG
BATF_disc3	BATF	Homo_sapiens	CCAGTCATTT
BATF_GM12878_BATF_HudsonAlpha_ChIP-seq	BATF	Homo_sapiens	TCTCGATATGACTCA
BATF_GM12878_BATF_HudsonAlpha_ChIP-seq	BATF	Homo_sapiens	TGAGTCATATCGAGA
BATF_known1	BATF		TGATGACGTCATCA
BATF_known1	BATF		TGATGACGTCATCA
BATF3_BATF3_1_SELEX	BATF3	Homo_sapiens	TGATGACGTCATCA
BATF3_BATF3_1_SELEX	BATF3	Homo_sapiens	TGATGACGTCATCA
BBX_Bbx_3753_PBM	BBX	Mus_musculus	TCAATGAA
BBX_Bbx_3753_PBM	BBX	Mus_musculus	TTCATTGA
BBX_1	BBX		CACTTCATTGAATTA
BBX_1	BBX		TAATTCAATGAAGTG
BCL_disc1	BCL	Homo_sapiens	CACTTCCGGC
BCL_disc1	BCL	Homo_sapiens	GCCGGAAGTG
BCL_disc10	BCL	Homo_sapiens	CCTCCGCCGC
BCL_disc10	BCL	Homo_sapiens	GCGGCGGAGG
BCL_disc2	BCL	Homo_sapiens	AATGACTCAT
BCL_disc2	BCL	Homo_sapiens	ATGAGTCATT
BCL_disc3	BCL	Homo_sapiens	ACCATGGACA
BCL_disc3	BCL	Homo_sapiens	TGTCCATGGT
BCL_disc4	BCL	Homo_sapiens	GGAAGTGAAA
BCL_disc4	BCL	Homo_sapiens	TTTCACTTCC
BCL_disc5	BCL	Homo_sapiens	CTGATAAG
BCL_disc5	BCL	Homo_sapiens	CTTATCAG
BCL_disc6	BCL	Homo_sapiens	GGGAAAGCCC
BCL_disc6	BCL	Homo_sapiens	GGGCTTTCCC
BCL_disc7	BCL	Homo_sapiens	ACAGCTCCC
BCL_disc7	BCL	Homo_sapiens	GGGAGCTGT
BCL_disc8	BCL	Homo_sapiens	CCCCGCTGCCCGGC
BCL_disc8	BCL	Homo_sapiens	GCCGGGCAGCGGGG
BCL_disc9	BCL	Homo_sapiens	CTGCACCCGCTGCC
BCL_disc9	BCL	Homo_sapiens	GGCAGCGGGTGCAG
BCL11B_GM12878_BCL11A_HudsonAlpha_ChIP-seq	BCL11B	Homo_sapiens	AAGAGGAAGTGAAAC
BCL11B_GM12878_BCL11A_HudsonAlpha_ChIP-seq	BCL11B	Homo_sapiens	GTTTCACTTCCTCTT
BCL6_BCL6_f1_HocoMoco	BCL6	Homo_sapiens	AAAAGCTTTCTAGGAA
BCL6_BCL6_f1_HocoMoco	BCL6	Homo_sapiens	TTCCTAGAAAGCTTTT
BCL6_MA0463.1_ChIP-seq	BCL6	Mus_musculus	TGCTTTCTAGGAAA
BCL6_MA0463.1_ChIP-seq	BCL6	Mus_musculus	TTTCCTAGAAAGCA
BCL6_SRP001843_Bcl6_IgG_LPSstim_ChIP-seq	BCL6	Mus_musculus	AGGAGAGAAGGGGAAGGGAAGAAAGGGAGA
BCL6_SRP001843_Bcl6_IgG_LPSstim_ChIP-seq	BCL6	Mus_musculus	TCTCCCTTTCTTCCCTTCCCCTTCTCTCCT
BCL6B_2	BCL6B	Homo_sapiens	TGAATTCCTAGAAAGCA
BCL6B_2	BCL6B	Homo_sapiens	TGCTTTCTAGGAATTCA
BCL6B_BCL6B_1_SELEX	BCL6B	Homo_sapiens	TGAATTCCTAGAAAGCA
BCL6B_BCL6B_1_SELEX	BCL6B	Homo_sapiens	TGCTTTCTAGGAATTCA
BCL6B_Bcl6b_0961_PBM	BCL6B	Mus_musculus	GTCTTTCTAGAA
BCL6B_Bcl6b_0961_PBM	BCL6B	Mus_musculus	TTCTAGAAAGAC
BCL6B_1	BCL6B		CAAATTCCTCGAAAGA
BCL6B_1	BCL6B		TCTTTCGAGGAATTTG
BDP1_disc1	BDP1	Homo_sapiens	CCCGGAGGGCTTCCTGGAGGAGG
BDP1_disc1	BDP1	Homo_sapiens	CCTCCTCCAGGAAGCCCTCCGGG
BDP1_disc2	BDP1	Homo_sapiens	GGATTCGAAC
BDP1_disc2	BDP1	Homo_sapiens	GTTCGAATCC
BDP1_disc3	BDP1	Homo_sapiens	CCCACAGCCTCGTC
BDP1_disc3	BDP1	Homo_sapiens	GACGAGGCTGTGGG
BARHL2_MA0168.1_B1H	BH1	Drosophila_melanogaster	CAATTAA
BARHL2_MA0168.1_B1H	BH1	Drosophila_melanogaster	TTAATTG
BARHL2_MA0169.1_B1H	BH2	Drosophila_melanogaster	CAATTAA
BARHL2_MA0169.1_B1H	BH2	Drosophila_melanogaster	TTAATTG
BHLHA15_1	BHLHA15	Homo_sapiens	ACCATATGGT
BHLHA15_1	BHLHA15	Homo_sapiens	ACCATATGGT
BHLHA15_BHLHA15_1_SELEX	BHLHA15	Homo_sapiens	ACCATATGGT
BHLHA15_BHLHA15_1_SELEX	BHLHA15	Homo_sapiens	ACCATATGGT
BHLHA15_pTH4582_PBM	BHLHA15	Mus_musculus	ACATATGG
BHLHA15_pTH4582_PBM	BHLHA15	Mus_musculus	CCATATGT
BHLHE22_1	BHLHE22	Homo_sapiens	AAACATATGTTT
BHLHE22_1	BHLHE22	Homo_sapiens	AAACATATGTTT
OLIG2_BHLHE22_1_SELEX	BHLHE22	Homo_sapiens	AAACATATGTTT
OLIG2_BHLHE22_1_SELEX	BHLHE22	Homo_sapiens	AAACATATGTTT
OLIG2_pTH5267_PBM	BHLHE22	Mus_musculus	AACATATGGT
OLIG2_pTH5267_PBM	BHLHE22	Mus_musculus	ACCATATGTT
BHLHE23_1	BHLHE23	Homo_sapiens	AACATATGGT
BHLHE23_1	BHLHE23	Homo_sapiens	ACCATATGTT
OLIG2_BHLHE23_1_SELEX	BHLHE23	Homo_sapiens	AACATATGGT
OLIG2_BHLHE23_1_SELEX	BHLHE23	Homo_sapiens	ACCATATGTT
BHLHE40_BHE40_f2_HocoMoco	BHLHE40	Homo_sapiens	GCACGTGAC
BHLHE40_BHE40_f2_HocoMoco	BHLHE40	Homo_sapiens	GTCACGTGC
BHLHE40_BHLHB2_1_SELEX	BHLHE40	Homo_sapiens	ATCACGTGAC
BHLHE40_BHLHB2_1_SELEX	BHLHE40	Homo_sapiens	GTCACGTGAT
BHLHE40_disc1	BHLHE40	Homo_sapiens	AGTCACGTGA
BHLHE40_disc1	BHLHE40	Homo_sapiens	TCACGTGACT
BHLHE40_disc2	BHLHE40	Homo_sapiens	CAGCAGCCGCCGGCGCG
BHLHE40_disc2	BHLHE40	Homo_sapiens	CGCGCCGGCGGCTGCTG
BHLHE40_HepG2_BHLHE40_HudsonAlpha_ChIP-seq	BHLHE40	Homo_sapiens	GCACGTGACC
BHLHE40_HepG2_BHLHE40_HudsonAlpha_ChIP-seq	BHLHE40	Homo_sapiens	GGTCACGTGC
BHLHE40_Bhlhb2_1_SELEX	BHLHE40	Mus_musculus	GTCACGTGAC
BHLHE40_Bhlhb2_1_SELEX	BHLHE40	Mus_musculus	GTCACGTGAC
BHLHE40_Bhlhb2_1274_PBM	BHLHE40	Mus_musculus	GTCACGTGA
BHLHE40_Bhlhb2_1274_PBM	BHLHE40	Mus_musculus	TCACGTGAC
BHLHE40_Bhlhb2_2_SELEX	BHLHE40	Mus_musculus	AGCACGTGAC
BHLHE40_Bhlhb2_2_SELEX	BHLHE40	Mus_musculus	GTCACGTGCT
BHLHE40_MA0464.1_ChIP-seq	BHLHE40	Mus_musculus	CTCACGTGCAC
BHLHE40_MA0464.1_ChIP-seq	BHLHE40	Mus_musculus	GTGCACGTGAG
BHLHE40_pTH4330_PBM	BHLHE40	Mus_musculus	GCACGTGA
BHLHE40_pTH4330_PBM	BHLHE40	Mus_musculus	TCACGTGC
BHLHE40_known1	BHLHE40		CCGTCACGTGACCA
BHLHE40_known1	BHLHE40		TGGTCACGTGACGG
BHLHE40_known2	BHLHE40		GGAAGAGTCACGTGACCAATAC
BHLHE40_known2	BHLHE40		GTATTGGTCACGTGACTCTTCC
BHLHE40_known3	BHLHE40		ATCACGTGAC
BHLHE40_known3	BHLHE40		GTCACGTGAT
BHLHE40_known4	BHLHE40		GTCACGTGAC
BHLHE40_known4	BHLHE40		GTCACGTGAC
BHLHE40_BHE41_f1_HocoMoco	BHLHE41	Homo_sapiens	ACCGGGTCACGTGCAGAAGC
BHLHE40_BHE41_f1_HocoMoco	BHLHE41	Homo_sapiens	GCTTCTGCACGTGACCCGGT
BHLHE40_BHLHB3_1_SELEX	BHLHE41	Homo_sapiens	GGCACGTGAC
BHLHE40_BHLHB3_1_SELEX	BHLHE41	Homo_sapiens	GTCACGTGCC
BHLHE40_BHLHE41_1_SELEX	BHLHE41	Homo_sapiens	GTCACGTGAC
BHLHE40_BHLHE41_1_SELEX	BHLHE41	Homo_sapiens	GTCACGTGAC
BHLHE41_1	BHLHE41	Homo_sapiens	GGCACGTGAC
BHLHE41_1	BHLHE41	Homo_sapiens	GTCACGTGCC
BHLHE41_2	BHLHE41	Homo_sapiens	GTCACGTGAC
BHLHE41_2	BHLHE41	Homo_sapiens	GTCACGTGAC
BHLHE40_pTH5060_PBM	BHLHE41	Mus_musculus	ACACGTGCC
BHLHE40_pTH5060_PBM	BHLHE41	Mus_musculus	GGCACGTGT
NR2C2_pTH6019_PBM	BHR2	Brugia_pahangi	AAGGTCAA
NR2C2_pTH6019_PBM	BHR2	Brugia_pahangi	TTGACCTT
MLX_Mio_bigmax_SANGER_5_FBgn0039509_B1H	Bigmax_Fly	Drosophila_melanogaster	ATCACGTG
MLX_Mio_bigmax_SANGER_5_FBgn0039509_B1H	Bigmax_Fly	Drosophila_melanogaster	CACGTGAT
FOXD1_bin_FlyReg_FBgn0045759_B1H	BIN	Drosophila_melanogaster	TAAACAAAGA
FOXD1_bin_FlyReg_FBgn0045759_B1H	BIN	Drosophila_melanogaster	TCTTTGTTTA
FOXD1_bin_SANGER_5_FBgn0045759_B1H	BIN	Drosophila_melanogaster	GTAAACA
FOXD1_bin_SANGER_5_FBgn0045759_B1H	BIN	Drosophila_melanogaster	TGTTTAC
OSR2_bowl_SANGER_5_FBgn0004893_B1H	BOWL	Drosophila_melanogaster	CCAGTAGC
OSR2_bowl_SANGER_5_FBgn0004893_B1H	BOWL	Drosophila_melanogaster	GCTACTGG
BPTF_BPTF_si_HocoMoco	BPTF	Homo_sapiens	GAACACAACAAA
BPTF_BPTF_si_HocoMoco	BPTF	Homo_sapiens	TTTGTTGTGTTC
BPTF_V$FAC1_01_Transfac	BPTF	Homo_sapiens	ACCCACAACACATA
BPTF_V$FAC1_01_Transfac	BPTF	Homo_sapiens	TATGTGTTGTGGGT
BPTF_1	BPTF		AACCACAACACATA
BPTF_1	BPTF		TATGTGTTGTGGTT
BRCA1_BRCA1_f1_HocoMoco	BRCA1	Homo_sapiens	CAACCCAAA
BRCA1_BRCA1_f1_HocoMoco	BRCA1	Homo_sapiens	TTTGGGTTG
BRCA1_disc1	BRCA1	Homo_sapiens	TCTCGCGAGA
BRCA1_disc1	BRCA1	Homo_sapiens	TCTCGCGAGA
BRCA1_GM12878_BRCA1_Stanford_ChIP-seq	BRCA1	Homo_sapiens	AAATCTCGCGAGAAC
BRCA1_GM12878_BRCA1_Stanford_ChIP-seq	BRCA1	Homo_sapiens	GTTCTCGCGAGATTT
BRCA1_HeLa-S3_BRCA1_Stanford_ChIP-seq	BRCA1	Homo_sapiens	CAAATCTCGCGAGA
BRCA1_HeLa-S3_BRCA1_Stanford_ChIP-seq	BRCA1	Homo_sapiens	TCTCGCGAGATTTG
BRCA1_MA0133.1_SELEX	BRCA1	Homo_sapiens	ACAACAC
BRCA1_MA0133.1_SELEX	BRCA1	Homo_sapiens	GTGTTGT
BRCA1_known1	BRCA1		CAACAGAA
BRCA1_known1	BRCA1		TTCTGTTG
BRCA1_known2	BRCA1		ACAACAC
BRCA1_known2	BRCA1		GTGTTGT
BSX_Bsh_Cell_FBgn0000529_B1H	BSH	Drosophila_melanogaster	CCAATTAAA
BSX_Bsh_Cell_FBgn0000529_B1H	BSH	Drosophila_melanogaster	TTTAATTGG
BSX_Bsh_SOLEXA_FBgn0000529_B1H	BSH	Drosophila_melanogaster	TCATTAA
BSX_Bsh_SOLEXA_FBgn0000529_B1H	BSH	Drosophila_melanogaster	TTAATGA
BSX_MA0214.1_B1H	BSH	Drosophila_melanogaster	CAATTAA
BSX_MA0214.1_B1H	BSH	Drosophila_melanogaster	TTAATTG
BSX_pTH6569_PBM	BSH	Drosophila_melanogaster	ACCAATTAAC
BSX_pTH6569_PBM	BSH	Drosophila_melanogaster	GTTAATTGGT
BSX_2	BSX	Homo_sapiens	CCAATTAA
BSX_2	BSX	Homo_sapiens	TTAATTGG
BSX_BSX_1_SELEX	BSX	Homo_sapiens	CCAATTAA
BSX_BSX_1_SELEX	BSX	Homo_sapiens	TTAATTGG
BSX_Bsx_3483_PBM	BSX	Mus_musculus	ACCCATTAA
BSX_Bsx_3483_PBM	BSX	Mus_musculus	TTAATGGGT
BSX_1	BSX		CAGGTAATTACCTCAG
BSX_1	BSX		CTGAGGTAATTACCTG
MEOX2_Btn_Cell_FBgn0014949_B1H	BTN	Drosophila_melanogaster	CTTAATGA
MEOX2_Btn_Cell_FBgn0014949_B1H	BTN	Drosophila_melanogaster	TCATTAAG
MEOX2_Btn_SOLEXA_FBgn0014949_B1H	BTN	Drosophila_melanogaster	TAATTAA
MEOX2_Btn_SOLEXA_FBgn0014949_B1H	BTN	Drosophila_melanogaster	TTAATTA
MEOX2_MA0215.1_B1H	BTN	Drosophila_melanogaster	TCATTAA
MEOX2_MA0215.1_B1H	BTN	Drosophila_melanogaster	TTAATGA
ALX1_pTH6636_PBM	BX908797.1	Danio_rerio	ATTGTACAAT
ALX1_pTH6636_PBM	BX908797.1	Danio_rerio	ATTGTACAAT
T_byn_FlyReg_FBgn0011723_B1H	BYN	Drosophila_melanogaster	AAGTGCGA
T_byn_FlyReg_FBgn0011723_B1H	BYN	Drosophila_melanogaster	TCGCACTT
TLX3_C15_Cell_FBgn0004863_B1H	C15	Drosophila_melanogaster	GTTAATTA
TLX3_C15_Cell_FBgn0004863_B1H	C15	Drosophila_melanogaster	TAATTAAC
TLX3_C15_SOLEXA_FBgn0004863_B1H	C15	Drosophila_melanogaster	TAATTAAA
TLX3_C15_SOLEXA_FBgn0004863_B1H	C15	Drosophila_melanogaster	TTTAATTA
TLX3_MA0170.1_B1H	C15	Drosophila_melanogaster	TAATTAA
TLX3_MA0170.1_B1H	C15	Drosophila_melanogaster	TTAATTA
CACBP_1	CACBP		CCCACCCTC
CACBP_1	CACBP		GAGGGTGGG
CACD_1	CACD		CAACCCCTGGGTGTGG
CACD_1	CACD		CCACACCCAGGGGTTG
CACD_2	CACD		CCACACCC
CACD_2	CACD		GGGTGTGG
CDX2_pTH5553_PBM	CAD	Artemia_franciscana	GTAATTAA
CDX2_pTH5553_PBM	CAD	Artemia_franciscana	TTAATTAC
CDX2_Cad_Cell_FBgn0000251_B1H	CAD	Drosophila_melanogaster	TAATAAAA
CDX2_Cad_Cell_FBgn0000251_B1H	CAD	Drosophila_melanogaster	TTTTATTA
CDX2_cad_FlyReg_FBgn0000251_B1H	CAD	Drosophila_melanogaster	ATCATAAAA
CDX2_cad_FlyReg_FBgn0000251_B1H	CAD	Drosophila_melanogaster	TTTTATGAT
CDX2_Cad_SOLEXA_FBgn0000251_B1H	CAD	Drosophila_melanogaster	TAATAAAA
CDX2_Cad_SOLEXA_FBgn0000251_B1H	CAD	Drosophila_melanogaster	TTTTATTA
CDX2_MA0216.2_ChIP-chip	CAD	Drosophila_melanogaster	GGCCATAAAAA
CDX2_MA0216.2_ChIP-chip	CAD	Drosophila_melanogaster	TTTTTATGGCC
ATOH7_cato_da_SANGER_10_FBgn0024249_B1H	CATO	Drosophila_melanogaster	CACAGCTGAC
ATOH7_cato_da_SANGER_10_FBgn0024249_B1H	CATO	Drosophila_melanogaster	GTCAGCTGTG
IRX3_Caup_Cell_FBgn0015919_B1H	CAUP	Drosophila_melanogaster	CAATAACA
IRX3_Caup_Cell_FBgn0015919_B1H	CAUP	Drosophila_melanogaster	TGTTATTG
IRX3_Caup_SOLEXA_FBgn0015919_B1H	CAUP	Drosophila_melanogaster	ATAACA
IRX3_Caup_SOLEXA_FBgn0015919_B1H	CAUP	Drosophila_melanogaster	TGTTAT
IRX3_MA0217.1_B1H	CAUP	Drosophila_melanogaster	TAACA
IRX3_MA0217.1_B1H	CAUP	Drosophila_melanogaster	TGTTA
CBFB_PEBB_f1_HocoMoco	CBFB	Homo_sapiens	CAAACCACAGA
CBFB_PEBB_f1_HocoMoco	CBFB	Homo_sapiens	TCTGTGGTTTG
FOXD1_pTH6734_PBM	CBRFKH2	Caenorhabditis_briggsae	GTAAACAA
FOXD1_pTH6734_PBM	CBRFKH2	Caenorhabditis_briggsae	TTGTTTAC
IRX3_pTH6408_PBM	CbrIrx1	Caenorhabditis_briggsae	ATTACAAG
IRX3_pTH6408_PBM	CbrIrx1	Caenorhabditis_briggsae	CTTGTAAT
CBX5_1	CBX5		AATATTCAACAG
CBX5_1	CBX5		CTGTTGAATATT
CCDC6_1	CCDC6		GAGGAATTAAAATAC
CCDC6_1	CCDC6		GTATTTTAATTCCTC
CCNT2_disc1	CCNT2	Homo_sapiens	CTGGGGGGGGCAGATAAGGCA
CCNT2_disc1	CCNT2	Homo_sapiens	TGCCTTATCTGCCCCCCCCAG
CCNT2_disc2	CCNT2	Homo_sapiens	CCCCACCCCC
CCNT2_disc2	CCNT2	Homo_sapiens	GGGGGTGGGG
CDC5L_CDC5L_si_HocoMoco	CDC5L	Homo_sapiens	ATTATGTTAAATCAC
CDC5L_CDC5L_si_HocoMoco	CDC5L	Homo_sapiens	GTGATTTAACATAAT
CDC5L_V$CDC5_01_Transfac	CDC5L	Homo_sapiens	GATTTAACATAA
CDC5L_V$CDC5_01_Transfac	CDC5L	Homo_sapiens	TTATGTTAAATC
CDC5L_1	CDC5L		GATTTAACATAA
CDC5L_1	CDC5L		TTATGTTAAATC
CDX2_pTH6515_PBM	CDX	Discocelis_tigrina	GTAATTAA
CDX2_pTH6515_PBM	CDX	Discocelis_tigrina	TTAATTAC
CDX_1	CDX		TACAAACAAAGTAATAAA
CDX_1	CDX		TTTATTACTTTGTTTGTA
CDX1_2	CDX1	Homo_sapiens	GCAATAAAA
CDX1_2	CDX1	Homo_sapiens	TTTTATTGC
CDX2_CDX1_1_SELEX	CDX1	Homo_sapiens	GCAATAAAA
CDX2_CDX1_1_SELEX	CDX1	Homo_sapiens	TTTTATTGC
CDX2_CDX1_f1_HocoMoco	CDX1	Homo_sapiens	ACATAAAT
CDX2_CDX1_f1_HocoMoco	CDX1	Homo_sapiens	ATTTATGT
CDX2_Cdx1_2245_PBM	CDX1	Mus_musculus	GGTAATAAA
CDX2_Cdx1_2245_PBM	CDX1	Mus_musculus	TTTATTACC
CDX1_1	CDX1		TAAGGTAATAAAATTA
CDX1_1	CDX1		TAATTTTATTACCTTA
CDX2_3	CDX2	Homo_sapiens	GCAATAAAA
CDX2_3	CDX2	Homo_sapiens	TTTTATTGC
CDX2_CDX2_1_SELEX	CDX2	Homo_sapiens	GCAATAAAA
CDX2_CDX2_1_SELEX	CDX2	Homo_sapiens	TTTTATTGC
CDX2_CDX2_f1_HocoMoco	CDX2	Homo_sapiens	ATTTATGG
CDX2_CDX2_f1_HocoMoco	CDX2	Homo_sapiens	CCATAAAT
CDX2_MA0465.1_ChIP-seq	CDX2	Homo_sapiens	AAGCCATAAAA
CDX2_MA0465.1_ChIP-seq	CDX2	Homo_sapiens	TTTTATGGCTT
CDX2_Cdx2_4272_PBM	CDX2	Mus_musculus	GGCAATAAA
CDX2_Cdx2_4272_PBM	CDX2	Mus_musculus	TTTATTGCC
CDX2_1	CDX2		AAAGTTTTATTGCC
CDX2_1	CDX2		GGCAATAAAACTTT
CDX2_2	CDX2		AAATTTTATTACCGTT
CDX2_2	CDX2		AACGGTAATAAAATTT
CEBPA_CEBPA_do_HocoMoco	CEBPA	Homo_sapiens	ATTGCACAAT
CEBPA_CEBPA_do_HocoMoco	CEBPA	Homo_sapiens	ATTGTGCAAT
CEBPA_MA0102.3_ChIP-seq	CEBPA	Homo_sapiens	ATTGCACAATA
CEBPA_MA0102.3_ChIP-seq	CEBPA	Homo_sapiens	TATTGTGCAAT
CEBPA_V$CEBP_01_Transfac	CEBPA	Homo_sapiens	AACTTACCAAACA
CEBPA_V$CEBP_01_Transfac	CEBPA	Homo_sapiens	TGTTTGGTAAGTT
CEBPA_V$CEBP_C_Transfac	CEBPA	Homo_sapiens	GGTATTTGGCAATGCACA
CEBPA_V$CEBP_C_Transfac	CEBPA	Homo_sapiens	TGTGCATTGCCAAATACC
CEBPA_V$CEBP_Q2_Transfac	CEBPA	Homo_sapiens	ACATTGCATAATTA
CEBPA_V$CEBP_Q2_Transfac	CEBPA	Homo_sapiens	TAATTATGCAATGT
CEBPA_V$CEBPA_01_Transfac	CEBPA	Homo_sapiens	ATATTGCAAAATCA
CEBPA_V$CEBPA_01_Transfac	CEBPA	Homo_sapiens	TGATTTTGCAATAT
CEBPA_pTH5166_PBM	CEBPA	Mus_musculus	ATTACGTAAT
CEBPA_pTH5166_PBM	CEBPA	Mus_musculus	ATTACGTAAT
CEBPA_1	CEBPA		ATATTGCAAAATCA
CEBPA_1	CEBPA		TGATTTTGCAATAT
CEBPA_2	CEBPA		ATTGCGAAA
CEBPA_2	CEBPA		TTTCGCAAT
CEBPA_CEBPB_1_SELEX	CEBPB	Homo_sapiens	ATTGCGCAAT
CEBPA_CEBPB_1_SELEX	CEBPB	Homo_sapiens	ATTGCGCAAT
CEBPA_CEBPB_2_SELEX	CEBPB	Homo_sapiens	ATTGCGCAAT
CEBPA_CEBPB_2_SELEX	CEBPB	Homo_sapiens	ATTGCGCAAT
CEBPA_CEBPB_f1_HocoMoco	CEBPB	Homo_sapiens	ATTGCACAAC
CEBPA_CEBPB_f1_HocoMoco	CEBPB	Homo_sapiens	GTTGTGCAAT
CEBPA_HeLa-S3_CEBPB_Stanford_ChIP-seq	CEBPB	Homo_sapiens	AGGATTGTGCAATA
CEBPA_HeLa-S3_CEBPB_Stanford_ChIP-seq	CEBPB	Homo_sapiens	TATTGCACAATCCT
CEBPA_HepG2_CEBPB_Stanford_ChIP-seq	CEBPB	Homo_sapiens	ATTGTGCAATC
CEBPA_HepG2_CEBPB_Stanford_ChIP-seq	CEBPB	Homo_sapiens	GATTGCACAAT
CEBPA_K562_CEBPB_Stanford_ChIP-seq	CEBPB	Homo_sapiens	GATTGTGCAATACC
CEBPA_K562_CEBPB_Stanford_ChIP-seq	CEBPB	Homo_sapiens	GGTATTGCACAATC
CEBPA_MA0466.1_ChIP-seq	CEBPB	Homo_sapiens	ATTGTGCAATA
CEBPA_MA0466.1_ChIP-seq	CEBPB	Homo_sapiens	TATTGCACAAT
CEBPA_V$CEBPB_01_Transfac	CEBPB	Homo_sapiens	ACATTGCACAATCT
CEBPA_V$CEBPB_01_Transfac	CEBPB	Homo_sapiens	AGATTGTGCAATGT
CEBPA_V$CEBPB_02_Transfac	CEBPB	Homo_sapiens	ATATTGCACAACTC
CEBPA_V$CEBPB_02_Transfac	CEBPB	Homo_sapiens	GAGTTGTGCAATAT
CEBPB_disc1	CEBPB	Homo_sapiens	ATTGCGCAAT
CEBPB_disc1	CEBPB	Homo_sapiens	ATTGCGCAAT
CEBPB_disc2	CEBPB	Homo_sapiens	AGCCAATCA
CEBPB_disc2	CEBPB	Homo_sapiens	TGATTGGCT
CEBPA_Cebpb_1_SELEX	CEBPB	Mus_musculus	ATTGCGCAAT
CEBPA_Cebpb_1_SELEX	CEBPB	Mus_musculus	ATTGCGCAAT
CEBPA_pTH3208_PBM	CEBPB	Mus_musculus	ATTACGCAAT
CEBPA_pTH3208_PBM	CEBPB	Mus_musculus	ATTGCGTAAT
CEBPA_pTH5460_PBM	CEBPB	Mus_musculus	ATTGCGCAAT
CEBPA_pTH5460_PBM	CEBPB	Mus_musculus	ATTGCGCAAT
CEBPB_known1	CEBPB		ACATTGCACAATCT
CEBPB_known1	CEBPB		AGATTGTGCAATGT
CEBPB_known10	CEBPB		ATTGCGCAAT
CEBPB_known10	CEBPB		ATTGCGCAAT
CEBPB_known2	CEBPB		ATATTGCACAACTC
CEBPB_known2	CEBPB		GAGTTGTGCAATAT
CEBPB_known3	CEBPB		GCCTTACCAAATA
CEBPB_known3	CEBPB		TATTTGGTAAGGC
CEBPB_known4	CEBPB		ACATTGCATAATTA
CEBPB_known4	CEBPB		TAATTATGCAATGT
CEBPB_known5	CEBPB		GGTATTTGGCAATGCACA
CEBPB_known5	CEBPB		TGTGCATTGCCAAATACC
CEBPB_known6	CEBPB		AAATTTGGCAAA
CEBPB_known6	CEBPB		TTTGCCAAATTT
CEBPB_known7	CEBPB		AAATTGTGCAAT
CEBPB_known7	CEBPB		ATTGCACAATTT
CEBPB_known8	CEBPB		ATTGCGCAAT
CEBPB_known8	CEBPB		ATTGCGCAAT
CEBPB_known9	CEBPB		ATTGCGCAAT
CEBPB_known9	CEBPB		ATTGCGCAAT
CEBPA_CEBPD_1_SELEX	CEBPD	Homo_sapiens	ATTGCGCAAT
CEBPA_CEBPD_1_SELEX	CEBPD	Homo_sapiens	ATTGCGCAAT
CEBPA_CEBPD_f1_HocoMoco	CEBPD	Homo_sapiens	AATTGTGCAAT
CEBPA_CEBPD_f1_HocoMoco	CEBPD	Homo_sapiens	ATTGCACAATT
CEBPD_2	CEBPD	Homo_sapiens	ATTGCGCAAT
CEBPD_2	CEBPD	Homo_sapiens	ATTGCGCAAT
CEBPA_pTH5250_PBM	CEBPD	Mus_musculus	ATTGCGTAA
CEBPA_pTH5250_PBM	CEBPD	Mus_musculus	TTACGCAAT
CEBPD_1	CEBPD		AATTGCGTCACT
CEBPD_1	CEBPD		AGTGACGCAATT
CEBPA_CEBPE_1_SELEX	CEBPE	Homo_sapiens	ATTGCGCAAT
CEBPA_CEBPE_1_SELEX	CEBPE	Homo_sapiens	ATTGCGCAAT
CEBPA_CEBPE_f1_HocoMoco	CEBPE	Homo_sapiens	AAGATTGCGCAA
CEBPA_CEBPE_f1_HocoMoco	CEBPE	Homo_sapiens	TTGCGCAATCTT
CEBPE_1	CEBPE	Homo_sapiens	ATTGCGCAAT
CEBPE_1	CEBPE	Homo_sapiens	ATTGCGCAAT
CEBPA_pTH5253_PBM	CEBPE	Mus_musculus	TTGCGAAA
CEBPA_pTH5253_PBM	CEBPE	Mus_musculus	TTTCGCAA
CEBPG_2	CEBPG	Homo_sapiens	ATTGCGCAAT
CEBPG_2	CEBPG	Homo_sapiens	ATTGCGCAAT
CEBPG_3	CEBPG	Homo_sapiens	ATTGCGCAAT
CEBPG_3	CEBPG	Homo_sapiens	ATTGCGCAAT
CEBPG_CEBPG_1_SELEX	CEBPG	Homo_sapiens	ATTGCGCAAT
CEBPG_CEBPG_1_SELEX	CEBPG	Homo_sapiens	ATTGCGCAAT
CEBPG_CEBPG_2_SELEX	CEBPG	Homo_sapiens	ATTGCGCAAT
CEBPG_CEBPG_2_SELEX	CEBPG	Homo_sapiens	ATTGCGCAAT
CEBPG_CEBPG_si_HocoMoco	CEBPG	Homo_sapiens	ATTTTGCAATCTG
CEBPG_CEBPG_si_HocoMoco	CEBPG	Homo_sapiens	CAGATTGCAAAAT
CEBPG_pTH5257_PBM	CEBPG	Mus_musculus	GATTGCGTAA
CEBPG_pTH5257_PBM	CEBPG	Mus_musculus	TTACGCAATC
CEBPG_1	CEBPG		CTCATTTCAAAAA
CEBPG_1	CEBPG		TTTTTGAAATGAG
CEBPZ_CEBPZ_si_HocoMoco	CEBPZ	Homo_sapiens	AGCCAATCAGC
CEBPZ_CEBPZ_si_HocoMoco	CEBPZ	Homo_sapiens	GCTGATTGGCT
NKX2-5_Ceh-22_PBM	CEH22	Caenorhabditis_elegans	GCACTTAA
NKX2-5_Ceh-22_PBM	CEH22	Caenorhabditis_elegans	TTAAGTGC
NKX2-5_MA0264.1_PBM	CEH22	Caenorhabditis_elegans	ACCACTTGAAA
NKX2-5_MA0264.1_PBM	CEH22	Caenorhabditis_elegans	TTTCAAGTGGT
NKX2-5_pTH6327_PBM	CEH24	Caenorhabditis_elegans	ACCACTTAA
NKX2-5_pTH6327_PBM	CEH24	Caenorhabditis_elegans	TTAAGTGGT
NKX2-5_Mw138_ChIP-seq	CEH28	Caenorhabditis_elegans	AATCGATA
NKX2-5_Mw138_ChIP-seq	CEH28	Caenorhabditis_elegans	TATCGATT
CRX_pTH10716_PBM	CEH37	Caenorhabditis_elegans	GGGATTAA
CRX_pTH10716_PBM	CEH37	Caenorhabditis_elegans	TTAATCCC
ONECUT3_pTH8982_PBM	CEH48	Caenorhabditis_elegans	AATCGATAA
ONECUT3_pTH8982_PBM	CEH48	Caenorhabditis_elegans	TTATCGATT
CENPB_1	CENPB	Homo_sapiens	CCCGCATACAACGAA
CENPB_1	CENPB	Homo_sapiens	TTCGTTGTATGCGGG
CENPB_CENPB_1_SELEX	CENPB	Homo_sapiens	CCCGCATACAACGAA
CENPB_CENPB_1_SELEX	CENPB	Homo_sapiens	TTCGTTGTATGCGGG
CREB3L2_CrebA_SANGER_5_FBgn0004396_B1H	CERBA	Drosophila_melanogaster	GATTACGTGGCA
CREB3L2_CrebA_SANGER_5_FBgn0004396_B1H	CERBA	Drosophila_melanogaster	TGCCACGTAATC
YBX1_pTH8991_PBM	CEY1	Caenorhabditis_elegans	TAGGATAGA
YBX1_pTH8991_PBM	CEY1	Caenorhabditis_elegans	TCTATCCTA
ARID3C_pTH5118_PBM	CFI1	Caenorhabditis_elegans	CAATTAAA
ARID3C_pTH5118_PBM	CFI1	Caenorhabditis_elegans	TTTAATTG
BARHL2_CG11085_Cell_FBgn0030408_B1H	CG11085	Drosophila_melanogaster	CCAATTAAA
BARHL2_CG11085_Cell_FBgn0030408_B1H	CG11085	Drosophila_melanogaster	TTTAATTGG
BARHL2_CG11085_SOLEXA_FBgn0030408_B1H	CG11085	Drosophila_melanogaster	ACCAATTAAA
BARHL2_CG11085_SOLEXA_FBgn0030408_B1H	CG11085	Drosophila_melanogaster	TTTAATTGGT
BARHL2_MA0171.1_B1H	CG11085	Drosophila_melanogaster	CAATTAA
BARHL2_MA0171.1_B1H	CG11085	Drosophila_melanogaster	TTAATTG
SHOX_CG11294_Cell_FBgn0030058_B1H	CG11294	Drosophila_melanogaster	TAATTAA
SHOX_CG11294_Cell_FBgn0030058_B1H	CG11294	Drosophila_melanogaster	TTAATTA
SHOX_CG11294_SOLEXA_FBgn0030058_B1H	CG11294	Drosophila_melanogaster	TAATTAA
SHOX_CG11294_SOLEXA_FBgn0030058_B1H	CG11294	Drosophila_melanogaster	TTAATTA
SHOX_MA0172.1_B1H	CG11294	Drosophila_melanogaster	TAATTAA
SHOX_MA0172.1_B1H	CG11294	Drosophila_melanogaster	TTAATTA
SCRT2_CG12605_SANGER_10_FBgn0035481_B1H	CG12605	Drosophila_melanogaster	CAACAGGTG
SCRT2_CG12605_SANGER_10_FBgn0035481_B1H	CG12605	Drosophila_melanogaster	CACCTGTTG
SCRT2_CG12605_SOLEXA_5_FBgn0035481_B1H	CG12605	Drosophila_melanogaster	CCACCTGTTGCAC
SCRT2_CG12605_SOLEXA_5_FBgn0035481_B1H	CG12605	Drosophila_melanogaster	GTGCAACAGGTGG
FEZF2_CG31670_SANGER_5_FBgn0031375_B1H	CG31670	Drosophila_melanogaster	AAATGAGCAAC
FEZF2_CG31670_SANGER_5_FBgn0031375_B1H	CG31670	Drosophila_melanogaster	GTTGCTCATTT
FEZF2_CG31670_SOLEXA_5_FBgn0031375_B1H	CG31670	Drosophila_melanogaster	CAAAAAGAGCAACCA
FEZF2_CG31670_SOLEXA_5_FBgn0031375_B1H	CG31670	Drosophila_melanogaster	TGGTTGCTCTTTTTG
ALX1_CG32532_Cell_FBgn0052532_B1H	CG32532	Drosophila_melanogaster	TAATTAA
ALX1_CG32532_Cell_FBgn0052532_B1H	CG32532	Drosophila_melanogaster	TTAATTA
ALX1_CG32532_SOLEXA_FBgn0052532_B1H	CG32532	Drosophila_melanogaster	TAATTAA
ALX1_CG32532_SOLEXA_FBgn0052532_B1H	CG32532	Drosophila_melanogaster	TTAATTA
ALX1_MA0179.1_B1H	CG32532	Drosophila_melanogaster	TAATTAA
ALX1_MA0179.1_B1H	CG32532	Drosophila_melanogaster	TTAATTA
SCXA_CG33557_da_SANGER_5_FBgn0053557_B1H	CG33557	Drosophila_melanogaster	CCAGATGGCACGGACACAACA
SCXA_CG33557_da_SANGER_5_FBgn0053557_B1H	CG33557	Drosophila_melanogaster	TGTTGTGTCCGTGCCATCTGG
LMX1A_CG4328_Cell_FBgn0036274_B1H	CG4328	Drosophila_melanogaster	ATTTATTG
LMX1A_CG4328_Cell_FBgn0036274_B1H	CG4328	Drosophila_melanogaster	CAATAAAT
LMX1A_CG4328_SOLEXA_FBgn0036274_B1H	CG4328	Drosophila_melanogaster	TAATTAAA
LMX1A_CG4328_SOLEXA_FBgn0036274_B1H	CG4328	Drosophila_melanogaster	TTTAATTA
LMX1A_MA0182.1_B1H	CG4328	Drosophila_melanogaster	CAATAAA
LMX1A_MA0182.1_B1H	CG4328	Drosophila_melanogaster	TTTATTG
ALX1_CG9876_Cell_FBgn0034821_B1H	CG9876	Drosophila_melanogaster	ACTAATTA
ALX1_CG9876_Cell_FBgn0034821_B1H	CG9876	Drosophila_melanogaster	TAATTAGT
ALX1_CG9876_SOLEXA_FBgn0034821_B1H	CG9876	Drosophila_melanogaster	TAATTAA
ALX1_CG9876_SOLEXA_FBgn0034821_B1H	CG9876	Drosophila_melanogaster	TTAATTA
ALX1_MA0184.1_B1H	CG9876	Drosophila_melanogaster	CTAATTA
ALX1_MA0184.1_B1H	CG9876	Drosophila_melanogaster	TAATTAG
KLF4_CG9895_SANGER_10_FBgn0034810_B1H	CG9895	Drosophila_melanogaster	AATGGGCGTGGC
KLF4_CG9895_SANGER_10_FBgn0034810_B1H	CG9895	Drosophila_melanogaster	GCCACGCCCATT
KLF4_CG9895_SOLEXA_5_FBgn0034810_B1H	CG9895	Drosophila_melanogaster	GGCCACGCCCA
KLF4_CG9895_SOLEXA_5_FBgn0034810_B1H	CG9895	Drosophila_melanogaster	TGGGCGTGGCC
CHD2_disc1	CHD2	Homo_sapiens	TCTCGCGAGA
CHD2_disc1	CHD2	Homo_sapiens	TCTCGCGAGA
CHD2_disc2	CHD2	Homo_sapiens	AAAGGCGC
CHD2_disc2	CHD2	Homo_sapiens	GCGCCTTT
CHD2_disc3	CHD2	Homo_sapiens	CTCCTCGCCCC
CHD2_disc3	CHD2	Homo_sapiens	GGGGCGAGGAG
GLI1_Ci_SANGER_5_FBgn0004859_B1H	CI	Drosophila_melanogaster	AGACCACCCAC
GLI1_Ci_SANGER_5_FBgn0004859_B1H	CI	Drosophila_melanogaster	GTGGGTGGTCT
FOXJ3_pTH5634_PBM	Ci.FoxM	Ciona_intestinalis	GTAAACAAC
FOXJ3_pTH5634_PBM	Ci.FoxM	Ciona_intestinalis	GTTGTTTAC
CIC_Cic_3454_PBM	CIC	Mus_musculus	AGTCAGCAAA
CIC_Cic_3454_PBM	CIC	Mus_musculus	TTTGCTGACT
ISX_pTH6551_PBM	CiPrdA	Ciona_intestinalis	AATTAATTAGT
ISX_pTH6551_PBM	CiPrdA	Ciona_intestinalis	ACTAATTAATT
NPAS2_Clk_cyc_SANGER_5_FBgn0023076_B1H	CLK	Drosophila_melanogaster	ACACGTGA
NPAS2_Clk_cyc_SANGER_5_FBgn0023076_B1H	CLK	Drosophila_melanogaster	TCACGTGT
NPAS2_gce_Clk_SANGER_5_FBgn0023076_B1H	CLK	Drosophila_melanogaster	CACGTGGC
NPAS2_gce_Clk_SANGER_5_FBgn0023076_B1H	CLK	Drosophila_melanogaster	GCCACGTG
NPAS2_Met_Clk_SANGER_5_FBgn0023076_B1H	CLK	Drosophila_melanogaster	CACGTGTC
NPAS2_Met_Clk_SANGER_5_FBgn0023076_B1H	CLK	Drosophila_melanogaster	GACACGTG
NPAS2_tai_Clk_SANGER_5_FBgn0023076_B1H	CLK	Drosophila_melanogaster	GACACGTGC
NPAS2_tai_Clk_SANGER_5_FBgn0023076_B1H	CLK	Drosophila_melanogaster	GCACGTGTC
CLOCK_1	CLOCK	Homo_sapiens	AACACGTGTT
CLOCK_1	CLOCK	Homo_sapiens	AACACGTGTT
NPAS2_CLOCK_1_SELEX	CLOCK	Homo_sapiens	AACACGTGTT
NPAS2_CLOCK_1_SELEX	CLOCK	Homo_sapiens	AACACGTGTT
NPAS2_pTH5056_PBM	CLOCK	Mus_musculus	GCCACGTGGC
NPAS2_pTH5056_PBM	CLOCK	Mus_musculus	GCCACGTGGC
CLOCK::ARNTL_1	CLOCK::ARNTL		ACACGTGG
CLOCK::ARNTL_1	CLOCK::ARNTL		CCACGTGT
HOXA1_pTH5486_PBM	CNOX5	Eleutheria_dichotoma	TTAATTAA
HOXA1_pTH5486_PBM	CNOX5	Eleutheria_dichotoma	TTAATTAA
COMP1_1	COMP1		GGCCTTTTGTTGTCAATCAAAACA
COMP1_1	COMP1		TGTTTTGATTGACAACAAAAGGCC
CPEB1_1	CPEB1	Homo_sapiens	AATAAAAA
CPEB1_1	CPEB1	Homo_sapiens	TTTTTATT
CPEB1_CPEB1_1_SELEX	CPEB1	Homo_sapiens	AATAAAAA
CPEB1_CPEB1_1_SELEX	CPEB1	Homo_sapiens	TTTTTATT
CPHX_1	CPHX		ATGATCGAATCAAA
CPHX_1	CPHX		TTTGATTCGATCAT
RFX8_pTH9285_PBM	CPRT0000009601	Schistosoma_japonicum	CATAGCAAC
RFX8_pTH9285_PBM	CPRT0000009601	Schistosoma_japonicum	GTTGCTATG
ATF1_CREB1_f1_HocoMoco	CREB1	Homo_sapiens	GTGACGTCA
ATF1_CREB1_f1_HocoMoco	CREB1	Homo_sapiens	TGACGTCAC
ATF1_V$CREB_01_Transfac	CREB1	Homo_sapiens	TGACGTCA
ATF1_V$CREB_01_Transfac	CREB1	Homo_sapiens	TGACGTCA
ATF1_V$CREB_02_Transfac	CREB1	Homo_sapiens	CGGGTGACGTCC
ATF1_V$CREB_02_Transfac	CREB1	Homo_sapiens	GGACGTCACCCG
ATF1_V$CREB_Q2_Transfac	CREB1	Homo_sapiens	CCTTACGTCACC
ATF1_V$CREB_Q2_Transfac	CREB1	Homo_sapiens	GGTGACGTAAGG
ATF1_V$CREB_Q4_Transfac	CREB1	Homo_sapiens	GGTGACGTAACC
ATF1_V$CREB_Q4_Transfac	CREB1	Homo_sapiens	GGTTACGTCACC
ATF1_V$TAXCREB_01_Transfac	CREB1	Homo_sapiens	GGGGGTTGACGCAGA
ATF1_V$TAXCREB_01_Transfac	CREB1	Homo_sapiens	TCTGCGTCAACCCCC
ATF1_V$TAXCREB_02_Transfac	CREB1	Homo_sapiens	ATGACGCATACCCCC
ATF1_V$TAXCREB_02_Transfac	CREB1	Homo_sapiens	GGGGGTATGCGTCAT
ATF1_pTH5080_PBM	CREB1	Mus_musculus	GTGACGTAA
ATF1_pTH5080_PBM	CREB1	Mus_musculus	TTACGTCAC
CREB3_1	CREB3	Homo_sapiens	CGATGACGTCATCA
CREB3_1	CREB3	Homo_sapiens	TGATGACGTCATCG
CREB3_2	CREB3	Homo_sapiens	GTGCCACGTCATCA
CREB3_2	CREB3	Homo_sapiens	TGATGACGTGGCAC
CREB3L1_CREB3_1_SELEX	CREB3	Homo_sapiens	CGGTGACGTCATCA
CREB3L1_CREB3_1_SELEX	CREB3	Homo_sapiens	TGATGACGTCACCG
CREB3L1_CREB3_2_SELEX	CREB3	Homo_sapiens	GTGCCACGTCATCA
CREB3L1_CREB3_2_SELEX	CREB3	Homo_sapiens	TGATGACGTGGCAC
CREB3L1_1	CREB3L1	Homo_sapiens	ATGCCACGTCATCA
CREB3L1_1	CREB3L1	Homo_sapiens	TGATGACGTGGCAT
CREB3L1_2	CREB3L1	Homo_sapiens	TGCCACGTGGCA
CREB3L1_2	CREB3L1	Homo_sapiens	TGCCACGTGGCA
CREB3L1_3	CREB3L1	Homo_sapiens	TGCCACGTGGCA
CREB3L1_3	CREB3L1	Homo_sapiens	TGCCACGTGGCA
CREB3L1_4	CREB3L1	Homo_sapiens	ATGCCACGTCATCA
CREB3L1_4	CREB3L1	Homo_sapiens	TGATGACGTGGCAT
CREB3L2_CREB3L1_1_SELEX	CREB3L1	Homo_sapiens	ATGCCACGTCATCA
CREB3L2_CREB3L1_1_SELEX	CREB3L1	Homo_sapiens	TGATGACGTGGCAT
CREB3L2_CREB3L1_2_SELEX	CREB3L1	Homo_sapiens	TGCCACGTGGCA
CREB3L2_CREB3L1_2_SELEX	CREB3L1	Homo_sapiens	TGCCACGTGGCA
CREB3L2_CREB3L1_3_SELEX	CREB3L1	Homo_sapiens	TGCCACGTGGCA
CREB3L2_CREB3L1_3_SELEX	CREB3L1	Homo_sapiens	TGCCACGTGGCA
CREB3L2_CREB3L1_4_SELEX	CREB3L1	Homo_sapiens	ATGCCACGTCATCA
CREB3L2_CREB3L1_4_SELEX	CREB3L1	Homo_sapiens	TGATGACGTGGCAT
CREB3L2_CREB3L1_5_SELEX	CREB3L1	Homo_sapiens	TGCCACGTGGCA
CREB3L2_CREB3L1_5_SELEX	CREB3L1	Homo_sapiens	TGCCACGTGGCA
CREB3L2_CREB3L1_6_SELEX	CREB3L1	Homo_sapiens	ATGCCACGTCATCA
CREB3L2_CREB3L1_6_SELEX	CREB3L1	Homo_sapiens	TGATGACGTGGCAT
CREB3L2_1	CREB3L2	Homo_sapiens	TGATGACGTGGCA
CREB3L2_1	CREB3L2	Homo_sapiens	TGCCACGTCATCA
CREB3L2_2	CREB3L2	Homo_sapiens	TGCCACGTGGCA
CREB3L2_2	CREB3L2	Homo_sapiens	TGCCACGTGGCA
CREB3L2_Creb3l2_1_SELEX	CREB3L2	Mus_musculus	TGATGACGTGGCA
CREB3L2_Creb3l2_1_SELEX	CREB3L2	Mus_musculus	TGCCACGTCATCA
CREB3L2_Creb3l2_2_SELEX	CREB3L2	Mus_musculus	TGCCACGTGGCA
CREB3L2_Creb3l2_2_SELEX	CREB3L2	Mus_musculus	TGCCACGTGGCA
CREB3L2_pTH5024_PBM	CREB3L2	Mus_musculus	ACACGTGGC
CREB3L2_pTH5024_PBM	CREB3L2	Mus_musculus	GCCACGTGT
ATF7_Creb5_1_SELEX	CREB5	Mus_musculus	AATGACGTCACC
ATF7_Creb5_1_SELEX	CREB5	Mus_musculus	GGTGACGTCATT
CREB5_1	CREB5	Mus_musculus	AATGACGTCACC
CREB5_1	CREB5	Mus_musculus	GGTGACGTCATT
ENSG00000250542_pTH5459_PBM	CREBZF	Mus_musculus	AAACGTAG
ENSG00000250542_pTH5459_PBM	CREBZF	Mus_musculus	CTACGTTT
ATF1_CREM_f1_HocoMoco	CREM	Homo_sapiens	CACTGACGTCA
ATF1_CREM_f1_HocoMoco	CREM	Homo_sapiens	TGACGTCAGTG
ATF1_pTH5002_PBM	CREM	Mus_musculus	TATGACGTAA
ATF1_pTH5002_PBM	CREM	Mus_musculus	TTACGTCATA
FOXD1_I$CROC_01_Transfac	CROC	Drosophila_melanogaster	AAAAATAAATATAAGG
FOXD1_I$CROC_01_Transfac	CROC	Drosophila_melanogaster	CCTTATATTTATTTTT
TFAP4_crp_SANGER_10_FBgn0001994_B1H	CRP	Drosophila_melanogaster	ATCAGCTGGTC
TFAP4_crp_SANGER_10_FBgn0001994_B1H	CRP	Drosophila_melanogaster	GACCAGCTGAT
DRGX_CRX_si_HocoMoco	CRX	Homo_sapiens	CTAATCCC
DRGX_CRX_si_HocoMoco	CRX	Homo_sapiens	GGGATTAG
DRGX_Crx_3485_PBM	CRX	Mus_musculus	GGGATTAA
DRGX_Crx_3485_PBM	CRX	Mus_musculus	TTAATCCC
DRGX_MA0467.1_ChIP-seq	CRX	Mus_musculus	AAGAGGATTAG
DRGX_MA0467.1_ChIP-seq	CRX	Mus_musculus	CTAATCCTCTT
CRX_1	CRX		GTGGGATTAGTGA
CRX_1	CRX		TCACTAATCCCAC
CRX_2	CRX		AGGCTAATCCCCAACG
CRX_2	CRX		CGTTGGGGATTAGCCT
CTCF_A549_CTCF_HudsonAlpha_ChIP-seq	CTCF	Homo_sapiens	ACAGCGCCCCCTGGTGGCCAC
CTCF_A549_CTCF_HudsonAlpha_ChIP-seq	CTCF	Homo_sapiens	GTGGCCACCAGGGGGCGCTGT
CTCF_AG04449_CTCF_UW_ChIP-seq	CTCF	Homo_sapiens	CCACCAGGGGGCGCCG
CTCF_AG04449_CTCF_UW_ChIP-seq	CTCF	Homo_sapiens	CGGCGCCCCCTGGTGG
CTCF_AG04450_CTCF_UW_ChIP-seq	CTCF	Homo_sapiens	CCACCAGGGGGCGCC
CTCF_AG04450_CTCF_UW_ChIP-seq	CTCF	Homo_sapiens	GGCGCCCCCTGGTGG
CTCF_AG09309_CTCF_UW_ChIP-seq	CTCF	Homo_sapiens	CACCAGGGGGCGCCAG
CTCF_AG09309_CTCF_UW_ChIP-seq	CTCF	Homo_sapiens	CTGGCGCCCCCTGGTG
CTCF_AG09319_CTCF_UW_ChIP-seq	CTCF	Homo_sapiens	GCCACCAGAGGGCGC
CTCF_AG09319_CTCF_UW_ChIP-seq	CTCF	Homo_sapiens	GCGCCCTCTGGTGGC
CTCF_AG10803_CTCF_UW_ChIP-seq	CTCF	Homo_sapiens	GCCACTAGAGGGC
CTCF_AG10803_CTCF_UW_ChIP-seq	CTCF	Homo_sapiens	GCCCTCTAGTGGC
CTCF_AoAF_CTCF_UW_ChIP-seq	CTCF	Homo_sapiens	GCCACCAGGGGGCGC
CTCF_AoAF_CTCF_UW_ChIP-seq	CTCF	Homo_sapiens	GCGCCCCCTGGTGGC
CTCF_BJ_CTCF_UW_ChIP-seq	CTCF	Homo_sapiens	GCCACCAGGGGGCGC
CTCF_BJ_CTCF_UW_ChIP-seq	CTCF	Homo_sapiens	GCGCCCCCTGGTGGC
CTCF_Caco-2_CTCF_UW_ChIP-seq	CTCF	Homo_sapiens	GCCACCAGGGGGCGC
CTCF_Caco-2_CTCF_UW_ChIP-seq	CTCF	Homo_sapiens	GCGCCCCCTGGTGGC
CTCF_CTCF_1_SELEX	CTCF	Homo_sapiens	AGCGCCACCTAGTGGTA
CTCF_CTCF_1_SELEX	CTCF	Homo_sapiens	TACCACTAGGTGGCGCT
CTCF_CTCF_f2_HocoMoco	CTCF	Homo_sapiens	TAGCGCCCCCTGGTGGCCA
CTCF_CTCF_f2_HocoMoco	CTCF	Homo_sapiens	TGGCCACCAGGGGGCGCTA
CTCF_disc1	CTCF	Homo_sapiens	ACCACTAGATGGCACTATTGCA
CTCF_disc1	CTCF	Homo_sapiens	TGCAATAGTGCCATCTAGTGGT
CTCF_disc10	CTCF	Homo_sapiens	ACCTGCAGG
CTCF_disc10	CTCF	Homo_sapiens	CCTGCAGGT
CTCF_disc2	CTCF	Homo_sapiens	ACCAGGGGGCG
CTCF_disc2	CTCF	Homo_sapiens	CGCCCCCTGGT
CTCF_disc3	CTCF	Homo_sapiens	ACTAGAGGG
CTCF_disc3	CTCF	Homo_sapiens	CCCTCTAGT
CTCF_disc4	CTCF	Homo_sapiens	CACTAGATGGCAGC
CTCF_disc4	CTCF	Homo_sapiens	GCTGCCATCTAGTG
CTCF_disc5	CTCF	Homo_sapiens	CCAGCAGGGGGCGG
CTCF_disc5	CTCF	Homo_sapiens	CCGCCCCCTGCTGG
CTCF_disc6	CTCF	Homo_sapiens	ACCTAGTG
CTCF_disc6	CTCF	Homo_sapiens	CACTAGGT
CTCF_disc7	CTCF	Homo_sapiens	CCACCAGGGG
CTCF_disc7	CTCF	Homo_sapiens	CCCCTGGTGG
CTCF_disc8	CTCF	Homo_sapiens	CCACAGGCAGGTGC
CTCF_disc8	CTCF	Homo_sapiens	GCACCTGCCTGTGG
CTCF_disc9	CTCF	Homo_sapiens	GCCCACTAGAGGGCAC
CTCF_disc9	CTCF	Homo_sapiens	GTGCCCTCTAGTGGGC
CTCF_Fibrobl_CTCF_UT-A_ChIP-seq	CTCF	Homo_sapiens	CGGCCACCAGGGGGC
CTCF_Fibrobl_CTCF_UT-A_ChIP-seq	CTCF	Homo_sapiens	GCCCCCTGGTGGCCG
CTCF_Gliobla_CTCF_UT-A_ChIP-seq	CTCF	Homo_sapiens	CCACCAGGGGGCGCC
CTCF_Gliobla_CTCF_UT-A_ChIP-seq	CTCF	Homo_sapiens	GGCGCCCCCTGGTGG
CTCF_GM06990_CTCF_UW_ChIP-seq	CTCF	Homo_sapiens	CTCGGGCGCCCCCTGGTGGCC
CTCF_GM06990_CTCF_UW_ChIP-seq	CTCF	Homo_sapiens	GGCCACCAGGGGGCGCCCGAG
CTCF_GM12864_CTCF_UW_ChIP-seq	CTCF	Homo_sapiens	CCACCAGGGGGCGCC
CTCF_GM12864_CTCF_UW_ChIP-seq	CTCF	Homo_sapiens	GGCGCCCCCTGGTGG
CTCF_GM12865_CTCF_UW_ChIP-seq	CTCF	Homo_sapiens	GCCACCAGGGGGCGC
CTCF_GM12865_CTCF_UW_ChIP-seq	CTCF	Homo_sapiens	GCGCCCCCTGGTGGC
CTCF_GM12872_CTCF_UW_ChIP-seq	CTCF	Homo_sapiens	GCCACCAGGGGGCGC
CTCF_GM12872_CTCF_UW_ChIP-seq	CTCF	Homo_sapiens	GCGCCCCCTGGTGGC
CTCF_GM12873_CTCF_UW_ChIP-seq	CTCF	Homo_sapiens	CCACCAGGGGGCGCC
CTCF_GM12873_CTCF_UW_ChIP-seq	CTCF	Homo_sapiens	GGCGCCCCCTGGTGG
CTCF_GM12874_CTCF_UW_ChIP-seq	CTCF	Homo_sapiens	GCCACCAGGGGGCGC
CTCF_GM12874_CTCF_UW_ChIP-seq	CTCF	Homo_sapiens	GCGCCCCCTGGTGGC
CTCF_GM12875_CTCF_UW_ChIP-seq	CTCF	Homo_sapiens	GCCACCAGGGGGCGC
CTCF_GM12875_CTCF_UW_ChIP-seq	CTCF	Homo_sapiens	GCGCCCCCTGGTGGC
CTCF_GM12878_CTCF_Broad_ChIP-seq	CTCF	Homo_sapiens	GCCCCCTGGTGGCCA
CTCF_GM12878_CTCF_Broad_ChIP-seq	CTCF	Homo_sapiens	TGGCCACCAGGGGGC
CTCF_GM12878_CTCF_Stanford_ChIP-seq	CTCF	Homo_sapiens	CGCCCCCTGGTGGCC
CTCF_GM12878_CTCF_Stanford_ChIP-seq	CTCF	Homo_sapiens	GGCCACCAGGGGGCG
CTCF_GM12878_CTCF_UT-A_ChIP-seq	CTCF	Homo_sapiens	CACCAGGGGGCG
CTCF_GM12878_CTCF_UT-A_ChIP-seq	CTCF	Homo_sapiens	CGCCCCCTGGTG
CTCF_GM12878_CTCF_UW_ChIP-seq	CTCF	Homo_sapiens	GCCACCAGGGGGCGCCA
CTCF_GM12878_CTCF_UW_ChIP-seq	CTCF	Homo_sapiens	TGGCGCCCCCTGGTGGC
CTCF_H1-hESC_CTCF_Broad_ChIP-seq	CTCF	Homo_sapiens	GCCACCAGGGGGCGC
CTCF_H1-hESC_CTCF_Broad_ChIP-seq	CTCF	Homo_sapiens	GCGCCCCCTGGTGGC
CTCF_H1-hESC_CTCF_HudsonAlpha_ChIP-seq	CTCF	Homo_sapiens	GCCACCAGGGGGCGC
CTCF_H1-hESC_CTCF_HudsonAlpha_ChIP-seq	CTCF	Homo_sapiens	GCGCCCCCTGGTGGC
CTCF_HA-sp_CTCF_UW_ChIP-seq	CTCF	Homo_sapiens	GCCACCAGGGGGCGC
CTCF_HA-sp_CTCF_UW_ChIP-seq	CTCF	Homo_sapiens	GCGCCCCCTGGTGGC
CTCF_HBMEC_CTCF_UW_ChIP-seq	CTCF	Homo_sapiens	GGCGCCCCCTGGTGGCCA
CTCF_HBMEC_CTCF_UW_ChIP-seq	CTCF	Homo_sapiens	TGGCCACCAGGGGGCGCC
CTCF_HCFaa_CTCF_UW_ChIP-seq	CTCF	Homo_sapiens	CGCCCCCTGGTGGCC
CTCF_HCFaa_CTCF_UW_ChIP-seq	CTCF	Homo_sapiens	GGCCACCAGGGGGCG
CTCF_HCPEpiC_CTCF_UW_ChIP-seq	CTCF	Homo_sapiens	CGCCCCCTGGTGGC
CTCF_HCPEpiC_CTCF_UW_ChIP-seq	CTCF	Homo_sapiens	GCCACCAGGGGGCG
CTCF_HEEpiC_CTCF_UW_ChIP-seq	CTCF	Homo_sapiens	CCACCAGAGGGCG
CTCF_HEEpiC_CTCF_UW_ChIP-seq	CTCF	Homo_sapiens	CGCCCTCTGGTGG
CTCF_HEK293_CTCF_UW_ChIP-seq	CTCF	Homo_sapiens	GGCGCCCCCTGGTGGCCA
CTCF_HEK293_CTCF_UW_ChIP-seq	CTCF	Homo_sapiens	TGGCCACCAGGGGGCGCC
CTCF_HeLa-S3_CTCF_Broad_ChIP-seq	CTCF	Homo_sapiens	AGCGCCCCCTGGTGG
CTCF_HeLa-S3_CTCF_Broad_ChIP-seq	CTCF	Homo_sapiens	CCACCAGGGGGCGCT
CTCF_HeLa-S3_CTCF_UT-A_ChIP-seq	CTCF	Homo_sapiens	GCCACCAGGGGGCAC
CTCF_HeLa-S3_CTCF_UT-A_ChIP-seq	CTCF	Homo_sapiens	GTGCCCCCTGGTGGC
CTCF_HeLa-S3_CTCF_UW_ChIP-seq	CTCF	Homo_sapiens	CCACCAGGGGGCGCCGG
CTCF_HeLa-S3_CTCF_UW_ChIP-seq	CTCF	Homo_sapiens	CCGGCGCCCCCTGGTGG
CTCF_HepG2_CTCF_Broad_ChIP-seq	CTCF	Homo_sapiens	ATAGCGCCCCCTGGTGGC
CTCF_HepG2_CTCF_Broad_ChIP-seq	CTCF	Homo_sapiens	GCCACCAGGGGGCGCTAT
CTCF_HepG2_CTCF_HudsonAlpha_ChIP-seq	CTCF	Homo_sapiens	AGCGCCCCCTGGTGG
CTCF_HepG2_CTCF_HudsonAlpha_ChIP-seq	CTCF	Homo_sapiens	CCACCAGGGGGCGCT
CTCF_HepG2_CTCF_UT-A_ChIP-seq	CTCF	Homo_sapiens	AGTGCCACCTAGTGG
CTCF_HepG2_CTCF_UT-A_ChIP-seq	CTCF	Homo_sapiens	CCACTAGGTGGCACT
CTCF_HepG2_CTCF_UW_ChIP-seq	CTCF	Homo_sapiens	CGCCCCCTGGTGGC
CTCF_HepG2_CTCF_UW_ChIP-seq	CTCF	Homo_sapiens	GCCACCAGGGGGCG
CTCF_HMEC_CTCF_Broad_ChIP-seq	CTCF	Homo_sapiens	ATAGCGCCCCCTGGTGGCCA
CTCF_HMEC_CTCF_Broad_ChIP-seq	CTCF	Homo_sapiens	TGGCCACCAGGGGGCGCTAT
CTCF_HMEC_CTCF_UW_ChIP-seq	CTCF	Homo_sapiens	CCACCAGGGGGCGCCAG
CTCF_HMEC_CTCF_UW_ChIP-seq	CTCF	Homo_sapiens	CTGGCGCCCCCTGGTGG
CTCF_HMF_CTCF_UW_ChIP-seq	CTCF	Homo_sapiens	CCACCAGAGGG
CTCF_HMF_CTCF_UW_ChIP-seq	CTCF	Homo_sapiens	CCCTCTGGTGG
CTCF_HPAF_CTCF_UW_ChIP-seq	CTCF	Homo_sapiens	AGCGCCCCCTGGTGG
CTCF_HPAF_CTCF_UW_ChIP-seq	CTCF	Homo_sapiens	CCACCAGGGGGCGCT
CTCF_HPF_CTCF_UW_ChIP-seq	CTCF	Homo_sapiens	CCACCAGGGGGCG
CTCF_HPF_CTCF_UW_ChIP-seq	CTCF	Homo_sapiens	CGCCCCCTGGTGG
CTCF_HRE_CTCF_UW_ChIP-seq	CTCF	Homo_sapiens	GCCACCAGGGGGCGC
CTCF_HRE_CTCF_UW_ChIP-seq	CTCF	Homo_sapiens	GCGCCCCCTGGTGGC
CTCF_HRPEpiC_CTCF_UW_ChIP-seq	CTCF	Homo_sapiens	CACCAGGGGGCG
CTCF_HRPEpiC_CTCF_UW_ChIP-seq	CTCF	Homo_sapiens	CGCCCCCTGGTG
CTCF_HSMM_CTCF_Broad_ChIP-seq	CTCF	Homo_sapiens	CCACCAGAGGGCGCTATA
CTCF_HSMM_CTCF_Broad_ChIP-seq	CTCF	Homo_sapiens	TATAGCGCCCTCTGGTGG
CTCF_HSMMtube_CTCF_Broad_ChIP-seq	CTCF	Homo_sapiens	GGCCACCAGGGGGCGCTA
CTCF_HSMMtube_CTCF_Broad_ChIP-seq	CTCF	Homo_sapiens	TAGCGCCCCCTGGTGGCC
CTCF_HUVEC_CTCF_Broad_ChIP-seq	CTCF	Homo_sapiens	CCCGGCGCCCCCTGGTGGCCG
CTCF_HUVEC_CTCF_Broad_ChIP-seq	CTCF	Homo_sapiens	CGGCCACCAGGGGGCGCCGGG
CTCF_HUVEC_CTCF_UT-A_ChIP-seq	CTCF	Homo_sapiens	AGTGCCATCTAGTGG
CTCF_HUVEC_CTCF_UT-A_ChIP-seq	CTCF	Homo_sapiens	CCACTAGATGGCACT
CTCF_HUVEC_CTCF_UW_ChIP-seq	CTCF	Homo_sapiens	CTCCGGCGCCCCCTGGTGGC
CTCF_HUVEC_CTCF_UW_ChIP-seq	CTCF	Homo_sapiens	GCCACCAGGGGGCGCCGGAG
CTCF_K562_CTCF_Broad_ChIP-seq	CTCF	Homo_sapiens	GGCGCCCCCTGGTGGCCA
CTCF_K562_CTCF_Broad_ChIP-seq	CTCF	Homo_sapiens	TGGCCACCAGGGGGCGCC
CTCF_K562_CTCF_UT-A_ChIP-seq	CTCF	Homo_sapiens	GCCACCAGGGGGCGC
CTCF_K562_CTCF_UT-A_ChIP-seq	CTCF	Homo_sapiens	GCGCCCCCTGGTGGC
CTCF_K562_CTCF_UW_ChIP-seq	CTCF	Homo_sapiens	GCCACCAGGGGGCGC
CTCF_K562_CTCF_UW_ChIP-seq	CTCF	Homo_sapiens	GCGCCCCCTGGTGGC
CTCF_MA0139.1_ChIP-seq	CTCF	Homo_sapiens	TAGCGCCCCCTGGTGGCCA
CTCF_MA0139.1_ChIP-seq	CTCF	Homo_sapiens	TGGCCACCAGGGGGCGCTA
CTCF_MCF-7_CTCF_UT-A_ChIP-seq	CTCF	Homo_sapiens	GCCACCAGGGGGCGC
CTCF_MCF-7_CTCF_UT-A_ChIP-seq	CTCF	Homo_sapiens	GCGCCCCCTGGTGGC
CTCF_NH-A_CTCF_Broad_ChIP-seq	CTCF	Homo_sapiens	TAGTGCCCCCTAGTGGCCAAA
CTCF_NH-A_CTCF_Broad_ChIP-seq	CTCF	Homo_sapiens	TTTGGCCACTAGGGGGCACTA
CTCF_NHDF-Ad_CTCF_Broad_ChIP-seq	CTCF	Homo_sapiens	GCCACCAGATGGCACTA
CTCF_NHDF-Ad_CTCF_Broad_ChIP-seq	CTCF	Homo_sapiens	TAGTGCCATCTGGTGGC
CTCF_NHEK_CTCF_Broad_ChIP-seq	CTCF	Homo_sapiens	GCCACCAGGGGGCGC
CTCF_NHEK_CTCF_Broad_ChIP-seq	CTCF	Homo_sapiens	GCGCCCCCTGGTGGC
CTCF_NHEK_CTCF_UW_ChIP-seq	CTCF	Homo_sapiens	CCACCAGGGGGCGC
CTCF_NHEK_CTCF_UW_ChIP-seq	CTCF	Homo_sapiens	GCGCCCCCTGGTGG
CTCF_NHLF_CTCF_Broad_ChIP-seq	CTCF	Homo_sapiens	AGCGCCCCCTGGTGG
CTCF_NHLF_CTCF_Broad_ChIP-seq	CTCF	Homo_sapiens	CCACCAGGGGGCGCT
CTCF_Osteobl_CTCF_Broad_ChIP-seq	CTCF	Homo_sapiens	AGCGCCCCCTGGTGGCCA
CTCF_Osteobl_CTCF_Broad_ChIP-seq	CTCF	Homo_sapiens	TGGCCACCAGGGGGCGCT
CTCF_ProgFib_CTCF_UT-A_ChIP-seq	CTCF	Homo_sapiens	CGCCCCCTGGTGGCC
CTCF_ProgFib_CTCF_UT-A_ChIP-seq	CTCF	Homo_sapiens	GGCCACCAGGGGGCG
CTCF_SAEC_CTCF_UW_ChIP-seq	CTCF	Homo_sapiens	CCACCAGGGGGCG
CTCF_SAEC_CTCF_UW_ChIP-seq	CTCF	Homo_sapiens	CGCCCCCTGGTGG
CTCF_SK-N-SH_RA_UW_ChIP-seq	CTCF	Homo_sapiens	CGCCCCCTGGTGGCC
CTCF_SK-N-SH_RA_UW_ChIP-seq	CTCF	Homo_sapiens	GGCCACCAGGGGGCG
CTCF_T-47D_CTCF_HudsonAlpha_ChIP-seq	CTCF	Homo_sapiens	CCACCAGGGGGCGCC
CTCF_T-47D_CTCF_HudsonAlpha_ChIP-seq	CTCF	Homo_sapiens	GGCGCCCCCTGGTGG
CTCF_WERI-Rb-1_CTCF_UW_ChIP-seq	CTCF	Homo_sapiens	CCACCAGGGGGCGCC
CTCF_WERI-Rb-1_CTCF_UW_ChIP-seq	CTCF	Homo_sapiens	GGCGCCCCCTGGTGG
CTCF_SRP000217_Ctcf_ChIP-seq	CTCF	Mus_musculus	AGCGCCCCCTGGTGG
CTCF_SRP000217_Ctcf_ChIP-seq	CTCF	Mus_musculus	CCACCAGGGGGCGCT
CTCF_known1	CTCF		TAGCGCCCCCTGGTGGCCA
CTCF_known1	CTCF		TGGCCACCAGGGGGCGCTA
CTCF_known2	CTCF		AGCGCCACCTAGTGGTA
CTCF_known2	CTCF		TACCACTAGGTGGCGCT
CTCFL_disc1	CTCFL	Homo_sapiens	CAGGGGGCGC
CTCFL_disc1	CTCFL	Homo_sapiens	GCGCCCCCTG
CTCFL_K562_CTCFL_HudsonAlpha_ChIP-seq	CTCFL	Homo_sapiens	CCGCCAGGGGGCGCC
CTCFL_K562_CTCFL_HudsonAlpha_ChIP-seq	CTCFL	Homo_sapiens	GGCGCCCCCTGGCGG
CUX1_V$CLOX_01_Transfac	CUX1	Canis_familiaris	AAAATAATCGATATA
CUX1_V$CLOX_01_Transfac	CUX1	Canis_familiaris	TATATCGATTATTTT
CUX1_10	CUX1	Homo_sapiens	TAATCGATAA
CUX1_10	CUX1	Homo_sapiens	TTATCGATTA
CUX1_8	CUX1	Homo_sapiens	ATCGATAACTGATCGAT
CUX1_8	CUX1	Homo_sapiens	ATCGATCAGTTATCGAT
CUX1_9	CUX1	Homo_sapiens	ATCGATAACCTGATCGAT
CUX1_9	CUX1	Homo_sapiens	ATCGATCAGGTTATCGAT
CUX1_CUX1_1_SELEX	CUX1	Homo_sapiens	ATCGATAACTGATCGAT
CUX1_CUX1_1_SELEX	CUX1	Homo_sapiens	ATCGATCAGTTATCGAT
CUX1_CUX1_2_SELEX	CUX1	Homo_sapiens	ATCGATAACCTGATCGAT
CUX1_CUX1_2_SELEX	CUX1	Homo_sapiens	ATCGATCAGGTTATCGAT
CUX1_CUX1_3_SELEX	CUX1	Homo_sapiens	TAATCGATAA
CUX1_CUX1_3_SELEX	CUX1	Homo_sapiens	TTATCGATTA
CUX1_CUX1_f1_HocoMoco	CUX1	Homo_sapiens	AGGGGGATCGATGG
CUX1_CUX1_f1_HocoMoco	CUX1	Homo_sapiens	CCATCGATCCCCCT
CUX1_V$CDP_01_Transfac	CUX1	Homo_sapiens	ATCGATTATTGG
CUX1_V$CDP_01_Transfac	CUX1	Homo_sapiens	CCAATAATCGAT
CUX1_V$CDP_02_Transfac	CUX1	Homo_sapiens	AAAATAATCGATATA
CUX1_V$CDP_02_Transfac	CUX1	Homo_sapiens	TATATCGATTATTTT
CUX1_V$CDPCR1_01_Transfac	CUX1	Homo_sapiens	AATCGATCGC
CUX1_V$CDPCR1_01_Transfac	CUX1	Homo_sapiens	GCGATCGATT
CUX1_V$CDPCR3_01_Transfac	CUX1	Homo_sapiens	CACCAATATGTATGG
CUX1_V$CDPCR3_01_Transfac	CUX1	Homo_sapiens	CCATACATATTGGTG
CUX1_V$CDPCR3HD_01_Transfac	CUX1	Homo_sapiens	GATCGATCCC
CUX1_V$CDPCR3HD_01_Transfac	CUX1	Homo_sapiens	GGGATCGATC
CUX1_1	CUX1		ATCGATTATTGG
CUX1_1	CUX1		CCAATAATCGAT
CUX1_2	CUX1		AAAATAATCGATATA
CUX1_2	CUX1		TATATCGATTATTTT
CUX1_3	CUX1		AATCGATCGC
CUX1_3	CUX1		GCGATCGATT
CUX1_4	CUX1		CACCAATATGTATGG
CUX1_4	CUX1		CCATACATATTGGTG
CUX1_5	CUX1		GATCGATCCC
CUX1_5	CUX1		GGGATCGATC
CUX1_6	CUX1		ACCGGTTGATCACCTGA
CUX1_6	CUX1		TCAGGTGATCAACCGGT
CUX1_7	CUX1		TAATGATGATCACTA
CUX1_7	CUX1		TAGTGATCATCATTA
CUX1_CUX2_1_SELEX	CUX2	Homo_sapiens	ATCGATAAAATTATCGAT
CUX1_CUX2_1_SELEX	CUX2	Homo_sapiens	ATCGATAATTTTATCGAT
CUX1_CUX2_2_SELEX	CUX2	Homo_sapiens	TAATCGATAA
CUX1_CUX2_2_SELEX	CUX2	Homo_sapiens	TTATCGATTA
CUX2_1	CUX2	Homo_sapiens	ATCGATAAAATTATCGAT
CUX2_1	CUX2	Homo_sapiens	ATCGATAATTTTATCGAT
CUX2_2	CUX2	Homo_sapiens	TAATCGATAA
CUX2_2	CUX2	Homo_sapiens	TTATCGATTA
CXXC1_CXXC1_si_HocoMoco	CXXC1	Homo_sapiens	CGTTGGC
CXXC1_CXXC1_si_HocoMoco	CXXC1	Homo_sapiens	GCCAACG
CXXC1_pTH7032_PBM	CXXC1	Homo_sapiens	CCGCTAA
CXXC1_pTH7032_PBM	CXXC1	Homo_sapiens	TTAGCGG
ARNT2_Clk_cyc_SANGER_5_FBgn0023094_B1H	CYC	Drosophila_melanogaster	ACACGTGA
ARNT2_Clk_cyc_SANGER_5_FBgn0023094_B1H	CYC	Drosophila_melanogaster	TCACGTGT
TCF4_ac_da_SANGER_5_FBgn0000413_B1H	DA	Drosophila_melanogaster	ACACCTGC
TCF4_ac_da_SANGER_5_FBgn0000413_B1H	DA	Drosophila_melanogaster	GCAGGTGT
TCF4_amos_da_SANGER_10_FBgn0000413_B1H	DA	Drosophila_melanogaster	ACCATCTGCCG
TCF4_amos_da_SANGER_10_FBgn0000413_B1H	DA	Drosophila_melanogaster	CGGCAGATGGT
TCF4_ase_da_SANGER_10_FBgn0000413_B1H	DA	Drosophila_melanogaster	CACCTGC
TCF4_ase_da_SANGER_10_FBgn0000413_B1H	DA	Drosophila_melanogaster	GCAGGTG
TCF4_ato_da_SANGER_10_FBgn0000413_B1H	DA	Drosophila_melanogaster	CCACCTGTCAC
TCF4_ato_da_SANGER_10_FBgn0000413_B1H	DA	Drosophila_melanogaster	GTGACAGGTGG
TCF4_ato_da_SANGER_5_2_FBgn0000413_B1H	DA	Drosophila_melanogaster	ACATCTGTC
TCF4_ato_da_SANGER_5_2_FBgn0000413_B1H	DA	Drosophila_melanogaster	GACAGATGT
TCF4_ato_da_SANGER_5_3_FBgn0000413_B1H	DA	Drosophila_melanogaster	CCACCTGCC
TCF4_ato_da_SANGER_5_3_FBgn0000413_B1H	DA	Drosophila_melanogaster	GGCAGGTGG
TCF4_cato_da_SANGER_10_FBgn0000413_B1H	DA	Drosophila_melanogaster	CACAGCTGAC
TCF4_cato_da_SANGER_10_FBgn0000413_B1H	DA	Drosophila_melanogaster	GTCAGCTGTG
TCF4_CG33557_da_SANGER_5_FBgn0000413_B1H	DA	Drosophila_melanogaster	CCAGATGGCACGGACACAACA
TCF4_CG33557_da_SANGER_5_FBgn0000413_B1H	DA	Drosophila_melanogaster	TGTTGTGTCCGTGCCATCTGG
TCF4_da_SANGER_10_FBgn0000413_B1H	DA	Drosophila_melanogaster	CGCAGGTGTGC
TCF4_da_SANGER_10_FBgn0000413_B1H	DA	Drosophila_melanogaster	GCACACCTGCG
TCF4_dei_da_SANGER_5_FBgn0000413_B1H	DA	Drosophila_melanogaster	AACAGGTGGT
TCF4_dei_da_SANGER_5_FBgn0000413_B1H	DA	Drosophila_melanogaster	ACCACCTGTT
TCF4_dimm_da_SANGER_5_FBgn0000413_B1H	DA	Drosophila_melanogaster	ACCATATGGCG
TCF4_dimm_da_SANGER_5_FBgn0000413_B1H	DA	Drosophila_melanogaster	CGCCATATGGT
TCF4_Fer1_da_SANGER_10_FBgn0000413_B1H	DA	Drosophila_melanogaster	AACACCTGTCA
TCF4_Fer1_da_SANGER_10_FBgn0000413_B1H	DA	Drosophila_melanogaster	TGACAGGTGTT
TCF4_Fer2_da_SANGER_5_FBgn0000413_B1H	DA	Drosophila_melanogaster	CCAGCTGACG
TCF4_Fer2_da_SANGER_5_FBgn0000413_B1H	DA	Drosophila_melanogaster	CGTCAGCTGG
TCF4_Fer3_da_SANGER_5_FBgn0000413_B1H	DA	Drosophila_melanogaster	CAGCTGTTAC
TCF4_Fer3_da_SANGER_5_FBgn0000413_B1H	DA	Drosophila_melanogaster	GTAACAGCTG
TCF4_Hand_da_SANGER_5_FBgn0000413_B1H	DA	Drosophila_melanogaster	CACATGGCC
TCF4_Hand_da_SANGER_5_FBgn0000413_B1H	DA	Drosophila_melanogaster	GGCCATGTG
TCF4_HLH4C_da_SANGER_5_3_FBgn0000413_B1H	DA	Drosophila_melanogaster	CACCTGCTCC
TCF4_HLH4C_da_SANGER_5_3_FBgn0000413_B1H	DA	Drosophila_melanogaster	GGAGCAGGTG
TCF4_HLH4C_da_SANGER_5_4_FBgn0000413_B1H	DA	Drosophila_melanogaster	CCACCTGAGCCC
TCF4_HLH4C_da_SANGER_5_4_FBgn0000413_B1H	DA	Drosophila_melanogaster	GGGCTCAGGTGG
TCF4_HLH4C_da_SANGER_5_FBgn0000413_B1H	DA	Drosophila_melanogaster	AAAAACACCTGCGCC
TCF4_HLH4C_da_SANGER_5_FBgn0000413_B1H	DA	Drosophila_melanogaster	GGCGCAGGTGTTTTT
TCF4_HLH54F_da_SANGER_5_FBgn0000413_B1H	DA	Drosophila_melanogaster	AACACCTGTTG
TCF4_HLH54F_da_SANGER_5_FBgn0000413_B1H	DA	Drosophila_melanogaster	CAACAGGTGTT
TCF4_l_1_sc_da_SANGER_5_FBgn0000413_B1H	DA	Drosophila_melanogaster	CACCTGC
TCF4_l_1_sc_da_SANGER_5_FBgn0000413_B1H	DA	Drosophila_melanogaster	GCAGGTG
TCF4_nau_da_SANGER_5_FBgn0000413_B1H	DA	Drosophila_melanogaster	CACCTGTC
TCF4_nau_da_SANGER_5_FBgn0000413_B1H	DA	Drosophila_melanogaster	GACAGGTG
TCF4_net_da_SANGER_10_FBgn0000413_B1H	DA	Drosophila_melanogaster	ACAGGTGGT
TCF4_net_da_SANGER_10_FBgn0000413_B1H	DA	Drosophila_melanogaster	ACCACCTGT
TCF4_Oli_da_SANGER_5_1_FBgn0000413_B1H	DA	Drosophila_melanogaster	CACCATATGGC
TCF4_Oli_da_SANGER_5_1_FBgn0000413_B1H	DA	Drosophila_melanogaster	GCCATATGGTG
TCF4_Oli_da_SANGER_5_2_FBgn0000413_B1H	DA	Drosophila_melanogaster	ACCGCACCATCTGTC
TCF4_Oli_da_SANGER_5_2_FBgn0000413_B1H	DA	Drosophila_melanogaster	GACAGATGGTGCGGT
TCF4_Oli_da_SANGER_5_3_FBgn0000413_B1H	DA	Drosophila_melanogaster	ACATCTGTC
TCF4_Oli_da_SANGER_5_3_FBgn0000413_B1H	DA	Drosophila_melanogaster	GACAGATGT
TCF4_sage_da_SANGER_5_FBgn0000413_B1H	DA	Drosophila_melanogaster	AAAACACCTGT
TCF4_sage_da_SANGER_5_FBgn0000413_B1H	DA	Drosophila_melanogaster	ACAGGTGTTTT
TCF4_sc_da_SANGER_10_FBgn0000413_B1H	DA	Drosophila_melanogaster	ACACCTGC
TCF4_sc_da_SANGER_10_FBgn0000413_B1H	DA	Drosophila_melanogaster	GCAGGTGT
TCF4_tap_da_SANGER_5_2_FBgn0000413_B1H	DA	Drosophila_melanogaster	CCAGATGTCA
TCF4_tap_da_SANGER_5_2_FBgn0000413_B1H	DA	Drosophila_melanogaster	TGACATCTGG
TCF4_tap_da_SANGER_5_FBgn0000413_B1H	DA	Drosophila_melanogaster	CCATATGTCAC
TCF4_tap_da_SANGER_5_FBgn0000413_B1H	DA	Drosophila_melanogaster	GTGACATATGG
TCF4_twi_da_SANGER_5_FBgn0000413_B1H	DA	Drosophila_melanogaster	AACATCTGGT
TCF4_twi_da_SANGER_5_FBgn0000413_B1H	DA	Drosophila_melanogaster	ACCAGATGTT
FOXO6_N$DAF16_01_Transfac	DAF16	Caenorhabditis_elegans	GTGTTGTTTACAAC
FOXO6_N$DAF16_01_Transfac	DAF16	Caenorhabditis_elegans	GTTGTAAACAACAC
FOXO6_pTH8995_PBM	DAF16	Caenorhabditis_elegans	TTGTAAACAA
FOXO6_pTH8995_PBM	DAF16	Caenorhabditis_elegans	TTGTTTACAA
RFX8_pTH10021_PBM	DAF19	Mus_musculus	CATAGCAACC
RFX8_pTH10021_PBM	DAF19	Mus_musculus	GGTTGCTATG
KLF4_CG12029_SANGER_10_FBgn0035454_B1H	DAR1	Drosophila_melanogaster	GCCACACCCAC
KLF4_CG12029_SANGER_10_FBgn0035454_B1H	DAR1	Drosophila_melanogaster	GTGGGTGTGGC
KLF4_CG12029_SOLEXA_5_FBgn0035454_B1H	DAR1	Drosophila_melanogaster	CCAGCCACACCCACC
KLF4_CG12029_SOLEXA_5_FBgn0035454_B1H	DAR1	Drosophila_melanogaster	GGTGGGTGTGGCTGG
FOXP4_CG2052_SANGER_2.5_FBgn0039905_B1H	DATI	Drosophila_melanogaster	AAAACCAAAAAAAT
FOXP4_CG2052_SANGER_2.5_FBgn0039905_B1H	DATI	Drosophila_melanogaster	ATTTTTTTGGTTTT
FOXP4_CG2052_SOLEXA_2.5_FBgn0039905_B1H	DATI	Drosophila_melanogaster	AAAAAAAAAAAAACC
FOXP4_CG2052_SOLEXA_2.5_FBgn0039905_B1H	DATI	Drosophila_melanogaster	GGTTTTTTTTTTTTT
DBP_2	DBP	Homo_sapiens	CATTACGTAACA
DBP_2	DBP	Homo_sapiens	TGTTACGTAATG
DBP_3	DBP	Homo_sapiens	TATTACGTAACA
DBP_3	DBP	Homo_sapiens	TGTTACGTAATA
TEF_DBP_1_SELEX	DBP	Homo_sapiens	CATTACGTAACA
TEF_DBP_1_SELEX	DBP	Homo_sapiens	TGTTACGTAATG
TEF_DBP_2_SELEX	DBP	Homo_sapiens	TATTACGTAACA
TEF_DBP_2_SELEX	DBP	Homo_sapiens	TGTTACGTAATA
TEF_DBP_si_HocoMoco	DBP	Homo_sapiens	GTTATGTAACA
TEF_DBP_si_HocoMoco	DBP	Homo_sapiens	TGTTACATAAC
DBP_4	DBP	Mus_musculus	TATTACGTAACA
DBP_4	DBP	Mus_musculus	TGTTACGTAATA
TEF_Dbp_1_SELEX	DBP	Mus_musculus	TATTACGTAACA
TEF_Dbp_1_SELEX	DBP	Mus_musculus	TGTTACGTAATA
TEF_pTH3831_PBM	DBP	Mus_musculus	TATTACGTAA
TEF_pTH3831_PBM	DBP	Mus_musculus	TTACGTAATA
TEF_pTH4377_PBM	DBP	Mus_musculus	AATTTATGTAATA
TEF_pTH4377_PBM	DBP	Mus_musculus	TATTACATAAATT
DBP_1	DBP		AGCAAAC
DBP_1	DBP		GTTTGCT
DBX2_MA0174.1_B1H	DBX	Drosophila_melanogaster	TAATAAA
DBX2_MA0174.1_B1H	DBX	Drosophila_melanogaster	TTTATTA
DBX2_pTH6051_PBM	DBX	Drosophila_melanogaster	ATTAATTA
DBX2_pTH6051_PBM	DBX	Drosophila_melanogaster	TAATTAAT
DBX2_Dbx1_3486_PBM	DBX1	Mus_musculus	ATTAATTA
DBX2_Dbx1_3486_PBM	DBX1	Mus_musculus	TAATTAAT
DBX1_1	DBX1		TAATTAATTAATAATTA
DBX1_1	DBX1		TAATTATTAATTAATTA
DBX2_Dbx2_3487_PBM	DBX2	Mus_musculus	GCAATTA
DBX2_Dbx2_3487_PBM	DBX2	Mus_musculus	TAATTGC
DBX2_1	DBX2		GAATTAATTAATTAAA
DBX2_1	DBX2		TTTAATTAATTAATTC
DDIT3_DDIT3_f1_HocoMoco	DDIT3	Homo_sapiens	AAATGCAATCCCC
DDIT3_DDIT3_f1_HocoMoco	DDIT3	Homo_sapiens	GGGGATTGCATTT
DDIT3::CEBPA_1	DDIT3::CEBPA		AGATGCAATCCCC
DDIT3::CEBPA_1	DDIT3::CEBPA		GGGGATTGCATCT
DDIT3::CEBPA_2	DDIT3::CEBPA		AGATGCAATCCC
DDIT3::CEBPA_2	DDIT3::CEBPA		GGGATTGCATCT
HOXC5_Dfd_Cell_FBgn0000439_B1H	DFD	Drosophila_melanogaster	CTTAATGA
HOXC5_Dfd_Cell_FBgn0000439_B1H	DFD	Drosophila_melanogaster	TCATTAAG
HOXC5_Dfd_FlyReg_FBgn0000439_B1H	DFD	Drosophila_melanogaster	ATAATTAA
HOXC5_Dfd_FlyReg_FBgn0000439_B1H	DFD	Drosophila_melanogaster	TTAATTAT
HOXC5_Dfd_SOLEXA_FBgn0000439_B1H	DFD	Drosophila_melanogaster	CTTAATGA
HOXC5_Dfd_SOLEXA_FBgn0000439_B1H	DFD	Drosophila_melanogaster	TCATTAAG
HOXC5_I$DFD_01_Transfac	DFD	Drosophila_melanogaster	ACCAAGTAATTCCTAG
HOXC5_I$DFD_01_Transfac	DFD	Drosophila_melanogaster	CTAGGAATTACTTGGT
HOXC5_MA0186.1_B1H	DFD	Drosophila_melanogaster	TCATTAA
HOXC5_MA0186.1_B1H	DFD	Drosophila_melanogaster	TTAATGA
ARID3B_pTH5117_PBM	DGIL_AUG5s5606g1t1	Acyrtosiphon_pisum	TAATTAAAA
ARID3B_pTH5117_PBM	DGIL_AUG5s5606g1t1	Acyrtosiphon_pisum	TTTTAATTA
BHLHA15_dimm_da_SANGER_5_FBgn0023091_B1H	DIMM	Drosophila_melanogaster	ACCATATGGCG
BHLHA15_dimm_da_SANGER_5_FBgn0023091_B1H	DIMM	Drosophila_melanogaster	CGCCATATGGT
DLX1_Dll_Cell_FBgn0000157_B1H	DLL	Drosophila_melanogaster	GTAATTA
DLX1_Dll_Cell_FBgn0000157_B1H	DLL	Drosophila_melanogaster	TAATTAC
DLX1_Dll_SOLEXA_FBgn0000157_B1H	DLL	Drosophila_melanogaster	TAATTA
DLX1_Dll_SOLEXA_FBgn0000157_B1H	DLL	Drosophila_melanogaster	TAATTA
DLX1_MA0187.1_B1H	DLL	Drosophila_melanogaster	GTAATTA
DLX1_MA0187.1_B1H	DLL	Drosophila_melanogaster	TAATTAC
DLX1_pTH5506_PBM	DLL	Drosophila_melanogaster	AGTAATTAGC
DLX1_pTH5506_PBM	DLL	Drosophila_melanogaster	GCTAATTACT
DLX1_2	DLX1	Homo_sapiens	CCTAATTATC
DLX1_2	DLX1	Homo_sapiens	GATAATTAGG
DLX1_3	DLX1	Homo_sapiens	CCAATTAC
DLX1_DLX1_1_SELEX	DLX1	Homo_sapiens	CCTAATTATC
DLX1_Dlx1_1_SELEX	DLX1	Mus_musculus	CCAATTAC
DLX1_Dlx1_1_SELEX	DLX1	Mus_musculus	GTAATTGG
DLX1_Dlx1_1741_PBM	DLX1	Mus_musculus	ATAATTGCC
DLX1_Dlx1_1741_PBM	DLX1	Mus_musculus	GGCAATTAT
DLX1_1	DLX1		ATTAATTACCTCAG
DLX1_1	DLX1		CTGAGGTAATTAAT
DLX1_3	DLX1		GTAATTGG
DLX1_DLX1_1_SELEX	DLX1		GATAATTAGG
DLX1_DLX2_1_SELEX	DLX2	Homo_sapiens	CCAATTAC
DLX1_DLX2_1_SELEX	DLX2	Homo_sapiens	GTAATTGG
DLX1_DLX2_f1_HocoMoco	DLX2	Homo_sapiens	ATAATTAT
DLX1_DLX2_f1_HocoMoco	DLX2	Homo_sapiens	ATAATTAT
DLX2_2	DLX2	Homo_sapiens	CCAATTAC
DLX2_2	DLX2	Homo_sapiens	GTAATTGG
DLX2_3	DLX2	Homo_sapiens	GCAATTAA
DLX2_3	DLX2	Homo_sapiens	TTAATTGC
DLX1_Dlx2_1_SELEX	DLX2	Mus_musculus	GCAATTAA
DLX1_Dlx2_1_SELEX	DLX2	Mus_musculus	TTAATTGC
DLX1_Dlx2_2273_PBM	DLX2	Mus_musculus	ATAATTGCC
DLX1_Dlx2_2273_PBM	DLX2	Mus_musculus	GGCAATTAT
DLX2_1	DLX2		CTGAAGTAATTATTCC
DLX2_1	DLX2		GGAATAATTACTTCAG
DLX1_DLX3_1_SELEX	DLX3	Homo_sapiens	CCAATTAC
DLX1_DLX3_1_SELEX	DLX3	Homo_sapiens	GTAATTGG
DLX1_DLX3_do_HocoMoco	DLX3	Homo_sapiens	GATAATTACA
DLX1_DLX3_do_HocoMoco	DLX3	Homo_sapiens	TGTAATTATC
DLX3_2	DLX3	Homo_sapiens	CCAATTAC
DLX3_2	DLX3	Homo_sapiens	GTAATTGG
DLX1_Dlx3_1030_PBM	DLX3	Mus_musculus	ATAATTGCC
DLX1_Dlx3_1030_PBM	DLX3	Mus_musculus	GGCAATTAT
DLX3_1	DLX3		GTCGGTAATTATCGCGA
DLX3_1	DLX3		TCGCGATAATTACCGAC
DLX1_DLX4_1_SELEX	DLX4	Homo_sapiens	CCAATTAC
DLX1_DLX4_1_SELEX	DLX4	Homo_sapiens	GTAATTGG
DLX4_2	DLX4	Homo_sapiens	CCAATTAC
DLX4_2	DLX4	Homo_sapiens	GTAATTGG
DLX1_Dlx4_3488_PBM	DLX4	Mus_musculus	ATAATTGC
DLX1_Dlx4_3488_PBM	DLX4	Mus_musculus	GCAATTAT
DLX4_1	DLX4		GTCGGTAATTATAGCGA
DLX4_1	DLX4		TCGCTATAATTACCGAC
DLX1_DLX5_1_SELEX	DLX5	Homo_sapiens	ATAATTAC
DLX1_DLX5_1_SELEX	DLX5	Homo_sapiens	GTAATTAT
DLX5_2	DLX5	Homo_sapiens	ATAATTAC
DLX5_2	DLX5	Homo_sapiens	GTAATTAT
DLX1_Dlx5_3419_PBM	DLX5	Mus_musculus	GCAATTA
DLX1_Dlx5_3419_PBM	DLX5	Mus_musculus	TAATTGC
DLX5_1	DLX5		CAGAGCTAATTACCCC
DLX5_1	DLX5		GGGGTAATTAGCTCTG
DLX1_DLX6_1_SELEX	DLX6	Homo_sapiens	CCAATTAC
DLX1_DLX6_1_SELEX	DLX6	Homo_sapiens	GTAATTGG
DLX6_1	DLX6	Homo_sapiens	CCAATTAC
DLX6_1	DLX6	Homo_sapiens	GTAATTGG
DMBX1_2	DMBX1	Homo_sapiens	GCGGATTAAC
DMBX1_2	DMBX1	Homo_sapiens	GTTAATCCGC
DMBX1_DMBX1_1_SELEX	DMBX1	Homo_sapiens	GCGGATTAAC
DMBX1_DMBX1_1_SELEX	DMBX1	Homo_sapiens	GTTAATCCGC
DMBX1_Dmbx1_2277_PBM	DMBX1	Mus_musculus	GGGGATTAA
DMBX1_Dmbx1_2277_PBM	DMBX1	Mus_musculus	TTAATCCCC
DMBX1_1	DMBX1		TGAACCGGATTAATGAA
DMBX1_1	DMBX1		TTCATTAATCCGGTTCA
DMRTA2_pTH10777_PBM	DMD5	Caenorhabditis_elegans	ACTGTATCAA
DMRTA2_pTH10777_PBM	DMD5	Caenorhabditis_elegans	TTGATACAGT
DMRT1_pTH9197_PBM	DMRT1	Homo_sapiens	AATGTATCAA
DMRT1_pTH9197_PBM	DMRT1	Homo_sapiens	TTGATACATT
DMRT1_pTH9446_PBM	DMRT1	Homo_sapiens	TGTATCAA
DMRT1_pTH9446_PBM	DMRT1	Homo_sapiens	TTGATACA
DMRT1_1	DMRT1		GCAACAATGTATCAA
DMRT1_1	DMRT1		TTGATACATTGTTGC
DMRT2_pTH9189_PBM	DMRT2	Homo_sapiens	TAATACATTA
DMRT2_pTH9189_PBM	DMRT2	Homo_sapiens	TAATGTATTA
DMRT2_1	DMRT2		ACAATGTATCAATTTG
DMRT2_1	DMRT2		CAAATTGATACATTGT
DMRTA2_pTH9188_PBM	DMRT3	Homo_sapiens	AATGTATCAAT
DMRTA2_pTH9188_PBM	DMRT3	Homo_sapiens	ATTGATACATT
DMRT3_1	DMRT3		AAAATGTATCAAATT
DMRT3_1	DMRT3		AATTTGATACATTTT
DMRT2_pTH9261_PBM	DMRT99B	Drosophila_melanogaster	AATTGATACA
DMRT2_pTH9261_PBM	DMRT99B	Drosophila_melanogaster	TGTATCAATT
DMRTA1_1	DMRTA1		AAATTGTTACATT
DMRTA1_1	DMRTA1		AATGTAACAATTT
DMRTA2_pTH9198_PBM	DMRTA2	Homo_sapiens	AATGTATCAA
DMRTA2_pTH9198_PBM	DMRTA2	Homo_sapiens	TTGATACATT
DMRTA2_pTH9300_PBM	DMRTA2	Xenopus_tropicalis	AATGTATC
DMRTA2_pTH9300_PBM	DMRTA2	Xenopus_tropicalis	GATACATT
DMRTA2_1	DMRTA2		GACACTGTAACAAAA
DMRTA2_1	DMRTA2		TTTTGTTACAGTGTC
DMRTC2_pTH9250_PBM	DMRTC2	Cavia_porcellus	AATGTATC
DMRTC2_pTH9250_PBM	DMRTC2	Cavia_porcellus	GATACATT
DMRTC2_pTH9215_PBM	DMRTC2	Monodelphis_domestica	AATGTATCAA
DMRTC2_pTH9215_PBM	DMRTC2	Monodelphis_domestica	TTGATACATT
DMRTC2_pTH3205_PBM	DMRTC2	Mus_musculus	AACATGTATAAAA
DMRTC2_pTH3205_PBM	DMRTC2	Mus_musculus	TTTTATACATGTT
DMRTC2_pTH9387_PBM	DMRTC2	Tursiops_truncatus	AAATGTAA
DMRTC2_pTH9387_PBM	DMRTC2	Tursiops_truncatus	TTACATTT
DMRTC2_1	DMRTC2		CAACAATGTAACAA
DMRTC2_1	DMRTC2		TTGTTACATTGTTG
DNMT1_pTH7029_PBM	DNMT1	Homo_sapiens	CCCCGCGGCC
DNMT1_pTH7029_PBM	DNMT1	Homo_sapiens	GGCCGCGGGG
DOBOX4_1	DOBOX4		TAAATAGATACCCCATA
DOBOX4_1	DOBOX4		TATGGGGTATCTATTTA
DOBOX5_1	DOBOX5		GATAATTAATCCCTTCC
DOBOX5_1	DOBOX5		GGAAGGGATTAATTATC
HES4_dpn_SANGER_10_FBgn0010109_B1H	DPN	Drosophila_melanogaster	GGCACGTGCCA
HES4_dpn_SANGER_10_FBgn0010109_B1H	DPN	Drosophila_melanogaster	TGGCACGTGCC
DPRX_1	DPRX	Homo_sapiens	ACGGATTAGC
DPRX_1	DPRX	Homo_sapiens	GCTAATCCGT
DPRX_2	DPRX	Homo_sapiens	GGGATAATCCC
DPRX_2	DPRX	Homo_sapiens	GGGATTATCCC
DPRX_DPRX_1_SELEX	DPRX	Homo_sapiens	ACGGATTAGC
DPRX_DPRX_1_SELEX	DPRX	Homo_sapiens	GCTAATCCGT
DPRX_DPRX_2_SELEX	DPRX	Homo_sapiens	GGGATAATCCC
DPRX_DPRX_2_SELEX	DPRX	Homo_sapiens	GGGATTATCCC
MSX1_Dr_Cell_FBgn0000492_B1H	DR	Drosophila_melanogaster	GACCAATTA
MSX1_Dr_Cell_FBgn0000492_B1H	DR	Drosophila_melanogaster	TAATTGGTC
MSX1_Dr_SOLEXA_FBgn0000492_B1H	DR	Drosophila_melanogaster	CAATTA
MSX1_Dr_SOLEXA_FBgn0000492_B1H	DR	Drosophila_melanogaster	TAATTG
MSX1_MA0188.1_B1H	DR	Drosophila_melanogaster	CCAATTA
MSX1_MA0188.1_B1H	DR	Drosophila_melanogaster	TAATTGG
DMBX1_DRGX_1_SELEX	DRGX	Homo_sapiens	CTAATCTAATTAA
DMBX1_DRGX_1_SELEX	DRGX	Homo_sapiens	TTAATTAGATTAG
DRGX_1	DRGX	Homo_sapiens	CTAATCTAATTAA
DRGX_1	DRGX	Homo_sapiens	TTAATTAGATTAG
NR2E1_dsf_SANGER_5_FBgn0015381_B1H	DSF	Drosophila_melanogaster	AAAAGTCAAA
NR2E1_dsf_SANGER_5_FBgn0015381_B1H	DSF	Drosophila_melanogaster	TTTGACTTTT
DUX4_MA0468.1_ChIP-seq	DUX4	Homo_sapiens	TAATTTAATCA
DUX4_MA0468.1_ChIP-seq	DUX4	Homo_sapiens	TGATTAAATTA
DUX4_1	DUX4		CACCGTTGATTGGGTCG
DUX4_1	DUX4		CGACCCAATCAACGGTG
DUXA_1	DUXA	Homo_sapiens	CTAATTTAATCAA
DUXA_1	DUXA	Homo_sapiens	TTGATTAAATTAG
DUXA_DUXA_1_SELEX	DUXA	Homo_sapiens	CTAATTTAATCAA
DUXA_DUXA_1_SELEX	DUXA	Homo_sapiens	TTGATTAAATTAG
NPAS4_dys_tgo_SANGER_5_FBgn0039411_B1H	DYS	Drosophila_melanogaster	AAATCGTGACT
NPAS4_dys_tgo_SANGER_5_FBgn0039411_B1H	DYS	Drosophila_melanogaster	AGTCACGATTT
E2F_disc1	E2F	Homo_sapiens	GGTGACGTCA
E2F_disc1	E2F	Homo_sapiens	TGACGTCACC
E2F_disc2	E2F	Homo_sapiens	GCGCATGCGC
E2F_disc2	E2F	Homo_sapiens	GCGCATGCGC
E2F_disc3	E2F	Homo_sapiens	CTTTCCCGCCCCC
E2F_disc3	E2F	Homo_sapiens	GGGGGCGGGAAAG
E2F_disc4	E2F	Homo_sapiens	CAGCCAATCA
E2F_disc4	E2F	Homo_sapiens	TGATTGGCTG
E2F_disc5	E2F	Homo_sapiens	AAAGGCGC
E2F_disc5	E2F	Homo_sapiens	GCGCCTTT
E2F_disc6	E2F	Homo_sapiens	AGATTTGAAT
E2F_disc6	E2F	Homo_sapiens	ATTCAAATCT
E2F_disc7	E2F	Homo_sapiens	CCGCGCCGCC
E2F_disc7	E2F	Homo_sapiens	GGCGGCGCGG
E2F_disc8	E2F	Homo_sapiens	GCAGGCGCCGC
E2F_disc8	E2F	Homo_sapiens	GCGGCGCCTGC
E2F3_pTH9382_PBM	E2F	Ornithorhynchus_anatinus	TTGGCGCCAA
E2F3_pTH9382_PBM	E2F	Ornithorhynchus_anatinus	TTGGCGCCAA
E2F_known1	E2F		CAGTTTTCGCGCGTA
E2F_known1	E2F		TACGCGCGAAAACTG
E2F_known10	E2F		GCGGGAAA
E2F_known10	E2F		TTTCCCGC
E2F_known11	E2F		GCGGGAAA
E2F_known11	E2F		TTTCCCGC
E2F_known12	E2F		GCGCGAAA
E2F_known12	E2F		TTTCGCGC
E2F_known13	E2F		GCGGGAAA
E2F_known13	E2F		TTTCCCGC
E2F_known14	E2F		GCGCGAAA
E2F_known14	E2F		TTTCGCGC
E2F_known15	E2F		CGCGCC
E2F_known15	E2F		GGCGCG
E2F_known16	E2F		CGCGCCAAA
E2F_known16	E2F		TTTGGCGCG
E2F_known17	E2F		GTTTGGCGCGA
E2F_known17	E2F		TCGCGCCAAAC
E2F_known18	E2F		GTTTGGCGCGAA
E2F_known18	E2F		TTCGCGCCAAAC
E2F_known19	E2F		GCCCGTTTCGCGCCAA
E2F_known19	E2F		TTGGCGCGAAACGGGC
E2F_known2	E2F		GCGCGAAA
E2F_known2	E2F		TTTCGCGC
E2F_known20	E2F		CGCGCCAAA
E2F_known20	E2F		TTTGGCGCG
E2F_known21	E2F		GGCGCGAAAC
E2F_known21	E2F		GTTTCGCGCC
E2F_known22	E2F		GCGCCAAA
E2F_known22	E2F		TTTGGCGC
E2F_known23	E2F		ATAAGGGCGCGCGAT
E2F_known23	E2F		ATCGCGCGCCCTTAT
E2F_known24	E2F		AAAAATGGCGCCAAAATG
E2F_known24	E2F		CATTTTGGCGCCATTTTT
E2F_known25	E2F		AAAAATGGCGCCATTTTT
E2F_known25	E2F		AAAAATGGCGCCATTTTT
E2F_known26	E2F		AATTTTGGCGCCAAAACT
E2F_known26	E2F		AGTTTTGGCGCCAAAATT
E2F_known27	E2F		ATTGGCGCCAAA
E2F_known27	E2F		TTTGGCGCCAAT
E2F_known28	E2F		TTTGGCGCCAAA
E2F_known28	E2F		TTTGGCGCCAAA
E2F_known29	E2F		AATGGCGCCAAA
E2F_known29	E2F		TTTGGCGCCATT
E2F_known3	E2F		GCGCGAAA
E2F_known3	E2F		TTTCGCGC
E2F_known30	E2F		TTTGGCGCCAAA
E2F_known30	E2F		TTTGGCGCCAAA
E2F_known4	E2F		GCGCGAAA
E2F_known4	E2F		TTTCGCGC
E2F_known5	E2F		GCGCGAAA
E2F_known5	E2F		TTTCGCGC
E2F_known6	E2F		GCGCGAAA
E2F_known6	E2F		TTTCGCGC
E2F_known7	E2F		CCGCCAAA
E2F_known7	E2F		TTTGGCGG
E2F_known8	E2F		GCGCGAAA
E2F_known8	E2F		TTTCGCGC
E2F_known9	E2F		TTTCGCGCCAAA
E2F_known9	E2F		TTTGGCGCGAAA
E2F1_E2F1_1_SELEX	E2F1	Homo_sapiens	ATTGGCGCCAAA
E2F1_E2F1_1_SELEX	E2F1	Homo_sapiens	TTTGGCGCCAAT
E2F1_E2F1_2_SELEX	E2F1	Homo_sapiens	TTTGGCGCCAAA
E2F1_E2F1_2_SELEX	E2F1	Homo_sapiens	TTTGGCGCCAAA
E2F1_E2F1_3_SELEX	E2F1	Homo_sapiens	TTTTGGCGCCAAAA
E2F1_E2F1_3_SELEX	E2F1	Homo_sapiens	TTTTGGCGCCAAAA
E2F1_E2F1_4_SELEX	E2F1	Homo_sapiens	AAATGGCGCCATTT
E2F1_E2F1_4_SELEX	E2F1	Homo_sapiens	AAATGGCGCCATTT
E2F1_E2F1_f2_HocoMoco	E2F1	Homo_sapiens	AATTGGCGGGAAAA
E2F1_E2F1_f2_HocoMoco	E2F1	Homo_sapiens	TTTTCCCGCCAATT
E2F1_HeLa-S3_E2F1_UCD_ChIP-seq	E2F1	Homo_sapiens	CCGCGCGCCCTCCCC
E2F1_HeLa-S3_E2F1_UCD_ChIP-seq	E2F1	Homo_sapiens	GGGGAGGGCGCGCGG
E2F1_MA0024.2_ChIP-seq	E2F1	Homo_sapiens	CCTCCCGCCCG
E2F1_MA0024.2_ChIP-seq	E2F1	Homo_sapiens	CGGGCGGGAGG
E2F1_V$E2F_01_Transfac	E2F1	Homo_sapiens	CAGTTTTCGCGCGTA
E2F1_V$E2F_01_Transfac	E2F1	Homo_sapiens	TACGCGCGAAAACTG
E2F1_V$E2F_03_Transfac	E2F1	Homo_sapiens	TTTCGCGCCAAA
E2F1_V$E2F_03_Transfac	E2F1	Homo_sapiens	TTTGGCGCGAAA
E2F3_pTH9221_PBM	E2F2	Anolis_carolinensis	TACGCGCGTA
E2F3_pTH9221_PBM	E2F2	Anolis_carolinensis	TACGCGCGTA
E2F2_2	E2F2	Homo_sapiens	AAAAATGGCGCCAAAATG
E2F2_2	E2F2	Homo_sapiens	CATTTTGGCGCCATTTTT
E2F2_3	E2F2	Homo_sapiens	AATTTTGGCGCCAAAATG
E2F2_3	E2F2	Homo_sapiens	CATTTTGGCGCCAAAATT
E2F2_4	E2F2	Homo_sapiens	AAAATGGCGCCATTTT
E2F2_4	E2F2	Homo_sapiens	AAAATGGCGCCATTTT
E2F2_E2F2_1_SELEX	E2F2	Homo_sapiens	AAAAATGGCGCCAAAATG
E2F2_E2F2_1_SELEX	E2F2	Homo_sapiens	CATTTTGGCGCCATTTTT
E2F2_E2F2_2_SELEX	E2F2	Homo_sapiens	AATTTTGGCGCCAAAATG
E2F2_E2F2_2_SELEX	E2F2	Homo_sapiens	CATTTTGGCGCCAAAATT
E2F2_E2F2_3_SELEX	E2F2	Homo_sapiens	AAAATGGCGCCATTTT
E2F2_E2F2_3_SELEX	E2F2	Homo_sapiens	AAAATGGCGCCATTTT
E2F2_E2F2_f1_HocoMoco	E2F2	Homo_sapiens	GGCGCGAAAC
E2F2_E2F2_f1_HocoMoco	E2F2	Homo_sapiens	GTTTCGCGCC
E2F2_pTH9195_PBM	E2F2	Homo_sapiens	TTGGCGCCAA
E2F2_pTH9195_PBM	E2F2	Homo_sapiens	TTGGCGCCAA
E2F3_E2F2_1022_PBM	E2F2	Mus_musculus	ACGCGCCAAA
E2F3_E2F2_1022_PBM	E2F2	Mus_musculus	TTTGGCGCGT
E2F2_pTH9291_PBM	E2F2	Tupaia_belangeri	TTGGCGCCAA
E2F2_pTH9291_PBM	E2F2	Tupaia_belangeri	TTGGCGCCAA
E2F2_1	E2F2		ATAAAGGCGCGCGAT
E2F2_1	E2F2		ATCGCGCGCCTTTAT
E2F3_E2F3_1_SELEX	E2F3	Homo_sapiens	AAAAATGGCGCCAAAATG
E2F3_E2F3_1_SELEX	E2F3	Homo_sapiens	CATTTTGGCGCCATTTTT
E2F3_E2F3_2_SELEX	E2F3	Homo_sapiens	AAAAATGGCGCCATTTTT
E2F3_E2F3_2_SELEX	E2F3	Homo_sapiens	AAAAATGGCGCCATTTTT
E2F3_E2F3_3_SELEX	E2F3	Homo_sapiens	AATTTTGGCGCCAAAACT
E2F3_E2F3_3_SELEX	E2F3	Homo_sapiens	AGTTTTGGCGCCAAAATT
E2F3_E2F3_si_HocoMoco	E2F3	Homo_sapiens	CGCGCGAAAC
E2F3_E2F3_si_HocoMoco	E2F3	Homo_sapiens	GTTTCGCGCG
E2F3_E2F3_3752_PBM	E2F3	Mus_musculus	ATTGGCGCGC
E2F3_E2F3_3752_PBM	E2F3	Mus_musculus	GCGCGCCAAT
E2F3_MA0469.1_ChIP-seq	E2F3	Mus_musculus	CTCCCGCCCCCACTC
E2F3_MA0469.1_ChIP-seq	E2F3	Mus_musculus	GAGTGGGGGCGGGAG
E2F3_pTH9288_PBM	E2F3	Taeniopygia_guttata	AGCGCGCGCG
E2F3_pTH9288_PBM	E2F3	Taeniopygia_guttata	CGCGCGCGCT
E2F4_E2F4_1_SELEX	E2F4	Homo_sapiens	AATGGCGCCAAA
E2F4_E2F4_1_SELEX	E2F4	Homo_sapiens	TTTGGCGCCATT
E2F4_E2F4_2_SELEX	E2F4	Homo_sapiens	TTTGGCGCCAAA
E2F4_E2F4_2_SELEX	E2F4	Homo_sapiens	TTTGGCGCCAAA
E2F4_E2F4_do_HocoMoco	E2F4	Homo_sapiens	AATTGGCGGGAAAA
E2F4_E2F4_do_HocoMoco	E2F4	Homo_sapiens	TTTTCCCGCCAATT
E2F4_HeLa-S3_E2F4_UCD_ChIP-seq	E2F4	Homo_sapiens	GGCGGGAAATTTGAA
E2F4_HeLa-S3_E2F4_UCD_ChIP-seq	E2F4	Homo_sapiens	TTCAAATTTCCCGCC
E2F4_K562b_E2F4_UCD_ChIP-seq	E2F4	Homo_sapiens	GGCGGGAAATTGGAA
E2F4_K562b_E2F4_UCD_ChIP-seq	E2F4	Homo_sapiens	TTCCAATTTCCCGCC
E2F4_MA0470.1_ChIP-seq	E2F4	Homo_sapiens	CCTTCCCGCCC
E2F4_MA0470.1_ChIP-seq	E2F4	Homo_sapiens	GGGCGGGAAGG
E2F4_E2F5_do_HocoMoco	E2F5	Homo_sapiens	CGCGCCAAAC
E2F4_E2F5_do_HocoMoco	E2F5	Homo_sapiens	GTTTGGCGCG
E2F6_E2F6_f1_HocoMoco	E2F6	Homo_sapiens	CCTTCCCGCCCA
E2F6_E2F6_f1_HocoMoco	E2F6	Homo_sapiens	TGGGCGGGAAGG
E2F6_HeLa-S3_E2F6_UCD_ChIP-seq	E2F6	Homo_sapiens	GGGGCGGGAAA
E2F6_HeLa-S3_E2F6_UCD_ChIP-seq	E2F6	Homo_sapiens	TTTCCCGCCCC
E2F6_K562_E2F6_HudsonAlpha_ChIP-seq	E2F6	Homo_sapiens	CTTCCCGCCCC
E2F6_K562_E2F6_HudsonAlpha_ChIP-seq	E2F6	Homo_sapiens	GGGGCGGGAAG
E2F6_K562b_E2F6_UCD_ChIP-seq	E2F6	Homo_sapiens	GGGGCGGGAAA
E2F6_K562b_E2F6_UCD_ChIP-seq	E2F6	Homo_sapiens	TTTCCCGCCCC
E2F6_MA0471.1_ChIP-seq	E2F6	Homo_sapiens	CCTTCCCGCCC
E2F6_MA0471.1_ChIP-seq	E2F6	Homo_sapiens	GGGCGGGAAGG
E2F7_1	E2F7	Homo_sapiens	TTTTCCCGCCAAAA
E2F7_1	E2F7	Homo_sapiens	TTTTGGCGGGAAAA
E2F7_E2F7_1_SELEX	E2F7	Homo_sapiens	TTTTCCCGCCAAAA
E2F7_E2F7_1_SELEX	E2F7	Homo_sapiens	TTTTGGCGGGAAAA
E2F7_E2F7_f1_HocoMoco	E2F7	Homo_sapiens	AAAGGCGCGAAAA
E2F7_E2F7_f1_HocoMoco	E2F7	Homo_sapiens	TTTTCGCGCCTTT
E2F8_1	E2F8	Homo_sapiens	TTTCCCGCCAAA
E2F8_1	E2F8	Homo_sapiens	TTTGGCGGGAAA
E2F8_E2F8_1_SELEX	E2F8	Homo_sapiens	TTTCCCGCCAAA
E2F8_E2F8_1_SELEX	E2F8	Homo_sapiens	TTTGGCGGGAAA
E4F1_E4F1_f1_HocoMoco	E4F1	Homo_sapiens	CGTGACGTC
E4F1_E4F1_f1_HocoMoco	E4F1	Homo_sapiens	GACGTCACG
E4F1_1	E4F1		GCTACGTCAC
E4F1_1	E4F1		GTGACGTAGC
EMX2_E5_Cell_FBgn0008646_B1H	E5	Drosophila_melanogaster	GTTAATTA
EMX2_E5_Cell_FBgn0008646_B1H	E5	Drosophila_melanogaster	TAATTAAC
EMX2_E5_SOLEXA_FBgn0008646_B1H	E5	Drosophila_melanogaster	TAATTAA
EMX2_E5_SOLEXA_FBgn0008646_B1H	E5	Drosophila_melanogaster	TTAATTA
EMX2_MA0189.1_B1H	E5	Drosophila_melanogaster	TAATTAA
EMX2_MA0189.1_B1H	E5	Drosophila_melanogaster	TTAATTA
EBF1_COE1_f2_HocoMoco	EBF1	Homo_sapiens	GTCCCCAGGGAC
EBF1_COE1_f2_HocoMoco	EBF1	Homo_sapiens	GTCCCTGGGGAC
EBF1_disc1	EBF1	Homo_sapiens	TCCCCGGGGA
EBF1_disc1	EBF1	Homo_sapiens	TCCCCGGGGA
EBF1_disc2	EBF1	Homo_sapiens	CAGCTCCCCAGGG
EBF1_disc2	EBF1	Homo_sapiens	CCCTGGGGAGCTG
EBF1_EBF1_1_SELEX	EBF1	Homo_sapiens	ATTCCCAAGGGAAT
EBF1_EBF1_1_SELEX	EBF1	Homo_sapiens	ATTCCCTTGGGAAT
EBF1_MA0154.2_ChIP-seq	EBF1	Homo_sapiens	GTCCCCAGGGA
EBF1_MA0154.2_ChIP-seq	EBF1	Homo_sapiens	TCCCTGGGGAC
EBF1_V$OLF1_01_Transfac	EBF1	Mus_musculus	ACAACCTCCCTGGGGAGTTGTG
EBF1_V$OLF1_01_Transfac	EBF1	Mus_musculus	CACAACTCCCCAGGGAGGTTGT
EBF1_known1	EBF1		ACAACCTCCCTGGGGAGTTGTG
EBF1_known1	EBF1		CACAACTCCCCAGGGAGGTTGT
EBF1_known2	EBF1		GTCCCTTGGGA
EBF1_known2	EBF1		TCCCAAGGGAC
EBF1_known3	EBF1		ACCCAAGGGA
EBF1_known3	EBF1		TCCCTTGGGT
EBF1_known4	EBF1		ATTCCCAAGGGAAT
EBF1_known4	EBF1		ATTCCCTTGGGAAT
NR1H3_EcR_SANGER_5_FBgn0000546_B1H	ECR	Drosophila_melanogaster	ATGACCTC
NR1H3_EcR_SANGER_5_FBgn0000546_B1H	ECR	Drosophila_melanogaster	GAGGTCAT
PAX5_pTH8981_PBM	EGL38	Caenorhabditis_elegans	ACCGTGACCAC
PAX5_pTH8981_PBM	EGL38	Caenorhabditis_elegans	GTGGTCACGGT
EGR1_disc1	EGR1	Homo_sapiens	CCGCCCCCGC
EGR1_disc1	EGR1	Homo_sapiens	GCGGGGGCGG
EGR1_disc2	EGR1	Homo_sapiens	ACCGGAAGTG
EGR1_disc2	EGR1	Homo_sapiens	CACTTCCGGT
EGR1_disc3	EGR1	Homo_sapiens	GCGCATGCGC
EGR1_disc3	EGR1	Homo_sapiens	GCGCATGCGC
EGR1_disc4	EGR1	Homo_sapiens	AACTACAATTCCCAGAATGCCCCGC
EGR1_disc4	EGR1	Homo_sapiens	GCGGGGCATTCTGGGAATTGTAGTT
EGR1_disc5	EGR1	Homo_sapiens	ACCGCCCA
EGR1_disc5	EGR1	Homo_sapiens	TGGGCGGT
EGR1_disc6	EGR1	Homo_sapiens	CCCCGGCCTCC
EGR1_disc6	EGR1	Homo_sapiens	GGAGGCCGGGG
EGR1_disc7	EGR1	Homo_sapiens	CACGCACGCA
EGR1_disc7	EGR1	Homo_sapiens	TGCGTGCGTG
EGR3_EGR1_1_SELEX	EGR1	Homo_sapiens	AATGCGTGGGCGTA
EGR3_EGR1_1_SELEX	EGR1	Homo_sapiens	TACGCCCACGCATT
EGR3_EGR1_2_SELEX	EGR1	Homo_sapiens	AATGCGTGGGCGTA
EGR3_EGR1_2_SELEX	EGR1	Homo_sapiens	TACGCCCACGCATT
EGR3_EGR1_f2_HocoMoco	EGR1	Homo_sapiens	CCGCCCCCGCA
EGR3_EGR1_f2_HocoMoco	EGR1	Homo_sapiens	TGCGGGGGCGG
EGR3_GM12878_EGR1_HudsonAlpha_ChIP-seq	EGR1	Homo_sapiens	CCCCCCCCCCGCCCCCGCAC
EGR3_GM12878_EGR1_HudsonAlpha_ChIP-seq	EGR1	Homo_sapiens	GTGCGGGGGCGGGGGGGGGG
EGR3_H1-hESC_EGR1_HudsonAlpha_ChIP-seq	EGR1	Homo_sapiens	CCCCGCCCCCGCACC
EGR3_H1-hESC_EGR1_HudsonAlpha_ChIP-seq	EGR1	Homo_sapiens	GGTGCGGGGGCGGGG
EGR3_K562_EGR1_HudsonAlpha_ChIP-seq	EGR1	Homo_sapiens	CCCCCCCCCCCGCCCACGCA
EGR3_K562_EGR1_HudsonAlpha_ChIP-seq	EGR1	Homo_sapiens	TGCGTGGGCGGGGGGGGGGG
EGR3_MA0162.2_ChIP-seq	EGR1	Homo_sapiens	CCCCCGCCCCCGCC
EGR3_MA0162.2_ChIP-seq	EGR1	Homo_sapiens	GGCGGGGGCGGGGG
EGR3_V$EGR1_01_Transfac	EGR1	Homo_sapiens	ACGCCCACGCAT
EGR3_V$EGR1_01_Transfac	EGR1	Homo_sapiens	ATGCGTGGGCGT
EGR3_Egr1_1_SELEX	EGR1	Mus_musculus	AATTGAGTGGGCGTAG
EGR3_Egr1_1_SELEX	EGR1	Mus_musculus	CTACGCCCACTCAATT
EGR3_Egr1_2580_PBM	EGR1	Mus_musculus	CGCCCCCGCA
EGR3_Egr1_2580_PBM	EGR1	Mus_musculus	TGCGGGGGCG
EGR3_pTH5337_PBM	EGR1	Mus_musculus	ATGCGTGGG
EGR3_pTH5337_PBM	EGR1	Mus_musculus	CCCACGCAT
EGR3_Zif268_PBM	EGR1	Mus_musculus	CGCCCACG
EGR3_Zif268_PBM	EGR1	Mus_musculus	CGTGGGCG
EGR1_known1	EGR1		ACGCCCACGCAT
EGR1_known1	EGR1		ATGCGTGGGCGT
EGR1_known10	EGR1		ACGCCCACGCA
EGR1_known10	EGR1		TGCGTGGGCGT
EGR1_known11	EGR1		AGTGCGTGGGCGTAG
EGR1_known11	EGR1		CTACGCCCACGCACT
EGR1_known12	EGR1		AATTGAGTGGGCGTAG
EGR1_known12	EGR1		CTACGCCCACTCAATT
EGR1_known2	EGR1		ACGCCCACGCAA
EGR1_known2	EGR1		TTGCGTGGGCGT
EGR1_known3	EGR1		GTCGCCCCCAC
EGR1_known3	EGR1		GTGGGGGCGAC
EGR1_known4	EGR1		CCCGCCCCCGCCCC
EGR1_known4	EGR1		GGGGCGGGGGCGGG
EGR1_known5	EGR1		CCGCCCACGCA
EGR1_known5	EGR1		TGCGTGGGCGG
EGR1_known6	EGR1		CAGATGCCGCCCACGCATTATTC
EGR1_known6	EGR1		GAATAATGCGTGGGCGGCATCTG
EGR1_known7	EGR1		AATGCGGGGGCGGA
EGR1_known7	EGR1		TCCGCCCCCGCATT
EGR1_known8	EGR1		AATGCGTGGGCGTA
EGR1_known8	EGR1		TACGCCCACGCATT
EGR1_known9	EGR1		AATGCGTGGGCGTA
EGR1_known9	EGR1		TACGCCCACGCATT
EGR3_EGR2_1_SELEX	EGR2	Homo_sapiens	ACGCCCACGCA
EGR3_EGR2_1_SELEX	EGR2	Homo_sapiens	TGCGTGGGCGT
EGR3_EGR2_2_SELEX	EGR2	Homo_sapiens	AGTGCGTGGGCGTAG
EGR3_EGR2_2_SELEX	EGR2	Homo_sapiens	CTACGCCCACGCACT
EGR3_EGR2_si_HocoMoco	EGR2	Homo_sapiens	CCGCCCACGCC
EGR3_EGR2_si_HocoMoco	EGR2	Homo_sapiens	GGCGTGGGCGG
EGR3_V$EGR2_01_Transfac	EGR2	Homo_sapiens	ACGCCCACGCAA
EGR3_V$EGR2_01_Transfac	EGR2	Homo_sapiens	TTGCGTGGGCGT
EGR3_MA0472.1_ChIP-seq	EGR2	Mus_musculus	CCCCCGCCCACGCAC
EGR3_MA0472.1_ChIP-seq	EGR2	Mus_musculus	GTGCGTGGGCGGGGG
EGR3_pTH3091_PBM	EGR2	Mus_musculus	CGCCCACGCA
EGR3_pTH3091_PBM	EGR2	Mus_musculus	TGCGTGGGCG
EGR3_2	EGR3	Homo_sapiens	AGTGCGTGGGCGTAG
EGR3_2	EGR3	Homo_sapiens	CTACGCCCACGCACT
EGR3_EGR3_1_SELEX	EGR3	Homo_sapiens	AGTGCGTGGGCGTAG
EGR3_EGR3_1_SELEX	EGR3	Homo_sapiens	CTACGCCCACGCACT
EGR3_EGR3_f1_HocoMoco	EGR3	Homo_sapiens	ACACCCACTCT
EGR3_EGR3_f1_HocoMoco	EGR3	Homo_sapiens	AGAGTGGGTGT
EGR3_V$EGR3_01_Transfac	EGR3	Homo_sapiens	ACGCCCACGCAT
EGR3_V$EGR3_01_Transfac	EGR3	Homo_sapiens	ATGCGTGGGCGT
EGR3_3	EGR3	Mus_musculus	AAATGCGTGGGCGTA
EGR3_3	EGR3	Mus_musculus	TACGCCCACGCATTT
EGR3_Egr3_1_SELEX	EGR3	Mus_musculus	AAATGCGTGGGCGTA
EGR3_Egr3_1_SELEX	EGR3	Mus_musculus	TACGCCCACGCATTT
EGR3_pTH2820_PBM	EGR3	Mus_musculus	CCGCCCACGC
EGR3_pTH2820_PBM	EGR3	Mus_musculus	GCGTGGGCGG
EGR3_1	EGR3		ACGCCCACGCAT
EGR3_1	EGR3		ATGCGTGGGCGT
EGR3_EGR4_1_SELEX	EGR4	Homo_sapiens	AAATGCGTGGGCGTAA
EGR3_EGR4_1_SELEX	EGR4	Homo_sapiens	TTACGCCCACGCATTT
EGR3_EGR4_2_SELEX	EGR4	Homo_sapiens	AAATGCGTGGGCGTAT
EGR3_EGR4_2_SELEX	EGR4	Homo_sapiens	ATACGCCCACGCATTT
EGR3_EGR4_f1_HocoMoco	EGR4	Homo_sapiens	GCCCTGCCGCC
EGR3_EGR4_f1_HocoMoco	EGR4	Homo_sapiens	GGCGGCAGGGC
EGR3_V$NGFIC_01_Transfac	EGR4	Homo_sapiens	ATGCGTGGGCGG
EGR3_V$NGFIC_01_Transfac	EGR4	Homo_sapiens	CCGCCCACGCAT
EGR4_2	EGR4	Homo_sapiens	AAATGCGTGGGCGTAA
EGR4_2	EGR4	Homo_sapiens	TTACGCCCACGCATTT
EGR4_1	EGR4		ATGCGTGGGCGG
EGR4_1	EGR4		CCGCCCACGCAT
EGR3_pTH9317_PBM	EGRH1	Caenorhabditis_elegans	CGCCCACG
EGR3_pTH9317_PBM	EGRH1	Caenorhabditis_elegans	CGTGGGCG
EHF_2	EHF	Homo_sapiens	AACCCGGAAGTA
EHF_2	EHF	Homo_sapiens	TACTTCCGGGTT
ELF3_EHF_1_SELEX	EHF	Homo_sapiens	AACCCGGAAGTA
ELF3_EHF_1_SELEX	EHF	Homo_sapiens	TACTTCCGGGTT
ELF3_EHF_si_HocoMoco	EHF	Homo_sapiens	AAACCCGGAAGTA
ELF3_EHF_si_HocoMoco	EHF	Homo_sapiens	TACTTCCGGGTTT
ELF3_MA0598.1_ChIP-seq	EHF	Homo_sapiens	CAGGAAGG
ELF3_MA0598.1_ChIP-seq	EHF	Homo_sapiens	CCTTCCTG
ELF3_Ehf_3056_PBM	EHF	Mus_musculus	ACCCGGAAGT
ELF3_Ehf_3056_PBM	EHF	Mus_musculus	ACTTCCGGGT
ELF3_Ehf_PBM	EHF	Mus_musculus	ACCCGGAAGT
ELF3_Ehf_PBM	EHF	Mus_musculus	ACTTCCGGGT
EHF_1	EHF		AGGACCCGGAAGTAA
EHF_1	EHF		TTACTTCCGGGTCCT
ELF3_1	EHF		TTACTTCCTTGTA
ELF1_Eip74EF_FlyReg_FBgn0000567_B1H	Eip74EF	Drosophila_melanogaster	AACAGGAAGT
ELF1_Eip74EF_FlyReg_FBgn0000567_B1H	Eip74EF	Drosophila_melanogaster	ACTTCCTGTT
ELF1_Eip74EF_SANGER_5_FBgn0000567_B1H	Eip74EF	Drosophila_melanogaster	ACCCGGAAGT
ELF1_Eip74EF_SANGER_5_FBgn0000567_B1H	Eip74EF	Drosophila_melanogaster	ACTTCCGGGT
ELF1_I$E74A_01_Transfac	Eip74EF	Drosophila_melanogaster	CCTCACTTCCGGGTTCG
ELF1_I$E74A_01_Transfac	Eip74EF	Drosophila_melanogaster	CGAACCCGGAAGTGAGG
ELF1_MA0026.1_SELEX	Eip74EF	Drosophila_melanogaster	CCGGAAG
ELF1_MA0026.1_SELEX	Eip74EF	Drosophila_melanogaster	CTTCCGG
NR1D2_Eip75B_SANGER_5_FBgn0000568_B1H	EIP75B	Drosophila_melanogaster	TATGTGGGTCA
NR1D2_Eip75B_SANGER_5_FBgn0000568_B1H	EIP75B	Drosophila_melanogaster	TGACCCACATA
ELF1_disc1	ELF1	Homo_sapiens	ACCCGGAAGT
ELF1_disc1	ELF1	Homo_sapiens	ACTTCCGGGT
ELF1_disc2	ELF1	Homo_sapiens	CGCTTCCGGC
ELF1_disc2	ELF1	Homo_sapiens	GCCGGAAGCG
ELF1_disc3	ELF1	Homo_sapiens	CCCCGGCCTCCGC
ELF1_disc3	ELF1	Homo_sapiens	GCGGAGGCCGGGG
ELF1_ELF1_1_SELEX	ELF1	Homo_sapiens	AACCCGGAAGTG
ELF1_ELF1_1_SELEX	ELF1	Homo_sapiens	CACTTCCGGGTT
ELF1_ELF1_2_SELEX	ELF1	Homo_sapiens	AACCCGGAAGTG
ELF1_ELF1_2_SELEX	ELF1	Homo_sapiens	CACTTCCGGGTT
ELF1_ELF1_f1_HocoMoco	ELF1	Homo_sapiens	ACCGGAAGTG
ELF1_ELF1_f1_HocoMoco	ELF1	Homo_sapiens	CACTTCCGGT
ELF1_GM12878_ELF1_HudsonAlpha_ChIP-seq	ELF1	Homo_sapiens	CCACTTCCGGGTTCG
ELF1_GM12878_ELF1_HudsonAlpha_ChIP-seq	ELF1	Homo_sapiens	CGAACCCGGAAGTGG
ELF1_HepG2_ELF1_HudsonAlpha_ChIP-seq	ELF1	Homo_sapiens	CCACTTCCGGGTTC
ELF1_HepG2_ELF1_HudsonAlpha_ChIP-seq	ELF1	Homo_sapiens	GAACCCGGAAGTGG
ELF1_K562_ELF1_HudsonAlpha_ChIP-seq	ELF1	Homo_sapiens	ACCCGGAAGTG
ELF1_K562_ELF1_HudsonAlpha_ChIP-seq	ELF1	Homo_sapiens	CACTTCCGGGT
ELF1_MA0473.1_ChIP-seq	ELF1	Homo_sapiens	CACTTCCTGGTTC
ELF1_MA0473.1_ChIP-seq	ELF1	Homo_sapiens	GAACCAGGAAGTG
ELF1_Mv63_ChIP-seq	ELF1	Homo_sapiens	ACCCGGAAGT
ELF1_Mv63_ChIP-seq	ELF1	Homo_sapiens	ACTTCCGGGT
ELF1_known1	ELF1		ATAAGAGGAAAT
ELF1_known1	ELF1		ATTTCCTCTTAT
ELF1_known2	ELF1		AACCCGGAAGTG
ELF1_known2	ELF1		CACTTCCGGGTT
ELF1_known3	ELF1		AACCCGGAAGTG
ELF1_known3	ELF1		CACTTCCGGGTT
ELF1_ELF2_f1_HocoMoco	ELF2	Homo_sapiens	AGTCACTTCCTGCTA
ELF1_ELF2_f1_HocoMoco	ELF2	Homo_sapiens	TAGCAGGAAGTGACT
ELF1_Elf2_PBM	ELF2	Mus_musculus	AACCGGAAGT
ELF1_Elf2_PBM	ELF2	Mus_musculus	ACTTCCGGTT
ELF2_1	ELF2		GTGACCTACTTCCTGGCA
ELF2_1	ELF2		TGCCAGGAAGTAGGTCAC
ELF3_2	ELF3	Homo_sapiens	AACCCGGAAGTA
ELF3_2	ELF3	Homo_sapiens	TACTTCCGGGTT
ELF3_3	ELF3	Homo_sapiens	AACCCGGAAGTAA
ELF3_3	ELF3	Homo_sapiens	TTACTTCCGGGTT
ELF3_ELF3_1_SELEX	ELF3	Homo_sapiens	AACCCGGAAGTA
ELF3_ELF3_1_SELEX	ELF3	Homo_sapiens	TACTTCCGGGTT
ELF3_ELF3_2_SELEX	ELF3	Homo_sapiens	AACCCGGAAGTAA
ELF3_ELF3_2_SELEX	ELF3	Homo_sapiens	TTACTTCCGGGTT
ELF3_ELF3_f1_HocoMoco	ELF3	Homo_sapiens	ATTTCCTGTTTGCC
ELF3_ELF3_f1_HocoMoco	ELF3	Homo_sapiens	GGCAAACAGGAAAT
ELF3_Elf3_3876_PBM	ELF3	Mus_musculus	ACCCGGAAGT
ELF3_Elf3_3876_PBM	ELF3	Mus_musculus	ACTTCCGGGT
ELF3_Elf3_PBM	ELF3	Mus_musculus	ACCCGGAAAT
ELF3_Elf3_PBM	ELF3	Mus_musculus	ATTTCCGGGT
ELF3_1	ELF3		TACAAGGAAGTAA
ELF1_ELF4_1_SELEX	ELF4	Homo_sapiens	AACCCGGAAGTG
ELF1_ELF4_1_SELEX	ELF4	Homo_sapiens	CACTTCCGGGTT
ELF4_1	ELF4	Homo_sapiens	AACCCGGAAGTG
ELF4_1	ELF4	Homo_sapiens	CACTTCCGGGTT
ELF1_Elf4_PBM	ELF4	Mus_musculus	AACCGGAAGT
ELF1_Elf4_PBM	ELF4	Mus_musculus	ACTTCCGGTT
ELF3_Elf5_1_SELEX	ELF5	Homo_sapiens	ACCCGGAAGTA
ELF3_Elf5_1_SELEX	ELF5	Homo_sapiens	TACTTCCGGGT
ELF3_ELF5_1_SELEX	ELF5	Homo_sapiens	ACCCGGAAGTA
ELF3_ELF5_1_SELEX	ELF5	Homo_sapiens	TACTTCCGGGT
ELF3_ELF5_2_SELEX	ELF5	Homo_sapiens	ACCCGGAAGTA
ELF3_ELF5_2_SELEX	ELF5	Homo_sapiens	TACTTCCGGGT
ELF3_ELF5_f1_HocoMoco	ELF5	Homo_sapiens	ATAAGGAAGTA
ELF3_ELF5_f1_HocoMoco	ELF5	Homo_sapiens	TACTTCCTTAT
ELF5_2	ELF5	Homo_sapiens	ACCCGGAAGTA
ELF5_2	ELF5	Homo_sapiens	TACTTCCGGGT
ELF5_3	ELF5	Homo_sapiens	ACCCGGAAGTA
ELF5_3	ELF5	Homo_sapiens	TACTTCCGGGT
ELF3_Elf5_PBM	ELF5	Mus_musculus	ACCCGGAAGT
ELF3_Elf5_PBM	ELF5	Mus_musculus	ACTTCCGGGT
ELF5_4	ELF5	Mus_musculus	ACCCGGAAGTA
ELF5_4	ELF5	Mus_musculus	TACTTCCGGGT
ELF5_1	ELF5		AAGGAAGTA
ELF5_1	ELF5		TACTTCCTT
ETV5_ELK1_1_SELEX	ELK1	Homo_sapiens	ACCGGAAGTA
ETV5_ELK1_1_SELEX	ELK1	Homo_sapiens	TACTTCCGGT
ETV5_ELK1_2_SELEX	ELK1	Homo_sapiens	ACCGGAAGTA
ETV5_ELK1_2_SELEX	ELK1	Homo_sapiens	TACTTCCGGT
ETV5_ELK1_3_SELEX	ELK1	Homo_sapiens	CACTTCCGCCGGAAGTG
ETV5_ELK1_3_SELEX	ELK1	Homo_sapiens	CACTTCCGGCGGAAGTG
ETV5_ELK1_4_SELEX	ELK1	Homo_sapiens	ACCGGAAGTG
ETV5_ELK1_4_SELEX	ELK1	Homo_sapiens	CACTTCCGGT
ETV5_ELK1_f1_HocoMoco	ELK1	Homo_sapiens	ACCGGAAGT
ETV5_ELK1_f1_HocoMoco	ELK1	Homo_sapiens	ACTTCCGGT
ETV5_MA0028.1_SELEX	ELK1	Homo_sapiens	CTTCCGGCTC
ETV5_MA0028.1_SELEX	ELK1	Homo_sapiens	GAGCCGGAAG
ETV5_V$ELK1_02_Transfac	ELK1	Homo_sapiens	CCAACCGGAAGTCC
ETV5_V$ELK1_02_Transfac	ELK1	Homo_sapiens	GGACTTCCGGTTGG
ETV5_Elk1_PBM	ELK1	Mus_musculus	AACCGGAAGT
ETV5_Elk1_PBM	ELK1	Mus_musculus	ACTTCCGGTT
ELK3_1	ELK3	Homo_sapiens	ACCGGAAGTA
ELK3_1	ELK3	Homo_sapiens	TACTTCCGGT
ETV5_ELK3_1_SELEX	ELK3	Homo_sapiens	ACCGGAAGTA
ETV5_ELK3_1_SELEX	ELK3	Homo_sapiens	TACTTCCGGT
ETV5_ELK3_f1_HocoMoco	ELK3	Homo_sapiens	CCCAGGAAGTGC
ETV5_ELK3_f1_HocoMoco	ELK3	Homo_sapiens	GCACTTCCTGGG
ELK3_2	ELK3	Mus_musculus	ACCGGAAGTA
ELK3_2	ELK3	Mus_musculus	TACTTCCGGT
ETV5_Elk3_1_SELEX	ELK3	Mus_musculus	ACCGGAAGTA
ETV5_Elk3_1_SELEX	ELK3	Mus_musculus	TACTTCCGGT
ETV5_Elk3_PBM	ELK3	Mus_musculus	AACCGGAAGT
ETV5_Elk3_PBM	ELK3	Mus_musculus	ACTTCCGGTT
ELK4_2	ELK4	Homo_sapiens	ACCGGAAGTG
ELK4_2	ELK4	Homo_sapiens	CACTTCCGGT
ETV5_ELK4_1_SELEX	ELK4	Homo_sapiens	ACCGGAAGTG
ETV5_ELK4_1_SELEX	ELK4	Homo_sapiens	CACTTCCGGT
ETV5_ELK4_f1_HocoMoco	ELK4	Homo_sapiens	CACCGGAAGTA
ETV5_ELK4_f1_HocoMoco	ELK4	Homo_sapiens	TACTTCCGGTG
ETV5_HEK293b_ELK4_UCD_ChIP-seq	ELK4	Homo_sapiens	CCACTTCCGG
ETV5_HEK293b_ELK4_UCD_ChIP-seq	ELK4	Homo_sapiens	CCGGAAGTGG
ETV5_HeLa-S3_ELK4_UCD_ChIP-seq	ELK4	Homo_sapiens	CACTTCCGGCC
ETV5_HeLa-S3_ELK4_UCD_ChIP-seq	ELK4	Homo_sapiens	GGCCGGAAGTG
ETV5_MA0076.2_ChIP-seq	ELK4	Homo_sapiens	CCACTTCCGGC
ETV5_MA0076.2_ChIP-seq	ELK4	Homo_sapiens	GCCGGAAGTGG
ETV5_Elk4_PBM	ELK4	Mus_musculus	AACCGGAAGT
ETV5_Elk4_PBM	ELK4	Mus_musculus	ACTTCCGGTT
ETV5_pTH6345_PBM	ELK4	Tetraodon_nigroviridis	ACTTCCGG
ETV5_pTH6345_PBM	ELK4	Tetraodon_nigroviridis	CCGGAAGT
ELK4_1	ELK4		ACCGGAAGT
ELK4_1	ELK4		ACTTCCGGT
GATA2_Mw144_ChIP-seq	ELT1	Caenorhabditis_elegans	AGATGCTTATC
GATA2_Mw144_ChIP-seq	ELT1	Caenorhabditis_elegans	GATAAGCATCT
GATA2_Mw145_ChIP-seq	ELT1	Caenorhabditis_elegans	TCTTATCA
GATA2_Mw145_ChIP-seq	ELT1	Caenorhabditis_elegans	TGATAAGA
EMX2_Ems_Cell_FBgn0000576_B1H	EMS	Drosophila_melanogaster	TCATTAAA
EMX2_Ems_Cell_FBgn0000576_B1H	EMS	Drosophila_melanogaster	TTTAATGA
EMX2_ems_FlyReg_FBgn0000576_B1H	EMS	Drosophila_melanogaster	TGTCATAA
EMX2_ems_FlyReg_FBgn0000576_B1H	EMS	Drosophila_melanogaster	TTATGACA
EMX2_Ems_SOLEXA_FBgn0000576_B1H	EMS	Drosophila_melanogaster	TAATTAA
EMX2_Ems_SOLEXA_FBgn0000576_B1H	EMS	Drosophila_melanogaster	TTAATTA
EMX2_MA0219.1_B1H	EMS	Drosophila_melanogaster	TCATTAA
EMX2_MA0219.1_B1H	EMS	Drosophila_melanogaster	TTAATGA
EMX2_pTH5673_PBM	EMS	Drosophila_melanogaster	CTAATTACC
EMX2_pTH5673_PBM	EMS	Drosophila_melanogaster	GGTAATTAG
EMX1_1	EMX1	Homo_sapiens	GCTAATTAGC
EMX1_1	EMX1	Homo_sapiens	GCTAATTAGC
EMX1_2	EMX1	Homo_sapiens	TAATTAGCTAATTA
EMX1_2	EMX1	Homo_sapiens	TAATTAGCTAATTA
EMX2_EMX1_1_SELEX	EMX1	Homo_sapiens	GCTAATTAGC
EMX2_EMX1_1_SELEX	EMX1	Homo_sapiens	GCTAATTAGC
EMX2_EMX1_2_SELEX	EMX1	Homo_sapiens	TAATTAGCTAATTA
EMX2_EMX1_2_SELEX	EMX1	Homo_sapiens	TAATTAGCTAATTA
EMX2_pTH5677_PBM	EMX1	Homo_sapiens	CCTAATTACC
EMX2_pTH5677_PBM	EMX1	Homo_sapiens	GGTAATTAGG
EMX2_2	EMX2	Homo_sapiens	GCTAATTAGC
EMX2_2	EMX2	Homo_sapiens	GCTAATTAGC
EMX2_3	EMX2	Homo_sapiens	TAATTAGCTAATTA
EMX2_3	EMX2	Homo_sapiens	TAATTAGCTAATTA
EMX2_EMX2_1_SELEX	EMX2	Homo_sapiens	GCTAATTAGC
EMX2_EMX2_1_SELEX	EMX2	Homo_sapiens	GCTAATTAGC
EMX2_EMX2_2_SELEX	EMX2	Homo_sapiens	TAATTAGCTAATTA
EMX2_EMX2_2_SELEX	EMX2	Homo_sapiens	TAATTAGCTAATTA
EMX2_Emx2_3420_PBM	EMX2	Mus_musculus	CTAATTAGC
[truncated: 8,249 more rows]

## Sheet: Fig 2a
bin	counts	day	mean_fluorescence	pixels	promoter	replicate	total_fluorescence	plate	avg_counts	sum_counts	sum_avg_counts	prob_distrib	avg_prob_distrib	promoter_f
0	7667	0	4.41213	14394372	HIF1A	1	29953676	1	7143	6789188	6789188	0.0011293	0.00105211	HIF1A
1	55	0	4.41213	14394372	HIF1A	1	29953676	1	49.75	6789188	6789188	8.10112e-06	7.32783e-06	HIF1A
2	44	0	4.41213	14394372	HIF1A	1	29953676	1	49.5	6789188	6789188	6.48089e-06	7.291e-06	HIF1A
3	2040899	0	4.41213	14394372	HIF1A	1	29953676	1	550332	6789188	6789188	0.30061	0.0810601	HIF1A
4	3977097	0	4.41213	14394372	HIF1A	1	29953676	1	3416945	6789188	6789188	0.585799	0.503292	HIF1A
5	96235	0	4.41213	14394372	HIF1A	1	29953676	1	257015	6789188	6789188	0.0141747	0.0378566	HIF1A
6	81368	0	4.41213	14394372	HIF1A	1	29953676	1	231574	6789188	6789188	0.0119849	0.0341093	HIF1A
7	76250	0	4.41213	14394372	HIF1A	1	29953676	1	225890	6789188	6789188	0.0112311	0.0332721	HIF1A
8	71947	0	4.41213	14394372	HIF1A	1	29953676	1	219437	6789188	6789188	0.0105973	0.0323215	HIF1A
9	65373	0	4.41213	14394372	HIF1A	1	29953676	1	211187	6789188	6789188	0.00962899	0.0311063	HIF1A
10	61149	0	4.41213	14394372	HIF1A	1	29953676	1	204141	6789188	6789188	0.00900682	0.0300685	HIF1A
11	54206	0	4.41213	14394372	HIF1A	1	29953676	1	190286	6789188	6789188	0.00798417	0.0280277	HIF1A
12	46543	0	4.41213	14394372	HIF1A	1	29953676	1	174218	6789188	6789188	0.00685546	0.0256611	HIF1A
13	40498	0	4.41213	14394372	HIF1A	1	29953676	1	158660	6789188	6789188	0.00596507	0.0233696	HIF1A
14	34307	0	4.41213	14394372	HIF1A	1	29953676	1	142780	6789188	6789188	0.00505318	0.0210304	HIF1A
15	27859	0	4.41213	14394372	HIF1A	1	29953676	1	126428	6789188	6789188	0.00410344	0.018622	HIF1A
16	23100	0	4.41213	14394372	HIF1A	1	29953676	1	111480	6789188	6789188	0.00340247	0.0164202	HIF1A
17	19866	0	4.41213	14394372	HIF1A	1	29953676	1	100883	6789188	6789188	0.00292612	0.0148594	HIF1A
18	16769	0	4.41213	14394372	HIF1A	1	29953676	1	92217.8	6789188	6789188	0.00246996	0.013583	HIF1A
19	13094	0	4.41213	14394372	HIF1A	1	29953676	1	77383.2	6789188	6789188	0.00192865	0.011398	HIF1A
20	9678	0	4.41213	14394372	HIF1A	1	29953676	1	63244.2	6789188	6789188	0.0014255	0.00931544	HIF1A
21	6736	0	4.41213	14394372	HIF1A	1	29953676	1	49438.2	6789188	6789188	0.000992166	0.00728191	HIF1A
22	4840	0	4.41213	14394372	HIF1A	1	29953676	1	38922.8	6789188	6789188	0.000712898	0.00573305	HIF1A
23	3845	0	4.41213	14394372	HIF1A	1	29953676	1	33667.8	6789188	6789188	0.000566342	0.00495902	HIF1A
24	2336	0	4.41213	14394372	HIF1A	1	29953676	1	23671.5	6789188	6789188	0.000344076	0.00348665	HIF1A
25	1504	0	4.41213	14394372	HIF1A	1	29953676	1	16681.5	6789188	6789188	0.000221529	0.00245707	HIF1A
26	1041	0	4.41213	14394372	HIF1A	1	29953676	1	12434.5	6789188	6789188	0.000153332	0.00183152	HIF1A
27	752	0	4.41213	14394372	HIF1A	1	29953676	1	9364.75	6789188	6789188	0.000110764	0.00137936	HIF1A
28	622	0	4.41213	14394372	HIF1A	1	29953676	1	7360.5	6789188	6789188	9.16163e-05	0.00108415	HIF1A
29	519	0	4.41213	14394372	HIF1A	1	29953676	1	5943	6789188	6789188	7.64451e-05	0.000875362	HIF1A
30	421	0	4.41213	14394372	HIF1A	1	29953676	1	4619.75	6789188	6789188	6.20104e-05	0.000680457	HIF1A
31	342	0	4.41213	14394372	HIF1A	1	29953676	1	3553.75	6789188	6789188	5.03742e-05	0.000523443	HIF1A
32	329	0	4.41213	14394372	HIF1A	1	29953676	1	5218.75	6789188	6789188	4.84594e-05	0.000768685	HIF1A
33	270	0	4.41213	14394372	HIF1A	1	29953676	1	1881	6789188	6789188	3.97691e-05	0.000277058	HIF1A
34	150	0	4.41213	14394372	HIF1A	1	29953676	1	1551.25	6789188	6789188	2.2094e-05	0.000228488	HIF1A
35	157	0	4.41213	14394372	HIF1A	1	29953676	1	1225.25	6789188	6789188	2.3125e-05	0.000180471	HIF1A
36	128	0	4.41213	14394372	HIF1A	1	29953676	1	1019.25	6789188	6789188	1.88535e-05	0.000150128	HIF1A
37	120	0	4.41213	14394372	HIF1A	1	29953676	1	808.75	6789188	6789188	1.76752e-05	0.000119123	HIF1A
38	99	0	4.41213	14394372	HIF1A	1	29953676	1	765	6789188	6789188	1.4582e-05	0.000112679	HIF1A
39	77	0	4.41213	14394372	HIF1A	1	29953676	1	611.25	6789188	6789188	1.13416e-05	9.00329e-05	HIF1A
40	92	0	4.41213	14394372	HIF1A	1	29953676	1	534.25	6789188	6789188	1.3551e-05	7.86913e-05	HIF1A
41	84	0	4.41213	14394372	HIF1A	1	29953676	1	530.25	6789188	6789188	1.23726e-05	7.81021e-05	HIF1A
42	43	0	4.41213	14394372	HIF1A	1	29953676	1	447.25	6789188	6789188	6.3336e-06	6.58768e-05	HIF1A
43	55	0	4.41213	14394372	HIF1A	1	29953676	1	397.75	6789188	6789188	8.10112e-06	5.85858e-05	HIF1A
44	35	0	4.41213	14394372	HIF1A	1	29953676	1	352.75	6789188	6789188	5.15526e-06	5.19576e-05	HIF1A
45	41	0	4.41213	14394372	HIF1A	1	29953676	1	337.75	6789188	6789188	6.03901e-06	4.97482e-05	HIF1A
46	40	0	4.41213	14394372	HIF1A	1	29953676	1	312.5	6789188	6789188	5.89172e-06	4.60291e-05	HIF1A
47	28	0	4.41213	14394372	HIF1A	1	29953676	1	278.75	6789188	6789188	4.1242e-06	4.10579e-05	HIF1A
48	15	0	4.41213	14394372	HIF1A	1	29953676	1	252.25	6789188	6789188	2.2094e-06	3.71547e-05	HIF1A
49	26	0	4.41213	14394372	HIF1A	1	29953676	1	254.5	6789188	6789188	3.82962e-06	3.74861e-05	HIF1A
50	12	0	4.41213	14394372	HIF1A	1	29953676	1	249	6789188	6789188	1.76752e-06	3.6676e-05	HIF1A
51	26	0	4.41213	14394372	HIF1A	1	29953676	1	250	6789188	6789188	3.82962e-06	3.68233e-05	HIF1A
52	11	0	4.41213	14394372	HIF1A	1	29953676	1	215.75	6789188	6789188	1.62022e-06	3.17785e-05	HIF1A
53	11	0	4.41213	14394372	HIF1A	1	29953676	1	203.5	6789188	6789188	1.62022e-06	2.99741e-05	HIF1A
54	17	0	4.41213	14394372	HIF1A	1	29953676	1	161.5	6789188	6789188	2.50398e-06	2.37878e-05	HIF1A
55	20	0	4.41213	14394372	HIF1A	1	29953676	1	160.25	6789188	6789188	2.94586e-06	2.36037e-05	HIF1A
56	6	0	4.41213	14394372	HIF1A	1	29953676	1	152.5	6789188	6789188	8.83758e-07	2.24622e-05	HIF1A
57	6	0	4.41213	14394372	HIF1A	1	29953676	1	145.75	6789188	6789188	8.83758e-07	2.1468e-05	HIF1A
58	6	0	4.41213	14394372	HIF1A	1	29953676	1	147.5	6789188	6789188	8.83758e-07	2.17257e-05	HIF1A
59	15	0	4.41213	14394372	HIF1A	1	29953676	1	158.75	6789188	6789188	2.2094e-06	2.33828e-05	HIF1A
60	8	0	4.41213	14394372	HIF1A	1	29953676	1	132.75	6789188	6789188	1.17834e-06	1.95531e-05	HIF1A
61	5	0	4.41213	14394372	HIF1A	1	29953676	1	129.5	6789188	6789188	7.36465e-07	1.90744e-05	HIF1A
62	9	0	4.41213	14394372	HIF1A	1	29953676	1	117.5	6789188	6789188	1.32564e-06	1.73069e-05	HIF1A
63	12	0	4.41213	14394372	HIF1A	1	29953676	1	110.5	6789188	6789188	1.76752e-06	1.62759e-05	HIF1A
64	4	0	4.41213	14394372	HIF1A	1	29953676	1	110	6789188	6789188	5.89172e-07	1.62022e-05	HIF1A
65	11	0	4.41213	14394372	HIF1A	1	29953676	1	99.5	6789188	6789188	1.62022e-06	1.46557e-05	HIF1A
66	5	0	4.41213	14394372	HIF1A	1	29953676	1	109.75	6789188	6789188	7.36465e-07	1.61654e-05	HIF1A
67	3	0	4.41213	14394372	HIF1A	1	29953676	1	101	6789188	6789188	4.41879e-07	1.48766e-05	HIF1A
68	3	0	4.41213	14394372	HIF1A	1	29953676	1	83	6789188	6789188	4.41879e-07	1.22253e-05	HIF1A
69	8	0	4.41213	14394372	HIF1A	1	29953676	1	88.5	6789188	6789188	1.17834e-06	1.30354e-05	HIF1A
70	1	0	4.41213	14394372	HIF1A	1	29953676	1	75.75	6789188	6789188	1.47293e-07	1.11574e-05	HIF1A
71	7	0	4.41213	14394372	HIF1A	1	29953676	1	80	6789188	6789188	1.03105e-06	1.17834e-05	HIF1A
72	3	0	4.41213	14394372	HIF1A	1	29953676	1	75	6789188	6789188	4.41879e-07	1.1047e-05	HIF1A
73	2	0	4.41213	14394372	HIF1A	1	29953676	1	70.75	6789188	6789188	2.94586e-07	1.0421e-05	HIF1A
74	1	0	4.41213	14394372	HIF1A	1	29953676	1	66.5	6789188	6789188	1.47293e-07	9.79499e-06	HIF1A
75	2	0	4.41213	14394372	HIF1A	1	29953676	1	69.5	6789188	6789188	2.94586e-07	1.02369e-05	HIF1A
76	3	0	4.41213	14394372	HIF1A	1	29953676	1	58.75	6789188	6789188	4.41879e-07	8.65346e-06	HIF1A
77	1	0	4.41213	14394372	HIF1A	1	29953676	1	69.75	6789188	6789188	1.47293e-07	1.02737e-05	HIF1A
78	2	0	4.41213	14394372	HIF1A	1	29953676	1	62	6789188	6789188	2.94586e-07	9.13217e-06	HIF1A
79	3	0	4.41213	14394372	HIF1A	1	29953676	1	48.5	6789188	6789188	4.41879e-07	7.14371e-06	HIF1A
80	1	0	4.41213	14394372	HIF1A	1	29953676	1	59.25	6789188	6789188	1.47293e-07	8.72711e-06	HIF1A
81	3	0	4.41213	14394372	HIF1A	1	29953676	1	50	6789188	6789188	4.41879e-07	7.36465e-06	HIF1A
82	2	0	4.41213	14394372	HIF1A	1	29953676	1	55.25	6789188	6789188	2.94586e-07	8.13794e-06	HIF1A
83	2	0	4.41213	14394372	HIF1A	1	29953676	1	55.75	6789188	6789188	2.94586e-07	8.21159e-06	HIF1A
84	2	0	4.41213	14394372	HIF1A	1	29953676	1	51.5	6789188	6789188	2.94586e-07	7.58559e-06	HIF1A
85	3	0	4.41213	14394372	HIF1A	1	29953676	1	38	6789188	6789188	4.41879e-07	5.59713e-06	HIF1A
86	3	0	4.41213	14394372	HIF1A	1	29953676	1	43.5	6789188	6789188	4.41879e-07	6.40725e-06	HIF1A
87	4	0	4.41213	14394372	HIF1A	1	29953676	1	42.5	6789188	6789188	5.89172e-07	6.25995e-06	HIF1A
88	1	0	4.41213	14394372	HIF1A	1	29953676	1	35.25	6789188	6789188	1.47293e-07	5.19208e-06	HIF1A
89	1	0	4.41213	14394372	HIF1A	1	29953676	1	37.5	6789188	6789188	1.47293e-07	5.52349e-06	HIF1A
90	1	0	4.41213	14394372	HIF1A	1	29953676	1	39	6789188	6789188	1.47293e-07	5.74443e-06	HIF1A
91	1	0	4.41213	14394372	HIF1A	1	29953676	1	44	6789188	6789188	1.47293e-07	6.48089e-06	HIF1A
92	2	0	4.41213	14394372	HIF1A	1	29953676	1	27	6789188	6789188	2.94586e-07	3.97691e-06	HIF1A
93	1	0	4.41213	14394372	HIF1A	1	29953676	1	29.75	6789188	6789188	1.47293e-07	4.38197e-06	HIF1A
94	2	0	4.41213	14394372	HIF1A	1	29953676	1	24.75	6789188	6789188	2.94586e-07	3.6455e-06	HIF1A
95	1	0	4.41213	14394372	HIF1A	1	29953676	1	26.75	6789188	6789188	1.47293e-07	3.94009e-06	HIF1A
96	1	0	4.41213	14394372	HIF1A	1	29953676	1	27.5	6789188	6789188	1.47293e-07	4.05056e-06	HIF1A
97	2	0	4.41213	14394372	HIF1A	1	29953676	1	23.25	6789188	6789188	2.94586e-07	3.42456e-06	HIF1A
98	2	0	4.41213	14394372	HIF1A	1	29953676	1	19	6789188	6789188	2.94586e-07	2.79857e-06	HIF1A
99	1	0	4.41213	14394372	HIF1A	1	29953676	1	27.5	6789188	6789188	1.47293e-07	4.05056e-06	HIF1A
100	1	0	4.41213	14394372	HIF1A	1	29953676	1	18.75	6789188	6789188	1.47293e-07	2.76174e-06	HIF1A
101	1	0	4.41213	14394372	HIF1A	1	29953676	1	25	6789188	6789188	1.47293e-07	3.68233e-06	HIF1A
102	2	0	4.41213	14394372	HIF1A	1	29953676	1	25.5	6789188	6789188	2.94586e-07	3.75597e-06	HIF1A
103	1	0	4.41213	14394372	HIF1A	1	29953676	1	24.25	6789188	6789188	1.47293e-07	3.57186e-06	HIF1A
104	3	0	4.41213	14394372	HIF1A	1	29953676	1	16.5	6789188	6789188	4.41879e-07	2.43033e-06	HIF1A
105	1	0	4.41213	14394372	HIF1A	1	29953676	1	18.25	6789188	6789188	1.47293e-07	2.6881e-06	HIF1A
106	1	0	4.41213	14394372	HIF1A	1	29953676	1	28	6789188	6789188	1.47293e-07	4.1242e-06	HIF1A
107	1	0	4.41213	14394372	HIF1A	1	29953676	1	20	6789188	6789188	1.47293e-07	2.94586e-06	HIF1A
108	4	0	4.41213	14394372	HIF1A	1	29953676	1	24	6789188	6789188	5.89172e-07	3.53503e-06	HIF1A
109	1	0	4.41213	14394372	HIF1A	1	29953676	1	14.5	6789188	6789188	1.47293e-07	2.13575e-06	HIF1A
110	1	0	4.41213	14394372	HIF1A	1	29953676	1	17.25	6789188	6789188	1.47293e-07	2.5408e-06	HIF1A
111	3	0	4.41213	14394372	HIF1A	1	29953676	1	24.5	6789188	6789188	4.41879e-07	3.60868e-06	HIF1A
112	1	0	4.41213	14394372	HIF1A	1	29953676	1	20	6789188	6789188	1.47293e-07	2.94586e-06	HIF1A
113	1	0	4.41213	14394372	HIF1A	1	29953676	1	18.75	6789188	6789188	1.47293e-07	2.76174e-06	HIF1A
114	2	0	4.41213	14394372	HIF1A	1	29953676	1	14.5	6789188	6789188	2.94586e-07	2.13575e-06	HIF1A
115	2	0	4.41213	14394372	HIF1A	1	29953676	1	16	6789188	6789188	2.94586e-07	2.35669e-06	HIF1A
116	1	0	4.41213	14394372	HIF1A	1	29953676	1	16.75	6789188	6789188	1.47293e-07	2.46716e-06	HIF1A
117	1	0	4.41213	14394372	HIF1A	1	29953676	1	15.75	6789188	6789188	1.47293e-07	2.31987e-06	HIF1A
118	3	0	4.41213	14394372	HIF1A	1	29953676	1	16.25	6789188	6789188	4.41879e-07	2.39351e-06	HIF1A
119	1	0	4.41213	14394372	HIF1A	1	29953676	1	13	6789188	6789188	1.47293e-07	1.91481e-06	HIF1A
120	1	0	4.41213	14394372	HIF1A	1	29953676	1	14.5	6789188	6789188	1.47293e-07	2.13575e-06	HIF1A
121	3	0	4.41213	14394372	HIF1A	1	29953676	1	12.25	6789188	6789188	4.41879e-07	1.80434e-06	HIF1A
122	3	0	4.41213	14394372	HIF1A	1	29953676	1	13.25	6789188	6789188	4.41879e-07	1.95163e-06	HIF1A
123	1	0	4.41213	14394372	HIF1A	1	29953676	1	16.25	6789188	6789188	1.47293e-07	2.39351e-06	HIF1A
124	1	0	4.41213	14394372	HIF1A	1	29953676	1	9.5	6789188	6789188	1.47293e-07	1.39928e-06	HIF1A
125	1	0	4.41213	14394372	HIF1A	1	29953676	1	18	6789188	6789188	1.47293e-07	2.65127e-06	HIF1A
126	1	0	4.41213	14394372	HIF1A	1	29953676	1	6.5	6789188	6789188	1.47293e-07	9.57405e-07	HIF1A
127	1	0	4.41213	14394372	HIF1A	1	29953676	1	15	6789188	6789188	1.47293e-07	2.2094e-06	HIF1A
128	1	0	4.41213	14394372	HIF1A	1	29953676	1	8.5	6789188	6789188	1.47293e-07	1.25199e-06	HIF1A
129	1	0	4.41213	14394372	HIF1A	1	29953676	1	9.25	6789188	6789188	1.47293e-07	1.36246e-06	HIF1A
130	1	0	4.41213	14394372	HIF1A	1	29953676	1	10.25	6789188	6789188	1.47293e-07	1.50975e-06	HIF1A
131	1	0	4.41213	14394372	HIF1A	1	29953676	1	10.25	6789188	6789188	1.47293e-07	1.50975e-06	HIF1A
132	1	0	4.41213	14394372	HIF1A	1	29953676	1	8.5	6789188	6789188	1.47293e-07	1.25199e-06	HIF1A
133	1	0	4.41213	14394372	HIF1A	1	29953676	1	8.5	6789188	6789188	1.47293e-07	1.25199e-06	HIF1A
134	1	0	4.41213	14394372	HIF1A	1	29953676	1	9.25	6789188	6789188	1.47293e-07	1.36246e-06	HIF1A
135	1	0	4.41213	14394372	HIF1A	1	29953676	1	8.75	6789188	6789188	1.47293e-07	1.28881e-06	HIF1A
136	1	0	4.41213	14394372	HIF1A	1	29953676	1	7.75	6789188	6789188	1.47293e-07	1.14152e-06	HIF1A
137	1	0	4.41213	14394372	HIF1A	1	29953676	1	11.5	6789188	6789188	1.47293e-07	1.69387e-06	HIF1A
138	1	0	4.41213	14394372	HIF1A	1	29953676	1	8.75	6789188	6789188	1.47293e-07	1.28881e-06	HIF1A
139	1	0	4.41213	14394372	HIF1A	1	29953676	1	8	6789188	6789188	1.47293e-07	1.17834e-06	HIF1A
140	1	0	4.41213	14394372	HIF1A	1	29953676	1	7.25	6789188	6789188	1.47293e-07	1.06787e-06	HIF1A
141	1	0	4.41213	14394372	HIF1A	1	29953676	1	4	6789188	6789188	1.47293e-07	5.89172e-07	HIF1A
142	4	0	4.41213	14394372	HIF1A	1	29953676	1	8.75	6789188	6789188	5.89172e-07	1.28881e-06	HIF1A
143	1	0	4.41213	14394372	HIF1A	1	29953676	1	7.25	6789188	6789188	1.47293e-07	1.06787e-06	HIF1A
144	1	0	4.41213	14394372	HIF1A	1	29953676	1	7	6789188	6789188	1.47293e-07	1.03105e-06	HIF1A
145	1	0	4.41213	14394372	HIF1A	1	29953676	1	8.75	6789188	6789188	1.47293e-07	1.28881e-06	HIF1A
146	1	0	4.41213	14394372	HIF1A	1	29953676	1	5.25	6789188	6789188	1.47293e-07	7.73288e-07	HIF1A
147	1	0	4.41213	14394372	HIF1A	1	29953676	1	5.5	6789188	6789188	1.47293e-07	8.10112e-07	HIF1A
148	1	0	4.41213	14394372	HIF1A	1	29953676	1	10	6789188	6789188	1.47293e-07	1.47293e-06	HIF1A
149	2	0	4.41213	14394372	HIF1A	1	29953676	1	9.5	6789188	6789188	2.94586e-07	1.39928e-06	HIF1A
150	1	0	4.41213	14394372	HIF1A	1	29953676	1	7.5	6789188	6789188	1.47293e-07	1.1047e-06	HIF1A
151	1	0	4.41213	14394372	HIF1A	1	29953676	1	7.75	6789188	6789188	1.47293e-07	1.14152e-06	HIF1A
152	1	0	4.41213	14394372	HIF1A	1	29953676	1	9	6789188	6789188	1.47293e-07	1.32564e-06	HIF1A
153	1	0	4.41213	14394372	HIF1A	1	29953676	1	6	6789188	6789188	1.47293e-07	8.83758e-07	HIF1A
154	1	0	4.41213	14394372	HIF1A	1	29953676	1	7	6789188	6789188	1.47293e-07	1.03105e-06	HIF1A
155	1	0	4.41213	14394372	HIF1A	1	29953676	1	5.5	6789188	6789188	1.47293e-07	8.10112e-07	HIF1A
156	1	0	4.41213	14394372	HIF1A	1	29953676	1	8	6789188	6789188	1.47293e-07	1.17834e-06	HIF1A
157	1	0	4.41213	14394372	HIF1A	1	29953676	1	4.25	6789188	6789188	1.47293e-07	6.25995e-07	HIF1A
158	1	0	4.41213	14394372	HIF1A	1	29953676	1	6.75	6789188	6789188	1.47293e-07	9.94228e-07	HIF1A
159	1	0	4.41213	14394372	HIF1A	1	29953676	1	6.25	6789188	6789188	1.47293e-07	9.20581e-07	HIF1A
160	1	0	4.41213	14394372	HIF1A	1	29953676	1	9	6789188	6789188	1.47293e-07	1.32564e-06	HIF1A
161	1	0	4.41213	14394372	HIF1A	1	29953676	1	5.75	6789188	6789188	1.47293e-07	8.46935e-07	HIF1A
162	1	0	4.41213	14394372	HIF1A	1	29953676	1	4	6789188	6789188	1.47293e-07	5.89172e-07	HIF1A
163	1	0	4.41213	14394372	HIF1A	1	29953676	1	5.5	6789188	6789188	1.47293e-07	8.10112e-07	HIF1A
164	3	0	4.41213	14394372	HIF1A	1	29953676	1	4.75	6789188	6789188	4.41879e-07	6.99642e-07	HIF1A
165	1	0	4.41213	14394372	HIF1A	1	29953676	1	5.75	6789188	6789188	1.47293e-07	8.46935e-07	HIF1A
166	1	0	4.41213	14394372	HIF1A	1	29953676	1	4.75	6789188	6789188	1.47293e-07	6.99642e-07	HIF1A
167	1	0	4.41213	14394372	HIF1A	1	29953676	1	3.75	6789188	6789188	1.47293e-07	5.52349e-07	HIF1A
168	1	0	4.41213	14394372	HIF1A	1	29953676	1	4.5	6789188	6789188	1.47293e-07	6.62819e-07	HIF1A
169	1	0	4.41213	14394372	HIF1A	1	29953676	1	7.25	6789188	6789188	1.47293e-07	1.06787e-06	HIF1A
170	1	0	4.41213	14394372	HIF1A	1	29953676	1	4.25	6789188	6789188	1.47293e-07	6.25995e-07	HIF1A
171	1	0	4.41213	14394372	HIF1A	1	29953676	1	4.5	6789188	6789188	1.47293e-07	6.62819e-07	HIF1A
172	1	0	4.41213	14394372	HIF1A	1	29953676	1	4	6789188	6789188	1.47293e-07	5.89172e-07	HIF1A
173	1	0	4.41213	14394372	HIF1A	1	29953676	1	7	6789188	6789188	1.47293e-07	1.03105e-06	HIF1A
174	1	0	4.41213	14394372	HIF1A	1	29953676	1	2.75	6789188	6789188	1.47293e-07	4.05056e-07	HIF1A
175	1	0	4.41213	14394372	HIF1A	1	29953676	1	2	6789188	6789188	1.47293e-07	2.94586e-07	HIF1A
176	1	0	4.41213	14394372	HIF1A	1	29953676	1	3	6789188	6789188	1.47293e-07	4.41879e-07	HIF1A
177	1	0	4.41213	14394372	HIF1A	1	29953676	1	2.5	6789188	6789188	1.47293e-07	3.68233e-07	HIF1A
178	1	0	4.41213	14394372	HIF1A	1	29953676	1	2.25	6789188	6789188	1.47293e-07	3.31409e-07	HIF1A
179	1	0	4.41213	14394372	HIF1A	1	29953676	1	2.25	6789188	6789188	1.47293e-07	3.31409e-07	HIF1A
180	1	0	4.41213	14394372	HIF1A	1	29953676	1	1.5	6789188	6789188	1.47293e-07	2.2094e-07	HIF1A
181	1	0	4.41213	14394372	HIF1A	1	29953676	1	2.75	6789188	6789188	1.47293e-07	4.05056e-07	HIF1A
182	1	0	4.41213	14394372	HIF1A	1	29953676	1	3.5	6789188	6789188	1.47293e-07	5.15526e-07	HIF1A
183	1	0	4.41213	14394372	HIF1A	1	29953676	1	2	6789188	6789188	1.47293e-07	2.94586e-07	HIF1A
184	1	0	4.41213	14394372	HIF1A	1	29953676	1	3.25	6789188	6789188	1.47293e-07	4.78702e-07	HIF1A
185	1	0	4.41213	14394372	HIF1A	1	29953676	1	3	6789188	6789188	1.47293e-07	4.41879e-07	HIF1A
186	1	0	4.41213	14394372	HIF1A	1	29953676	1	3	6789188	6789188	1.47293e-07	4.41879e-07	HIF1A
187	1	0	4.41213	14394372	HIF1A	1	29953676	1	3	6789188	6789188	1.47293e-07	4.41879e-07	HIF1A
188	1	0	4.41213	14394372	HIF1A	1	29953676	1	4.75	6789188	6789188	1.47293e-07	6.99642e-07	HIF1A
189	1	0	4.41213	14394372	HIF1A	1	29953676	1	4.25	6789188	6789188	1.47293e-07	6.25995e-07	HIF1A
190	1	0	4.41213	14394372	HIF1A	1	29953676	1	4	6789188	6789188	1.47293e-07	5.89172e-07	HIF1A
191	1	0	4.41213	14394372	HIF1A	1	29953676	1	3.5	6789188	6789188	1.47293e-07	5.15526e-07	HIF1A
192	1	0	4.41213	14394372	HIF1A	1	29953676	1	1.75	6789188	6789188	1.47293e-07	2.57763e-07	HIF1A
193	1	0	4.41213	14394372	HIF1A	1	29953676	1	3.75	6789188	6789188	1.47293e-07	5.52349e-07	HIF1A
194	1	0	4.41213	14394372	HIF1A	1	29953676	1	2.25	6789188	6789188	1.47293e-07	3.31409e-07	HIF1A
195	1	0	4.41213	14394372	HIF1A	1	29953676	1	4	6789188	6789188	1.47293e-07	5.89172e-07	HIF1A
196	1	0	4.41213	14394372	HIF1A	1	29953676	1	1.75	6789188	6789188	1.47293e-07	2.57763e-07	HIF1A
197	1	0	4.41213	14394372	HIF1A	1	29953676	1	2.25	6789188	6789188	1.47293e-07	3.31409e-07	HIF1A
198	1	0	4.41213	14394372	HIF1A	1	29953676	1	3	6789188	6789188	1.47293e-07	4.41879e-07	HIF1A
199	1	0	4.41213	14394372	HIF1A	1	29953676	1	2.25	6789188	6789188	1.47293e-07	3.31409e-07	HIF1A
200	1	0	4.41213	14394372	HIF1A	1	29953676	1	2.5	6789188	6789188	1.47293e-07	3.68233e-07	HIF1A
201	1	0	4.41213	14394372	HIF1A	1	29953676	1	2.5	6789188	6789188	1.47293e-07	3.68233e-07	HIF1A
202	1	0	4.41213	14394372	HIF1A	1	29953676	1	3.25	6789188	6789188	1.47293e-07	4.78702e-07	HIF1A
203	1	0	4.41213	14394372	HIF1A	1	29953676	1	2.5	6789188	6789188	1.47293e-07	3.68233e-07	HIF1A
204	1	0	4.41213	14394372	HIF1A	1	29953676	1	3.5	6789188	6789188	1.47293e-07	5.15526e-07	HIF1A
205	1	0	4.41213	14394372	HIF1A	1	29953676	1	2.5	6789188	6789188	1.47293e-07	3.68233e-07	HIF1A
206	1	0	4.41213	14394372	HIF1A	1	29953676	1	2	6789188	6789188	1.47293e-07	2.94586e-07	HIF1A
207	1	0	4.41213	14394372	HIF1A	1	29953676	1	3	6789188	6789188	1.47293e-07	4.41879e-07	HIF1A
208	1	0	4.41213	14394372	HIF1A	1	29953676	1	2.25	6789188	6789188	1.47293e-07	3.31409e-07	HIF1A
209	1	0	4.41213	14394372	HIF1A	1	29953676	1	1.75	6789188	6789188	1.47293e-07	2.57763e-07	HIF1A
210	1	0	4.41213	14394372	HIF1A	1	29953676	1	1.25	6789188	6789188	1.47293e-07	1.84116e-07	HIF1A
211	1	0	4.41213	14394372	HIF1A	1	29953676	1	2.5	6789188	6789188	1.47293e-07	3.68233e-07	HIF1A
212	1	0	4.41213	14394372	HIF1A	1	29953676	1	2	6789188	6789188	1.47293e-07	2.94586e-07	HIF1A
213	1	0	4.41213	14394372	HIF1A	1	29953676	1	1.75	6789188	6789188	1.47293e-07	2.57763e-07	HIF1A
214	1	0	4.41213	14394372	HIF1A	1	29953676	1	2.75	6789188	6789188	1.47293e-07	4.05056e-07	HIF1A
215	1	0	4.41213	14394372	HIF1A	1	29953676	1	1.5	6789188	6789188	1.47293e-07	2.2094e-07	HIF1A
216	1	0	4.41213	14394372	HIF1A	1	29953676	1	4	6789188	6789188	1.47293e-07	5.89172e-07	HIF1A
217	1	0	4.41213	14394372	HIF1A	1	29953676	1	4	6789188	6789188	1.47293e-07	5.89172e-07	HIF1A
218	1	0	4.41213	14394372	HIF1A	1	29953676	1	1.75	6789188	6789188	1.47293e-07	2.57763e-07	HIF1A
219	1	0	4.41213	14394372	HIF1A	1	29953676	1	2.25	6789188	6789188	1.47293e-07	3.31409e-07	HIF1A
220	1	0	4.41213	14394372	HIF1A	1	29953676	1	1.25	6789188	6789188	1.47293e-07	1.84116e-07	HIF1A
221	1	0	4.41213	14394372	HIF1A	1	29953676	1	2	6789188	6789188	1.47293e-07	2.94586e-07	HIF1A
222	1	0	4.41213	14394372	HIF1A	1	29953676	1	3.25	6789188	6789188	1.47293e-07	4.78702e-07	HIF1A
223	1	0	4.41213	14394372	HIF1A	1	29953676	1	3.25	6789188	6789188	1.47293e-07	4.78702e-07	HIF1A
224	1	0	4.41213	14394372	HIF1A	1	29953676	1	1.5	6789188	6789188	1.47293e-07	2.2094e-07	HIF1A
225	1	0	4.41213	14394372	HIF1A	1	29953676	1	1.5	6789188	6789188	1.47293e-07	2.2094e-07	HIF1A
226	1	0	4.41213	14394372	HIF1A	1	29953676	1	2	6789188	6789188	1.47293e-07	2.94586e-07	HIF1A
227	1	0	4.41213	14394372	HIF1A	1	29953676	1	3.5	6789188	6789188	1.47293e-07	5.15526e-07	HIF1A
228	1	0	4.41213	14394372	HIF1A	1	29953676	1	2.5	6789188	6789188	1.47293e-07	3.68233e-07	HIF1A
229	1	0	4.41213	14394372	HIF1A	1	29953676	1	2.75	6789188	6789188	1.47293e-07	4.05056e-07	HIF1A
230	1	0	4.41213	14394372	HIF1A	1	29953676	1	2.25	6789188	6789188	1.47293e-07	3.31409e-07	HIF1A
231	1	0	4.41213	14394372	HIF1A	1	29953676	1	2.75	6789188	6789188	1.47293e-07	4.05056e-07	HIF1A
232	1	0	4.41213	14394372	HIF1A	1	29953676	1	2.5	6789188	6789188	1.47293e-07	3.68233e-07	HIF1A
233	1	0	4.41213	14394372	HIF1A	1	29953676	1	1.5	6789188	6789188	1.47293e-07	2.2094e-07	HIF1A
234	1	0	4.41213	14394372	HIF1A	1	29953676	1	2.75	6789188	6789188	1.47293e-07	4.05056e-07	HIF1A
235	1	0	4.41213	14394372	HIF1A	1	29953676	1	2.5	6789188	6789188	1.47293e-07	3.68233e-07	HIF1A
236	1	0	4.41213	14394372	HIF1A	1	29953676	1	1.75	6789188	6789188	1.47293e-07	2.57763e-07	HIF1A
237	1	0	4.41213	14394372	HIF1A	1	29953676	1	3	6789188	6789188	1.47293e-07	4.41879e-07	HIF1A
238	1	0	4.41213	14394372	HIF1A	1	29953676	1	1.25	6789188	6789188	1.47293e-07	1.84116e-07	HIF1A
239	1	0	4.41213	14394372	HIF1A	1	29953676	1	1	6789188	6789188	1.47293e-07	1.47293e-07	HIF1A
240	1	0	4.41213	14394372	HIF1A	1	29953676	1	1.75	6789188	6789188	1.47293e-07	2.57763e-07	HIF1A
241	1	0	4.41213	14394372	HIF1A	1	29953676	1	1.75	6789188	6789188	1.47293e-07	2.57763e-07	HIF1A
242	1	0	4.41213	14394372	HIF1A	1	29953676	1	1.75	6789188	6789188	1.47293e-07	2.57763e-07	HIF1A
243	1	0	4.41213	14394372	HIF1A	1	29953676	1	2.5	6789188	6789188	1.47293e-07	3.68233e-07	HIF1A
244	1	0	4.41213	14394372	HIF1A	1	29953676	1	2.5	6789188	6789188	1.47293e-07	3.68233e-07	HIF1A
245	1	0	4.41213	14394372	HIF1A	1	29953676	1	2	6789188	6789188	1.47293e-07	2.94586e-07	HIF1A
246	1	0	4.41213	14394372	HIF1A	1	29953676	1	2.25	6789188	6789188	1.47293e-07	3.31409e-07	HIF1A
247	1	0	4.41213	14394372	HIF1A	1	29953676	1	2	6789188	6789188	1.47293e-07	2.94586e-07	HIF1A
248	1	0	4.41213	14394372	HIF1A	1	29953676	1	1.25	6789188	6789188	1.47293e-07	1.84116e-07	HIF1A
249	1	0	4.41213	14394372	HIF1A	1	29953676	1	2.5	6789188	6789188	1.47293e-07	3.68233e-07	HIF1A
250	1	0	4.41213	14394372	HIF1A	1	29953676	1	1.25	6789188	6789188	1.47293e-07	1.84116e-07	HIF1A
251	1	0	4.41213	14394372	HIF1A	1	29953676	1	2.75	6789188	6789188	1.47293e-07	4.05056e-07	HIF1A
252	1	0	4.41213	14394372	HIF1A	1	29953676	1	1	6789188	6789188	1.47293e-07	1.47293e-07	HIF1A
253	1	0	4.41213	14394372	HIF1A	1	29953676	1	3.5	6789188	6789188	1.47293e-07	5.15526e-07	HIF1A
254	1	0	4.41213	14394372	HIF1A	1	29953676	1	1	6789188	6789188	1.47293e-07	1.47293e-07	HIF1A
255	1	0	4.41213	14394372	HIF1A	1	29953676	1	31.5	6789188	6789188	1.47293e-07	4.63973e-06	HIF1A
0	6966	0	11.5693	14371672	HIF1A	2	78543464	1	7143	6789188	6789188	0.00102604	0.00105211	HIF1A
1	40	0	11.5693	14371672	HIF1A	2	78543464	1	49.75	6789188	6789188	5.89172e-06	7.32783e-06	HIF1A
2	47	0	11.5693	14371672	HIF1A	2	78543464	1	49.5	6789188	6789188	6.92277e-06	7.291e-06	HIF1A
3	160198	0	11.5693	14371672	HIF1A	2	78543464	1	550332	6789188	6789188	0.023596	0.0810601	HIF1A
4	1254133	0	11.5693	14371672	HIF1A	2	78543464	1	3416945	6789188	6789188	0.184725	0.503292	HIF1A
5	261034	0	11.5693	14371672	HIF1A	2	78543464	1	257015	6789188	6789188	0.0384485	0.0378566	HIF1A
6	274814	0	11.5693	14371672	HIF1A	2	78543464	1	231574	6789188	6789188	0.0404782	0.0341093	HIF1A
7	303656	0	11.5693	14371672	HIF1A	2	78543464	1	225890	6789188	6789188	0.0447264	0.0332721	HIF1A
8	327183	0	11.5693	14371672	HIF1A	2	78543464	1	219437	6789188	6789188	0.0481918	0.0323215	HIF1A
9	347314	0	11.5693	14371672	HIF1A	2	78543464	1	211187	6789188	6789188	0.0511569	0.0311063	HIF1A
10	365618	0	11.5693	14371672	HIF1A	2	78543464	1	204141	6789188	6789188	0.053853	0.0300685	HIF1A
11	362360	0	11.5693	14371672	HIF1A	2	78543464	1	190286	6789188	6789188	0.0533731	0.0280277	HIF1A
12	354912	0	11.5693	14371672	HIF1A	2	78543464	1	174218	6789188	6789188	0.0522761	0.0256611	HIF1A
13	340860	0	11.5693	14371672	HIF1A	2	78543464	1	158660	6789188	6789188	0.0502063	0.0233696	HIF1A
14	321894	0	11.5693	14371672	HIF1A	2	78543464	1	142780	6789188	6789188	0.0474127	0.0210304	HIF1A
15	298142	0	11.5693	14371672	HIF1A	2	78543464	1	126428	6789188	6789188	0.0439142	0.018622	HIF1A
16	272716	0	11.5693	14371672	HIF1A	2	78543464	1	111480	6789188	6789188	0.0401692	0.0164202	HIF1A
17	256497	0	11.5693	14371672	HIF1A	2	78543464	1	100883	6789188	6789188	0.0377802	0.0148594	HIF1A
18	241524	0	11.5693	14371672	HIF1A	2	78543464	1	92217.8	6789188	6789188	0.0355748	0.013583	HIF1A
19	208981	0	11.5693	14371672	HIF1A	2	78543464	1	77383.2	6789188	6789188	0.0307814	0.011398	HIF1A
20	175811	0	11.5693	14371672	HIF1A	2	78543464	1	63244.2	6789188	6789188	0.0258957	0.00931544	HIF1A
21	140458	0	11.5693	14371672	HIF1A	2	78543464	1	49438.2	6789188	6789188	0.0206885	0.00728191	HIF1A
22	113928	0	11.5693	14371672	HIF1A	2	78543464	1	38922.8	6789188	6789188	0.0167808	0.00573305	HIF1A
23	99808	0	11.5693	14371672	HIF1A	2	78543464	1	33667.8	6789188	6789188	0.014701	0.00495902	HIF1A
24	70708	0	11.5693	14371672	HIF1A	2	78543464	1	23671.5	6789188	6789188	0.0104148	0.00348665	HIF1A
25	50577	0	11.5693	14371672	HIF1A	2	78543464	1	16681.5	6789188	6789188	0.00744964	0.00245707	HIF1A
26	37919	0	11.5693	14371672	HIF1A	2	78543464	1	12434.5	6789188	6789188	0.0055852	0.00183152	HIF1A
27	28357	0	11.5693	14371672	HIF1A	2	78543464	1	9364.75	6789188	6789188	0.00417679	0.00137936	HIF1A
28	22365	0	11.5693	14371672	HIF1A	2	78543464	1	7360.5	6789188	6789188	0.00329421	0.00108415	HIF1A
29	17739	0	11.5693	14371672	HIF1A	2	78543464	1	5943	6789188	6789188	0.00261283	0.000875362	HIF1A
30	13770	0	11.5693	14371672	HIF1A	2	78543464	1	4619.75	6789188	6789188	0.00202822	0.000680457	HIF1A
31	10381	0	11.5693	14371672	HIF1A	2	78543464	1	3553.75	6789188	6789188	0.00152905	0.000523443	HIF1A
32	14716	0	11.5693	14371672	HIF1A	2	78543464	1	5218.75	6789188	6789188	0.00216756	0.000768685	HIF1A
33	4957	0	11.5693	14371672	HIF1A	2	78543464	1	1881	6789188	6789188	0.000730131	0.000277058	HIF1A
34	4187	0	11.5693	14371672	HIF1A	2	78543464	1	1551.25	6789188	6789188	0.000616716	0.000228488	HIF1A
35	3046	0	11.5693	14371672	HIF1A	2	78543464	1	1225.25	6789188	6789188	0.000448655	0.000180471	HIF1A
36	2496	0	11.5693	14371672	HIF1A	2	78543464	1	1019.25	6789188	6789188	0.000367643	0.000150128	HIF1A
37	1830	0	11.5693	14371672	HIF1A	2	78543464	1	808.75	6789188	6789188	0.000269546	0.000119123	HIF1A
38	1582	0	11.5693	14371672	HIF1A	2	78543464	1	765	6789188	6789188	0.000233018	0.000112679	HIF1A
39	1290	0	11.5693	14371672	HIF1A	2	78543464	1	611.25	6789188	6789188	0.000190008	9.00329e-05	HIF1A
40	1020	0	11.5693	14371672	HIF1A	2	78543464	1	534.25	6789188	6789188	0.000150239	7.86913e-05	HIF1A
41	1010	0	11.5693	14371672	HIF1A	2	78543464	1	530.25	6789188	6789188	0.000148766	7.81021e-05	HIF1A
42	893	0	11.5693	14371672	HIF1A	2	78543464	1	447.25	6789188	6789188	0.000131533	6.58768e-05	HIF1A
43	766	0	11.5693	14371672	HIF1A	2	78543464	1	397.75	6789188	6789188	0.000112826	5.85858e-05	HIF1A
44	629	0	11.5693	14371672	HIF1A	2	78543464	1	352.75	6789188	6789188	9.26473e-05	5.19576e-05	HIF1A
45	602	0	11.5693	14371672	HIF1A	2	78543464	1	337.75	6789188	6789188	8.86704e-05	4.97482e-05	HIF1A
46	526	0	11.5693	14371672	HIF1A	2	78543464	1	312.5	6789188	6789188	7.74761e-05	4.60291e-05	HIF1A
47	471	0	11.5693	14371672	HIF1A	2	78543464	1	278.75	6789188	6789188	6.9375e-05	4.10579e-05	HIF1A
48	435	0	11.5693	14371672	HIF1A	2	78543464	1	252.25	6789188	6789188	6.40725e-05	3.71547e-05	HIF1A
49	418	0	11.5693	14371672	HIF1A	2	78543464	1	254.5	6789188	6789188	6.15685e-05	3.74861e-05	HIF1A
50	416	0	11.5693	14371672	HIF1A	2	78543464	1	249	6789188	6789188	6.12739e-05	3.6676e-05	HIF1A
51	420	0	11.5693	14371672	HIF1A	2	78543464	1	250	6789188	6789188	6.18631e-05	3.68233e-05	HIF1A
52	304	0	11.5693	14371672	HIF1A	2	78543464	1	215.75	6789188	6789188	4.47771e-05	3.17785e-05	HIF1A
53	322	0	11.5693	14371672	HIF1A	2	78543464	1	203.5	6789188	6789188	4.74284e-05	2.99741e-05	HIF1A
54	279	0	11.5693	14371672	HIF1A	2	78543464	1	161.5	6789188	6789188	4.10948e-05	2.37878e-05	HIF1A
55	202	0	11.5693	14371672	HIF1A	2	78543464	1	160.25	6789188	6789188	2.97532e-05	2.36037e-05	HIF1A
56	216	0	11.5693	14371672	HIF1A	2	78543464	1	152.5	6789188	6789188	3.18153e-05	2.24622e-05	HIF1A
57	240	0	11.5693	14371672	HIF1A	2	78543464	1	145.75	6789188	6789188	3.53503e-05	2.1468e-05	HIF1A
58	198	0	11.5693	14371672	HIF1A	2	78543464	1	147.5	6789188	6789188	2.9164e-05	2.17257e-05	HIF1A
59	286	0	11.5693	14371672	HIF1A	2	78543464	1	158.75	6789188	6789188	4.21258e-05	2.33828e-05	HIF1A
60	183	0	11.5693	14371672	HIF1A	2	78543464	1	132.75	6789188	6789188	2.69546e-05	1.95531e-05	HIF1A
61	187	0	11.5693	14371672	HIF1A	2	78543464	1	129.5	6789188	6789188	2.75438e-05	1.90744e-05	HIF1A
62	189	0	11.5693	14371672	HIF1A	2	78543464	1	117.5	6789188	6789188	2.78384e-05	1.73069e-05	HIF1A
63	165	0	11.5693	14371672	HIF1A	2	78543464	1	110.5	6789188	6789188	2.43033e-05	1.62759e-05	HIF1A
64	153	0	11.5693	14371672	HIF1A	2	78543464	1	110	6789188	6789188	2.25358e-05	1.62022e-05	HIF1A
65	146	0	11.5693	14371672	HIF1A	2	78543464	1	99.5	6789188	6789188	2.15048e-05	1.46557e-05	HIF1A
66	146	0	11.5693	14371672	HIF1A	2	78543464	1	109.75	6789188	6789188	2.15048e-05	1.61654e-05	HIF1A
67	156	0	11.5693	14371672	HIF1A	2	78543464	1	101	6789188	6789188	2.29777e-05	1.48766e-05	HIF1A
68	143	0	11.5693	14371672	HIF1A	2	78543464	1	83	6789188	6789188	2.10629e-05	1.22253e-05	HIF1A
69	127	0	11.5693	14371672	HIF1A	2	78543464	1	88.5	6789188	6789188	1.87062e-05	1.30354e-05	HIF1A
70	112	0	11.5693	14371672	HIF1A	2	78543464	1	75.75	6789188	6789188	1.64968e-05	1.11574e-05	HIF1A
71	123	0	11.5693	14371672	HIF1A	2	78543464	1	80	6789188	6789188	1.8117e-05	1.17834e-05	HIF1A
72	85	0	11.5693	14371672	HIF1A	2	78543464	1	75	6789188	6789188	1.25199e-05	1.1047e-05	HIF1A
73	94	0	11.5693	14371672	HIF1A	2	78543464	1	70.75	6789188	6789188	1.38455e-05	1.0421e-05	HIF1A
74	83	0	11.5693	14371672	HIF1A	2	78543464	1	66.5	6789188	6789188	1.22253e-05	9.79499e-06	HIF1A
75	98	0	11.5693	14371672	HIF1A	2	78543464	1	69.5	6789188	6789188	1.44347e-05	1.02369e-05	HIF1A
76	78	0	11.5693	14371672	HIF1A	2	78543464	1	58.75	6789188	6789188	1.14889e-05	8.65346e-06	HIF1A
77	104	0	11.5693	14371672	HIF1A	2	78543464	1	69.75	6789188	6789188	1.53185e-05	1.02737e-05	HIF1A
78	75	0	11.5693	14371672	HIF1A	2	78543464	1	62	6789188	6789188	1.1047e-05	9.13217e-06	HIF1A
79	47	0	11.5693	14371672	HIF1A	2	78543464	1	48.5	6789188	6789188	6.92277e-06	7.14371e-06	HIF1A
80	66	0	11.5693	14371672	HIF1A	2	78543464	1	59.25	6789188	6789188	9.72134e-06	8.72711e-06	HIF1A
81	61	0	11.5693	14371672	HIF1A	2	78543464	1	50	6789188	6789188	8.98487e-06	7.36465e-06	HIF1A
82	74	0	11.5693	14371672	HIF1A	2	78543464	1	55.25	6789188	6789188	1.08997e-05	8.13794e-06	HIF1A
83	77	0	11.5693	14371672	HIF1A	2	78543464	1	55.75	6789188	6789188	1.13416e-05	8.21159e-06	HIF1A
84	58	0	11.5693	14371672	HIF1A	2	78543464	1	51.5	6789188	6789188	8.543e-06	7.58559e-06	HIF1A
85	55	0	11.5693	14371672	HIF1A	2	78543464	1	38	6789188	6789188	8.10112e-06	5.59713e-06	HIF1A
86	47	0	11.5693	14371672	HIF1A	2	78543464	1	43.5	6789188	6789188	6.92277e-06	6.40725e-06	HIF1A
87	46	0	11.5693	14371672	HIF1A	2	78543464	1	42.5	6789188	6789188	6.77548e-06	6.25995e-06	HIF1A
88	46	0	11.5693	14371672	HIF1A	2	78543464	1	35.25	6789188	6789188	6.77548e-06	5.19208e-06	HIF1A
89	46	0	11.5693	14371672	HIF1A	2	78543464	1	37.5	6789188	6789188	6.77548e-06	5.52349e-06	HIF1A
90	37	0	11.5693	14371672	HIF1A	2	78543464	1	39	6789188	6789188	5.44984e-06	5.74443e-06	HIF1A
91	48	0	11.5693	14371672	HIF1A	2	78543464	1	44	6789188	6789188	7.07006e-06	6.48089e-06	HIF1A
92	22	0	11.5693	14371672	HIF1A	2	78543464	1	27	6789188	6789188	3.24045e-06	3.97691e-06	HIF1A
93	35	0	11.5693	14371672	HIF1A	2	78543464	1	29.75	6789188	6789188	5.15526e-06	4.38197e-06	HIF1A
94	33	0	11.5693	14371672	HIF1A	2	78543464	1	24.75	6789188	6789188	4.86067e-06	3.6455e-06	HIF1A
95	25	0	11.5693	14371672	HIF1A	2	78543464	1	26.75	6789188	6789188	3.68233e-06	3.94009e-06	HIF1A
96	29	0	11.5693	14371672	HIF1A	2	78543464	1	27.5	6789188	6789188	4.2715e-06	4.05056e-06	HIF1A
97	27	0	11.5693	14371672	HIF1A	2	78543464	1	23.25	6789188	6789188	3.97691e-06	3.42456e-06	HIF1A
98	22	0	11.5693	14371672	HIF1A	2	78543464	1	19	6789188	6789188	3.24045e-06	2.79857e-06	HIF1A
99	31	0	11.5693	14371672	HIF1A	2	78543464	1	27.5	6789188	6789188	4.56608e-06	4.05056e-06	HIF1A
100	25	0	11.5693	14371672	HIF1A	2	78543464	1	18.75	6789188	6789188	3.68233e-06	2.76174e-06	HIF1A
101	31	0	11.5693	14371672	HIF1A	2	78543464	1	25	6789188	6789188	4.56608e-06	3.68233e-06	HIF1A
102	26	0	11.5693	14371672	HIF1A	2	78543464	1	25.5	6789188	6789188	3.82962e-06	3.75597e-06	HIF1A
103	33	0	11.5693	14371672	HIF1A	2	78543464	1	24.25	6789188	6789188	4.86067e-06	3.57186e-06	HIF1A
104	23	0	11.5693	14371672	HIF1A	2	78543464	1	16.5	6789188	6789188	3.38774e-06	2.43033e-06	HIF1A
105	25	0	11.5693	14371672	HIF1A	2	78543464	1	18.25	6789188	6789188	3.68233e-06	2.6881e-06	HIF1A
106	32	0	11.5693	14371672	HIF1A	2	78543464	1	28	6789188	6789188	4.71338e-06	4.1242e-06	HIF1A
107	17	0	11.5693	14371672	HIF1A	2	78543464	1	20	6789188	6789188	2.50398e-06	2.94586e-06	HIF1A
108	33	0	11.5693	14371672	HIF1A	2	78543464	1	24	6789188	6789188	4.86067e-06	3.53503e-06	HIF1A
109	14	0	11.5693	14371672	HIF1A	2	78543464	1	14.5	6789188	6789188	2.0621e-06	2.13575e-06	HIF1A
110	25	0	11.5693	14371672	HIF1A	2	78543464	1	17.25	6789188	6789188	3.68233e-06	2.5408e-06	HIF1A
111	39	0	11.5693	14371672	HIF1A	2	78543464	1	24.5	6789188	6789188	5.74443e-06	3.60868e-06	HIF1A
112	35	0	11.5693	14371672	HIF1A	2	78543464	1	20	6789188	6789188	5.15526e-06	2.94586e-06	HIF1A
113	20	0	11.5693	14371672	HIF1A	2	78543464	1	18.75	6789188	6789188	2.94586e-06	2.76174e-06	HIF1A
114	13	0	11.5693	14371672	HIF1A	2	78543464	1	14.5	6789188	6789188	1.91481e-06	2.13575e-06	HIF1A
115	9	0	11.5693	14371672	HIF1A	2	78543464	1	16	6789188	6789188	1.32564e-06	2.35669e-06	HIF1A
116	15	0	11.5693	14371672	HIF1A	2	78543464	1	16.75	6789188	6789188	2.2094e-06	2.46716e-06	HIF1A
117	27	0	11.5693	14371672	HIF1A	2	78543464	1	15.75	6789188	6789188	3.97691e-06	2.31987e-06	HIF1A
118	14	0	11.5693	14371672	HIF1A	2	78543464	1	16.25	6789188	6789188	2.0621e-06	2.39351e-06	HIF1A
119	15	0	11.5693	14371672	HIF1A	2	78543464	1	13	6789188	6789188	2.2094e-06	1.91481e-06	HIF1A
120	14	0	11.5693	14371672	HIF1A	2	78543464	1	14.5	6789188	6789188	2.0621e-06	2.13575e-06	HIF1A
121	8	0	11.5693	14371672	HIF1A	2	78543464	1	12.25	6789188	6789188	1.17834e-06	1.80434e-06	HIF1A
122	13	0	11.5693	14371672	HIF1A	2	78543464	1	13.25	6789188	6789188	1.91481e-06	1.95163e-06	HIF1A
123	25	0	11.5693	14371672	HIF1A	2	78543464	1	16.25	6789188	6789188	3.68233e-06	2.39351e-06	HIF1A
124	9	0	11.5693	14371672	HIF1A	2	78543464	1	9.5	6789188	6789188	1.32564e-06	1.39928e-06	HIF1A
125	22	0	11.5693	14371672	HIF1A	2	78543464	1	18	6789188	6789188	3.24045e-06	2.65127e-06	HIF1A
126	10	0	11.5693	14371672	HIF1A	2	78543464	1	6.5	6789188	6789188	1.47293e-06	9.57405e-07	HIF1A
127	19	0	11.5693	14371672	HIF1A	2	78543464	1	15	6789188	6789188	2.79857e-06	2.2094e-06	HIF1A
128	22	0	11.5693	14371672	HIF1A	2	78543464	1	8.5	6789188	6789188	3.24045e-06	1.25199e-06	HIF1A
129	7	0	11.5693	14371672	HIF1A	2	78543464	1	9.25	6789188	6789188	1.03105e-06	1.36246e-06	HIF1A
130	9	0	11.5693	14371672	HIF1A	2	78543464	1	10.25	6789188	6789188	1.32564e-06	1.50975e-06	HIF1A
131	16	0	11.5693	14371672	HIF1A	2	78543464	1	10.25	6789188	6789188	2.35669e-06	1.50975e-06	HIF1A
132	17	0	11.5693	14371672	HIF1A	2	78543464	1	8.5	6789188	6789188	2.50398e-06	1.25199e-06	HIF1A
133	9	0	11.5693	14371672	HIF1A	2	78543464	1	8.5	6789188	6789188	1.32564e-06	1.25199e-06	HIF1A
134	15	0	11.5693	14371672	HIF1A	2	78543464	1	9.25	6789188	6789188	2.2094e-06	1.36246e-06	HIF1A
135	9	0	11.5693	14371672	HIF1A	2	78543464	1	8.75	6789188	6789188	1.32564e-06	1.28881e-06	HIF1A
136	11	0	11.5693	14371672	HIF1A	2	78543464	1	7.75	6789188	6789188	1.62022e-06	1.14152e-06	HIF1A
137	13	0	11.5693	14371672	HIF1A	2	78543464	1	11.5	6789188	6789188	1.91481e-06	1.69387e-06	HIF1A
138	20	0	11.5693	14371672	HIF1A	2	78543464	1	8.75	6789188	6789188	2.94586e-06	1.28881e-06	HIF1A
139	8	0	11.5693	14371672	HIF1A	2	78543464	1	8	6789188	6789188	1.17834e-06	1.17834e-06	HIF1A
140	10	0	11.5693	14371672	HIF1A	2	78543464	1	7.25	6789188	6789188	1.47293e-06	1.06787e-06	HIF1A
141	2	0	11.5693	14371672	HIF1A	2	78543464	1	4	6789188	6789188	2.94586e-07	5.89172e-07	HIF1A
142	10	0	11.5693	14371672	HIF1A	2	78543464	1	8.75	6789188	6789188	1.47293e-06	1.28881e-06	HIF1A
143	4	0	11.5693	14371672	HIF1A	2	78543464	1	7.25	6789188	6789188	5.89172e-07	1.06787e-06	HIF1A
144	9	0	11.5693	14371672	HIF1A	2	78543464	1	7	6789188	6789188	1.32564e-06	1.03105e-06	HIF1A
145	20	0	11.5693	14371672	HIF1A	2	78543464	1	8.75	6789188	6789188	2.94586e-06	1.28881e-06	HIF1A
146	9	0	11.5693	14371672	HIF1A	2	78543464	1	5.25	6789188	6789188	1.32564e-06	7.73288e-07	HIF1A
147	8	0	11.5693	14371672	HIF1A	2	78543464	1	5.5	6789188	6789188	1.17834e-06	8.10112e-07	HIF1A
148	12	0	11.5693	14371672	HIF1A	2	78543464	1	10	6789188	6789188	1.76752e-06	1.47293e-06	HIF1A
149	12	0	11.5693	14371672	HIF1A	2	78543464	1	9.5	6789188	6789188	1.76752e-06	1.39928e-06	HIF1A
150	19	0	11.5693	14371672	HIF1A	2	78543464	1	7.5	6789188	6789188	2.79857e-06	1.1047e-06	HIF1A
151	12	0	11.5693	14371672	HIF1A	2	78543464	1	7.75	6789188	6789188	1.76752e-06	1.14152e-06	HIF1A
152	5	0	11.5693	14371672	HIF1A	2	78543464	1	9	6789188	6789188	7.36465e-07	1.32564e-06	HIF1A
153	5	0	11.5693	14371672	HIF1A	2	78543464	1	6	6789188	6789188	7.36465e-07	8.83758e-07	HIF1A
154	7	0	11.5693	14371672	HIF1A	2	78543464	1	7	6789188	6789188	1.03105e-06	1.03105e-06	HIF1A
155	1	0	11.5693	14371672	HIF1A	2	78543464	1	5.5	6789188	6789188	1.47293e-07	8.10112e-07	HIF1A
156	12	0	11.5693	14371672	HIF1A	2	78543464	1	8	6789188	6789188	1.76752e-06	1.17834e-06	HIF1A
157	5	0	11.5693	14371672	HIF1A	2	78543464	1	4.25	6789188	6789188	7.36465e-07	6.25995e-07	HIF1A
158	15	0	11.5693	14371672	HIF1A	2	78543464	1	6.75	6789188	6789188	2.2094e-06	9.94228e-07	HIF1A
159	13	0	11.5693	14371672	HIF1A	2	78543464	1	6.25	6789188	6789188	1.91481e-06	9.20581e-07	HIF1A
160	9	0	11.5693	14371672	HIF1A	2	78543464	1	9	6789188	6789188	1.32564e-06	1.32564e-06	HIF1A
161	5	0	11.5693	14371672	HIF1A	2	78543464	1	5.75	6789188	6789188	7.36465e-07	8.46935e-07	HIF1A
162	9	0	11.5693	14371672	HIF1A	2	78543464	1	4	6789188	6789188	1.32564e-06	5.89172e-07	HIF1A
163	9	0	11.5693	14371672	HIF1A	2	78543464	1	5.5	6789188	6789188	1.32564e-06	8.10112e-07	HIF1A
164	9	0	11.5693	14371672	HIF1A	2	78543464	1	4.75	6789188	6789188	1.32564e-06	6.99642e-07	HIF1A
165	11	0	11.5693	14371672	HIF1A	2	78543464	1	5.75	6789188	6789188	1.62022e-06	8.46935e-07	HIF1A
166	6	0	11.5693	14371672	HIF1A	2	78543464	1	4.75	6789188	6789188	8.83758e-07	6.99642e-07	HIF1A
167	6	0	11.5693	14371672	HIF1A	2	78543464	1	3.75	6789188	6789188	8.83758e-07	5.52349e-07	HIF1A
168	6	0	11.5693	14371672	HIF1A	2	78543464	1	4.5	6789188	6789188	8.83758e-07	6.62819e-07	HIF1A
169	15	0	11.5693	14371672	HIF1A	2	78543464	1	7.25	6789188	6789188	2.2094e-06	1.06787e-06	HIF1A
170	8	0	11.5693	14371672	HIF1A	2	78543464	1	4.25	6789188	6789188	1.17834e-06	6.25995e-07	HIF1A
171	4	0	11.5693	14371672	HIF1A	2	78543464	1	4.5	6789188	6789188	5.89172e-07	6.62819e-07	HIF1A
172	6	0	11.5693	14371672	HIF1A	2	78543464	1	4	6789188	6789188	8.83758e-07	5.89172e-07	HIF1A
173	8	0	11.5693	14371672	HIF1A	2	78543464	1	7	6789188	6789188	1.17834e-06	1.03105e-06	HIF1A
174	1	0	11.5693	14371672	HIF1A	2	78543464	1	2.75	6789188	6789188	1.47293e-07	4.05056e-07	HIF1A
175	1	0	11.5693	14371672	HIF1A	2	78543464	1	2	6789188	6789188	1.47293e-07	2.94586e-07	HIF1A
176	1	0	11.5693	14371672	HIF1A	2	78543464	1	3	6789188	6789188	1.47293e-07	4.41879e-07	HIF1A
177	1	0	11.5693	14371672	HIF1A	2	78543464	1	2.5	6789188	6789188	1.47293e-07	3.68233e-07	HIF1A
178	4	0	11.5693	14371672	HIF1A	2	78543464	1	2.25	6789188	6789188	5.89172e-07	3.31409e-07	HIF1A
179	1	0	11.5693	14371672	HIF1A	2	78543464	1	2.25	6789188	6789188	1.47293e-07	3.31409e-07	HIF1A
180	1	0	11.5693	14371672	HIF1A	2	78543464	1	1.5	6789188	6789188	1.47293e-07	2.2094e-07	HIF1A
181	7	0	11.5693	14371672	HIF1A	2	78543464	1	2.75	6789188	6789188	1.03105e-06	4.05056e-07	HIF1A
182	5	0	11.5693	14371672	HIF1A	2	78543464	1	3.5	6789188	6789188	7.36465e-07	5.15526e-07	HIF1A
183	1	0	11.5693	14371672	HIF1A	2	78543464	1	2	6789188	6789188	1.47293e-07	2.94586e-07	HIF1A
184	3	0	11.5693	14371672	HIF1A	2	78543464	1	3.25	6789188	6789188	4.41879e-07	4.78702e-07	HIF1A
185	5	0	11.5693	14371672	HIF1A	2	78543464	1	3	6789188	6789188	7.36465e-07	4.41879e-07	HIF1A
186	6	0	11.5693	14371672	HIF1A	2	78543464	1	3	6789188	6789188	8.83758e-07	4.41879e-07	HIF1A
187	2	0	11.5693	14371672	HIF1A	2	78543464	1	3	6789188	6789188	2.94586e-07	4.41879e-07	HIF1A
188	1	0	11.5693	14371672	HIF1A	2	78543464	1	4.75	6789188	6789188	1.47293e-07	6.99642e-07	HIF1A
189	5	0	11.5693	14371672	HIF1A	2	78543464	1	4.25	6789188	6789188	7.36465e-07	6.25995e-07	HIF1A
190	10	0	11.5693	14371672	HIF1A	2	78543464	1	4	6789188	6789188	1.47293e-06	5.89172e-07	HIF1A
191	5	0	11.5693	14371672	HIF1A	2	78543464	1	3.5	6789188	6789188	7.36465e-07	5.15526e-07	HIF1A
192	4	0	11.5693	14371672	HIF1A	2	78543464	1	1.75	6789188	6789188	5.89172e-07	2.57763e-07	HIF1A
193	5	0	11.5693	14371672	HIF1A	2	78543464	1	3.75	6789188	6789188	7.36465e-07	5.52349e-07	HIF1A
194	6	0	11.5693	14371672	HIF1A	2	78543464	1	2.25	6789188	6789188	8.83758e-07	3.31409e-07	HIF1A
195	3	0	11.5693	14371672	HIF1A	2	78543464	1	4	6789188	6789188	4.41879e-07	5.89172e-07	HIF1A
196	2	0	11.5693	14371672	HIF1A	2	78543464	1	1.75	6789188	6789188	2.94586e-07	2.57763e-07	HIF1A
197	3	0	11.5693	14371672	HIF1A	2	78543464	1	2.25	6789188	6789188	4.41879e-07	3.31409e-07	HIF1A
198	2	0	11.5693	14371672	HIF1A	2	78543464	1	3	6789188	6789188	2.94586e-07	4.41879e-07	HIF1A
199	5	0	11.5693	14371672	HIF1A	2	78543464	1	2.25	6789188	6789188	7.36465e-07	3.31409e-07	HIF1A
200	4	0	11.5693	14371672	HIF1A	2	78543464	1	2.5	6789188	6789188	5.89172e-07	3.68233e-07	HIF1A
201	2	0	11.5693	14371672	HIF1A	2	78543464	1	2.5	6789188	6789188	2.94586e-07	3.68233e-07	HIF1A
202	5	0	11.5693	14371672	HIF1A	2	78543464	1	3.25	6789188	6789188	7.36465e-07	4.78702e-07	HIF1A
203	4	0	11.5693	14371672	HIF1A	2	78543464	1	2.5	6789188	6789188	5.89172e-07	3.68233e-07	HIF1A
204	2	0	11.5693	14371672	HIF1A	2	78543464	1	3.5	6789188	6789188	2.94586e-07	5.15526e-07	HIF1A
205	7	0	11.5693	14371672	HIF1A	2	78543464	1	2.5	6789188	6789188	1.03105e-06	3.68233e-07	HIF1A
206	1	0	11.5693	14371672	HIF1A	2	78543464	1	2	6789188	6789188	1.47293e-07	2.94586e-07	HIF1A
207	4	0	11.5693	14371672	HIF1A	2	78543464	1	3	6789188	6789188	5.89172e-07	4.41879e-07	HIF1A
208	2	0	11.5693	14371672	HIF1A	2	78543464	1	2.25	6789188	6789188	2.94586e-07	3.31409e-07	HIF1A
209	2	0	11.5693	14371672	HIF1A	2	78543464	1	1.75	6789188	6789188	2.94586e-07	2.57763e-07	HIF1A
210	1	0	11.5693	14371672	HIF1A	2	78543464	1	1.25	6789188	6789188	1.47293e-07	1.84116e-07	HIF1A
211	2	0	11.5693	14371672	HIF1A	2	78543464	1	2.5	6789188	6789188	2.94586e-07	3.68233e-07	HIF1A
212	4	0	11.5693	14371672	HIF1A	2	78543464	1	2	6789188	6789188	5.89172e-07	2.94586e-07	HIF1A
213	1	0	11.5693	14371672	HIF1A	2	78543464	1	1.75	6789188	6789188	1.47293e-07	2.57763e-07	HIF1A
214	5	0	11.5693	14371672	HIF1A	2	78543464	1	2.75	6789188	6789188	7.36465e-07	4.05056e-07	HIF1A
215	2	0	11.5693	14371672	HIF1A	2	78543464	1	1.5	6789188	6789188	2.94586e-07	2.2094e-07	HIF1A
216	1	0	11.5693	14371672	HIF1A	2	78543464	1	4	6789188	6789188	1.47293e-07	5.89172e-07	HIF1A
217	2	0	11.5693	14371672	HIF1A	2	78543464	1	4	6789188	6789188	2.94586e-07	5.89172e-07	HIF1A
218	1	0	11.5693	14371672	HIF1A	2	78543464	1	1.75	6789188	6789188	1.47293e-07	2.57763e-07	HIF1A
219	3	0	11.5693	14371672	HIF1A	2	78543464	1	2.25	6789188	6789188	4.41879e-07	3.31409e-07	HIF1A
220	1	0	11.5693	14371672	HIF1A	2	78543464	1	1.25	6789188	6789188	1.47293e-07	1.84116e-07	HIF1A
221	1	0	11.5693	14371672	HIF1A	2	78543464	1	2	6789188	6789188	1.47293e-07	2.94586e-07	HIF1A
222	7	0	11.5693	14371672	HIF1A	2	78543464	1	3.25	6789188	6789188	1.03105e-06	4.78702e-07	HIF1A
223	7	0	11.5693	14371672	HIF1A	2	78543464	1	3.25	6789188	6789188	1.03105e-06	4.78702e-07	HIF1A
224	2	0	11.5693	14371672	HIF1A	2	78543464	1	1.5	6789188	6789188	2.94586e-07	2.2094e-07	HIF1A
225	1	0	11.5693	14371672	HIF1A	2	78543464	1	1.5	6789188	6789188	1.47293e-07	2.2094e-07	HIF1A
226	1	0	11.5693	14371672	HIF1A	2	78543464	1	2	6789188	6789188	1.47293e-07	2.94586e-07	HIF1A
227	5	0	11.5693	14371672	HIF1A	2	78543464	1	3.5	6789188	6789188	7.36465e-07	5.15526e-07	HIF1A
228	2	0	11.5693	14371672	HIF1A	2	78543464	1	2.5	6789188	6789188	2.94586e-07	3.68233e-07	HIF1A
229	6	0	11.5693	14371672	HIF1A	2	78543464	1	2.75	6789188	6789188	8.83758e-07	4.05056e-07	HIF1A
230	4	0	11.5693	14371672	HIF1A	2	78543464	1	2.25	6789188	6789188	5.89172e-07	3.31409e-07	HIF1A
231	1	0	11.5693	14371672	HIF1A	2	78543464	1	2.75	6789188	6789188	1.47293e-07	4.05056e-07	HIF1A
232	2	0	11.5693	14371672	HIF1A	2	78543464	1	2.5	6789188	6789188	2.94586e-07	3.68233e-07	HIF1A
233	1	0	11.5693	14371672	HIF1A	2	78543464	1	1.5	6789188	6789188	1.47293e-07	2.2094e-07	HIF1A
234	3	0	11.5693	14371672	HIF1A	2	78543464	1	2.75	6789188	6789188	4.41879e-07	4.05056e-07	HIF1A
235	2	0	11.5693	14371672	HIF1A	2	78543464	1	2.5	6789188	6789188	2.94586e-07	3.68233e-07	HIF1A
236	3	0	11.5693	14371672	HIF1A	2	78543464	1	1.75	6789188	6789188	4.41879e-07	2.57763e-07	HIF1A
237	1	0	11.5693	14371672	HIF1A	2	78543464	1	3	6789188	6789188	1.47293e-07	4.41879e-07	HIF1A
238	2	0	11.5693	14371672	HIF1A	2	78543464	1	1.25	6789188	6789188	2.94586e-07	1.84116e-07	HIF1A
239	1	0	11.5693	14371672	HIF1A	2	78543464	1	1	6789188	6789188	1.47293e-07	1.47293e-07	HIF1A
240	2	0	11.5693	14371672	HIF1A	2	78543464	1	1.75	6789188	6789188	2.94586e-07	2.57763e-07	HIF1A
241	1	0	11.5693	14371672	HIF1A	2	78543464	1	1.75	6789188	6789188	1.47293e-07	2.57763e-07	HIF1A
242	1	0	11.5693	14371672	HIF1A	2	78543464	1	1.75	6789188	6789188	1.47293e-07	2.57763e-07	HIF1A
243	5	0	11.5693	14371672	HIF1A	2	78543464	1	2.5	6789188	6789188	7.36465e-07	3.68233e-07	HIF1A
244	6	0	11.5693	14371672	HIF1A	2	78543464	1	2.5	6789188	6789188	8.83758e-07	3.68233e-07	HIF1A
245	5	0	11.5693	14371672	HIF1A	2	78543464	1	2	6789188	6789188	7.36465e-07	2.94586e-07	HIF1A
246	3	0	11.5693	14371672	HIF1A	2	78543464	1	2.25	6789188	6789188	4.41879e-07	3.31409e-07	HIF1A
247	1	0	11.5693	14371672	HIF1A	2	78543464	1	2	6789188	6789188	1.47293e-07	2.94586e-07	HIF1A
248	2	0	11.5693	14371672	HIF1A	2	78543464	1	1.25	6789188	6789188	2.94586e-07	1.84116e-07	HIF1A
249	3	0	11.5693	14371672	HIF1A	2	78543464	1	2.5	6789188	6789188	4.41879e-07	3.68233e-07	HIF1A
250	1	0	11.5693	14371672	HIF1A	2	78543464	1	1.25	6789188	6789188	1.47293e-07	1.84116e-07	HIF1A
251	2	0	11.5693	14371672	HIF1A	2	78543464	1	2.75	6789188	6789188	2.94586e-07	4.05056e-07	HIF1A
252	1	0	11.5693	14371672	HIF1A	2	78543464	1	1	6789188	6789188	1.47293e-07	1.47293e-07	HIF1A
253	9	0	11.5693	14371672	HIF1A	2	78543464	1	3.5	6789188	6789188	1.32564e-06	5.15526e-07	HIF1A
254	1	0	11.5693	14371672	HIF1A	2	78543464	1	1	6789188	6789188	1.47293e-07	1.47293e-07	HIF1A
255	53	0	11.5693	14371672	HIF1A	2	78543464	1	31.5	6789188	6789188	7.80653e-06	4.63973e-06	HIF1A
0	6961	0	7.13532	14375416	SPDEF	1	48441221	1	7674.17	6789188	6789188	0.00102531	0.00113035	SPDEF
1	53	0	7.13532	14375416	SPDEF	1	48441221	1	57.6667	6789188	6789188	7.80653e-06	8.4939e-06	SPDEF
2	55	0	7.13532	14375416	SPDEF	1	48441221	1	59.5	6789188	6789188	8.10112e-06	8.76393e-06	SPDEF
3	287501	0	7.13532	14375416	SPDEF	1	48441221	1	66247.5	6789188	6789188	0.0423469	0.00975779	SPDEF
4	3857272	0	7.13532	14375416	SPDEF	1	48441221	1	5050735	6789188	6789188	0.568149	0.743938	SPDEF
5	256133	0	7.13532	14375416	SPDEF	1	48441221	1	190040	6789188	6789188	0.0377266	0.0279915	SPDEF
6	226504	0	7.13532	14375416	SPDEF	1	48441221	1	158020	6789188	6789188	0.0333625	0.0232753	SPDEF
7	214052	0	7.13532	14375416	SPDEF	1	48441221	1	145389	6789188	6789188	0.0315284	0.0214148	SPDEF
8	208217	0	7.13532	14375416	SPDEF	1	48441221	1	135553	6789188	6789188	0.0306689	0.019966	SPDEF
9	199382	0	7.13532	14375416	SPDEF	1	48441221	1	125414	6789188	6789188	0.0293676	0.0184726	SPDEF
10	190651	0	7.13532	14375416	SPDEF	1	48441221	1	116171	6789188	6789188	0.0280816	0.0171112	SPDEF
11	174963	0	7.13532	14375416	SPDEF	1	48441221	1	104909	6789188	6789188	0.0257708	0.0154524	SPDEF
12	159563	0	7.13532	14375416	SPDEF	1	48441221	1	93209.3	6789188	6789188	0.0235025	0.0137291	SPDEF
13	143219	0	7.13532	14375416	SPDEF	1	48441221	1	82424.8	6789188	6789188	0.0210952	0.0121406	SPDEF
14	128430	0	7.13532	14375416	SPDEF	1	48441221	1	71905.2	6789188	6789188	0.0189168	0.0105911	SPDEF
15	113546	0	7.13532	14375416	SPDEF	1	48441221	1	62692.3	6789188	6789188	0.0167245	0.00923414	SPDEF
16	98258	0	7.13532	14375416	SPDEF	1	48441221	1	53214.7	6789188	6789188	0.0144727	0.00783815	SPDEF
17	89636	0	7.13532	14375416	SPDEF	1	48441221	1	47316.2	6789188	6789188	0.0132028	0.00696934	SPDEF
18	81829	0	7.13532	14375416	SPDEF	1	48441221	1	42982.8	6789188	6789188	0.0120528	0.00633107	SPDEF
19	67955	0	7.13532	14375416	SPDEF	1	48441221	1	35781.8	6789188	6789188	0.0100093	0.00527041	SPDEF
20	55026	0	7.13532	14375416	SPDEF	1	48441221	1	29019.8	6789188	6789188	0.00810495	0.00427442	SPDEF
21	42987	0	7.13532	14375416	SPDEF	1	48441221	1	22868.2	6789188	6789188	0.00633169	0.00336832	SPDEF
22	34120	0	7.13532	14375416	SPDEF	1	48441221	1	18506.7	6789188	6789188	0.00502564	0.0027259	SPDEF
23	30361	0	7.13532	14375416	SPDEF	1	48441221	1	16563.3	6789188	6789188	0.00447196	0.00243966	SPDEF
24	21549	0	7.13532	14375416	SPDEF	1	48441221	1	12252.2	6789188	6789188	0.00317402	0.00180466	SPDEF
25	15926	0	7.13532	14375416	SPDEF	1	48441221	1	9628.17	6789188	6789188	0.00234579	0.00141816	SPDEF
26	11844	0	7.13532	14375416	SPDEF	1	48441221	1	7723.33	6789188	6789188	0.00174454	0.00113759	SPDEF
27	9554	0	7.13532	14375416	SPDEF	1	48441221	1	6592.67	6789188	6789188	0.00140724	0.000971054	SPDEF
28	7833	0	7.13532	14375416	SPDEF	1	48441221	1	5607.5	6789188	6789188	0.00115375	0.000825946	SPDEF
29	6475	0	7.13532	14375416	SPDEF	1	48441221	1	5006	6789188	6789188	0.000953722	0.000737349	SPDEF
30	5416	0	7.13532	14375416	SPDEF	1	48441221	1	4510.33	6789188	6789188	0.000797739	0.000664341	SPDEF
31	4504	0	7.13532	14375416	SPDEF	1	48441221	1	3877.83	6789188	6789188	0.000663408	0.000571178	SPDEF
32	6946	0	7.13532	14375416	SPDEF	1	48441221	1	6521.17	6789188	6789188	0.0010231	0.000960522	SPDEF
33	2826	0	7.13532	14375416	SPDEF	1	48441221	1	2857.67	6789188	6789188	0.00041625	0.000420914	SPDEF
34	2391	0	7.13532	14375416	SPDEF	1	48441221	1	2494.67	6789188	6789188	0.000352178	0.000367447	SPDEF
35	2112	0	7.13532	14375416	SPDEF	1	48441221	1	2364.67	6789188	6789188	0.000311083	0.000348299	SPDEF
36	1935	0	7.13532	14375416	SPDEF	1	48441221	1	2157.17	6789188	6789188	0.000285012	0.000317736	SPDEF
37	1669	0	7.13532	14375416	SPDEF	1	48441221	1	2013.67	6789188	6789188	0.000245832	0.000296599	SPDEF
38	1415	0	7.13532	14375416	SPDEF	1	48441221	1	1818.5	6789188	6789188	0.00020842	0.000267852	SPDEF
39	1314	0	7.13532	14375416	SPDEF	1	48441221	1	1680.67	6789188	6789188	0.000193543	0.00024755	SPDEF
40	1161	0	7.13532	14375416	SPDEF	1	48441221	1	1562.83	6789188	6789188	0.000171007	0.000230194	SPDEF
41	1056	0	7.13532	14375416	SPDEF	1	48441221	1	1408.17	6789188	6789188	0.000155541	0.000207413	SPDEF
42	1025	0	7.13532	14375416	SPDEF	1	48441221	1	1327.67	6789188	6789188	0.000150975	0.000195556	SPDEF
43	921	0	7.13532	14375416	SPDEF	1	48441221	1	1244.5	6789188	6789188	0.000135657	0.000183306	SPDEF
44	814	0	7.13532	14375416	SPDEF	1	48441221	1	1168.67	6789188	6789188	0.000119897	0.000172136	SPDEF
45	739	0	7.13532	14375416	SPDEF	1	48441221	1	1100.67	6789188	6789188	0.00010885	0.000162121	SPDEF
46	783	0	7.13532	14375416	SPDEF	1	48441221	1	1063.67	6789188	6789188	0.00011533	0.000156671	SPDEF
47	543	0	7.13532	14375416	SPDEF	1	48441221	1	925.333	6789188	6789188	7.99801e-05	0.000136295	SPDEF
48	582	0	7.13532	14375416	SPDEF	1	48441221	1	913	6789188	6789188	8.57245e-05	0.000134479	SPDEF
49	527	0	7.13532	14375416	SPDEF	1	48441221	1	841.5	6789188	6789188	7.76234e-05	0.000123947	SPDEF
50	498	0	7.13532	14375416	SPDEF	1	48441221	1	800.833	6789188	6789188	7.33519e-05	0.000117957	SPDEF
51	420	0	7.13532	14375416	SPDEF	1	48441221	1	735	6789188	6789188	6.18631e-05	0.00010826	SPDEF
52	505	0	7.13532	14375416	SPDEF	1	48441221	1	750.667	6789188	6789188	7.4383e-05	0.000110568	SPDEF
53	380	0	7.13532	14375416	SPDEF	1	48441221	1	692.5	6789188	6789188	5.59713e-05	0.000102	SPDEF
54	325	0	7.13532	14375416	SPDEF	1	48441221	1	645	6789188	6789188	4.78702e-05	9.5004e-05	SPDEF
55	352	0	7.13532	14375416	SPDEF	1	48441221	1	623.167	6789188	6789188	5.18471e-05	9.17881e-05	SPDEF
56	341	0	7.13532	14375416	SPDEF	1	48441221	1	592.5	6789188	6789188	5.02269e-05	8.72711e-05	SPDEF
57	313	0	7.13532	14375416	SPDEF	1	48441221	1	566.667	6789188	6789188	4.61027e-05	8.3466e-05	SPDEF
58	318	0	7.13532	14375416	SPDEF	1	48441221	1	544.333	6789188	6789188	4.68392e-05	8.01765e-05	SPDEF
59	236	0	7.13532	14375416	SPDEF	1	48441221	1	510.333	6789188	6789188	3.47612e-05	7.51685e-05	SPDEF
60	260	0	7.13532	14375416	SPDEF	1	48441221	1	469.5	6789188	6789188	3.82962e-05	6.91541e-05	SPDEF
61	223	0	7.13532	14375416	SPDEF	1	48441221	1	479.333	6789188	6789188	3.28463e-05	7.06025e-05	SPDEF
62	210	0	7.13532	14375416	SPDEF	1	48441221	1	436	6789188	6789188	3.09315e-05	6.42198e-05	SPDEF
63	216	0	7.13532	14375416	SPDEF	1	48441221	1	411.167	6789188	6789188	3.18153e-05	6.0562e-05	SPDEF
64	198	0	7.13532	14375416	SPDEF	1	48441221	1	401.167	6789188	6789188	2.9164e-05	5.9089e-05	SPDEF
65	205	0	7.13532	14375416	SPDEF	1	48441221	1	414.5	6789188	6789188	3.01951e-05	6.1053e-05	SPDEF
66	171	0	7.13532	14375416	SPDEF	1	48441221	1	392.333	6789188	6789188	2.51871e-05	5.7788e-05	SPDEF
67	189	0	7.13532	14375416	SPDEF	1	48441221	1	381	6789188	6789188	2.78384e-05	5.61186e-05	SPDEF
68	154	0	7.13532	14375416	SPDEF	1	48441221	1	359.333	6789188	6789188	2.26831e-05	5.29273e-05	SPDEF
69	191	0	7.13532	14375416	SPDEF	1	48441221	1	341.5	6789188	6789188	2.8133e-05	5.03006e-05	SPDEF
70	161	0	7.13532	14375416	SPDEF	1	48441221	1	315.667	6789188	6789188	2.37142e-05	4.64955e-05	SPDEF
71	160	0	7.13532	14375416	SPDEF	1	48441221	1	301.167	6789188	6789188	2.35669e-05	4.43597e-05	SPDEF
72	145	0	7.13532	14375416	SPDEF	1	48441221	1	308	6789188	6789188	2.13575e-05	4.53662e-05	SPDEF
73	121	0	7.13532	14375416	SPDEF	1	48441221	1	282	6789188	6789188	1.78225e-05	4.15366e-05	SPDEF
74	119	0	7.13532	14375416	SPDEF	1	48441221	1	274	6789188	6789188	1.75279e-05	4.03583e-05	SPDEF
75	119	0	7.13532	14375416	SPDEF	1	48441221	1	251	6789188	6789188	1.75279e-05	3.69705e-05	SPDEF
76	86	0	7.13532	14375416	SPDEF	1	48441221	1	257.167	6789188	6789188	1.26672e-05	3.78789e-05	SPDEF
77	110	0	7.13532	14375416	SPDEF	1	48441221	1	260.667	6789188	6789188	1.62022e-05	3.83944e-05	SPDEF
78	88	0	7.13532	14375416	SPDEF	1	48441221	1	215.833	6789188	6789188	1.29618e-05	3.17907e-05	SPDEF
79	84	0	7.13532	14375416	SPDEF	1	48441221	1	235	6789188	6789188	1.23726e-05	3.46139e-05	SPDEF
80	107	0	7.13532	14375416	SPDEF	1	48441221	1	215.5	6789188	6789188	1.57604e-05	3.17416e-05	SPDEF
81	76	0	7.13532	14375416	SPDEF	1	48441221	1	197	6789188	6789188	1.11943e-05	2.90167e-05	SPDEF
82	58	0	7.13532	14375416	SPDEF	1	48441221	1	193	6789188	6789188	8.543e-06	2.84276e-05	SPDEF
83	84	0	7.13532	14375416	SPDEF	1	48441221	1	196	6789188	6789188	1.23726e-05	2.88694e-05	SPDEF
84	81	0	7.13532	14375416	SPDEF	1	48441221	1	201.833	6789188	6789188	1.19307e-05	2.97286e-05	SPDEF
85	89	0	7.13532	14375416	SPDEF	1	48441221	1	197.5	6789188	6789188	1.31091e-05	2.90904e-05	SPDEF
86	62	0	7.13532	14375416	SPDEF	1	48441221	1	166.333	6789188	6789188	9.13217e-06	2.44997e-05	SPDEF
87	76	0	7.13532	14375416	SPDEF	1	48441221	1	181.833	6789188	6789188	1.11943e-05	2.67828e-05	SPDEF
88	65	0	7.13532	14375416	SPDEF	1	48441221	1	167.167	6789188	6789188	9.57405e-06	2.46225e-05	SPDEF
89	73	0	7.13532	14375416	SPDEF	1	48441221	1	172.667	6789188	6789188	1.07524e-05	2.54326e-05	SPDEF
90	69	0	7.13532	14375416	SPDEF	1	48441221	1	171.833	6789188	6789188	1.01632e-05	2.53099e-05	SPDEF
91	50	0	7.13532	14375416	SPDEF	1	48441221	1	156.667	6789188	6789188	7.36465e-06	2.30759e-05	SPDEF
92	46	0	7.13532	14375416	SPDEF	1	48441221	1	157.667	6789188	6789188	6.77548e-06	2.32232e-05	SPDEF
93	43	0	7.13532	14375416	SPDEF	1	48441221	1	130.167	6789188	6789188	6.3336e-06	1.91726e-05	SPDEF
94	37	0	7.13532	14375416	SPDEF	1	48441221	1	134	6789188	6789188	5.44984e-06	1.97373e-05	SPDEF
95	40	0	7.13532	14375416	SPDEF	1	48441221	1	141	6789188	6789188	5.89172e-06	2.07683e-05	SPDEF
96	54	0	7.13532	14375416	SPDEF	1	48441221	1	133.167	6789188	6789188	7.95382e-06	1.96145e-05	SPDEF
97	59	0	7.13532	14375416	SPDEF	1	48441221	1	129.833	6789188	6789188	8.69029e-06	1.91235e-05	SPDEF
98	68	0	7.13532	14375416	SPDEF	1	48441221	1	126.5	6789188	6789188	1.00159e-05	1.86326e-05	SPDEF
99	35	0	7.13532	14375416	SPDEF	1	48441221	1	134.167	6789188	6789188	5.15526e-06	1.97618e-05	SPDEF
100	47	0	7.13532	14375416	SPDEF	1	48441221	1	111	6789188	6789188	6.92277e-06	1.63495e-05	SPDEF
101	44	0	7.13532	14375416	SPDEF	1	48441221	1	106.5	6789188	6789188	6.48089e-06	1.56867e-05	SPDEF
102	50	0	7.13532	14375416	SPDEF	1	48441221	1	125.5	6789188	6789188	7.36465e-06	1.84853e-05	SPDEF
103	32	0	7.13532	14375416	SPDEF	1	48441221	1	123.667	6789188	6789188	4.71338e-06	1.82152e-05	SPDEF
104	40	0	7.13532	14375416	SPDEF	1	48441221	1	113.333	6789188	6789188	5.89172e-06	1.66932e-05	SPDEF
105	46	0	7.13532	14375416	SPDEF	1	48441221	1	106.833	6789188	6789188	6.77548e-06	1.57358e-05	SPDEF
106	35	0	7.13532	14375416	SPDEF	1	48441221	1	105.5	6789188	6789188	5.15526e-06	1.55394e-05	SPDEF
107	39	0	7.13532	14375416	SPDEF	1	48441221	1	102.5	6789188	6789188	5.74443e-06	1.50975e-05	SPDEF
108	45	0	7.13532	14375416	SPDEF	1	48441221	1	110.833	6789188	6789188	6.62819e-06	1.6325e-05	SPDEF
109	33	0	7.13532	14375416	SPDEF	1	48441221	1	104.833	6789188	6789188	4.86067e-06	1.54412e-05	SPDEF
110	31	0	7.13532	14375416	SPDEF	1	48441221	1	92	6789188	6789188	4.56608e-06	1.3551e-05	SPDEF
111	45	0	7.13532	14375416	SPDEF	1	48441221	1	96	6789188	6789188	6.62819e-06	1.41401e-05	SPDEF
112	26	0	7.13532	14375416	SPDEF	1	48441221	1	88.5	6789188	6789188	3.82962e-06	1.30354e-05	SPDEF
113	26	0	7.13532	14375416	SPDEF	1	48441221	1	100	6789188	6789188	3.82962e-06	1.47293e-05	SPDEF
114	30	0	7.13532	14375416	SPDEF	1	48441221	1	84.3333	6789188	6789188	4.41879e-06	1.24217e-05	SPDEF
115	37	0	7.13532	14375416	SPDEF	1	48441221	1	89	6789188	6789188	5.44984e-06	1.31091e-05	SPDEF
116	48	0	7.13532	14375416	SPDEF	1	48441221	1	84.3333	6789188	6789188	7.07006e-06	1.24217e-05	SPDEF
117	35	0	7.13532	14375416	SPDEF	1	48441221	1	77.8333	6789188	6789188	5.15526e-06	1.14643e-05	SPDEF
118	40	0	7.13532	14375416	SPDEF	1	48441221	1	84.3333	6789188	6789188	5.89172e-06	1.24217e-05	SPDEF
119	33	0	7.13532	14375416	SPDEF	1	48441221	1	68.5	6789188	6789188	4.86067e-06	1.00896e-05	SPDEF
120	39	0	7.13532	14375416	SPDEF	1	48441221	1	69.8333	6789188	6789188	5.74443e-06	1.0286e-05	SPDEF
121	41	0	7.13532	14375416	SPDEF	1	48441221	1	81.1667	6789188	6789188	6.03901e-06	1.19553e-05	SPDEF
122	19	0	7.13532	14375416	SPDEF	1	48441221	1	64.8333	6789188	6789188	2.79857e-06	9.5495e-06	SPDEF
123	42	0	7.13532	14375416	SPDEF	1	48441221	1	74.6667	6789188	6789188	6.18631e-06	1.09979e-05	SPDEF
124	18	0	7.13532	14375416	SPDEF	1	48441221	1	65.5	6789188	6789188	2.65127e-06	9.64769e-06	SPDEF
125	27	0	7.13532	14375416	SPDEF	1	48441221	1	72.5	6789188	6789188	3.97691e-06	1.06787e-05	SPDEF
126	19	0	7.13532	14375416	SPDEF	1	48441221	1	55.6667	6789188	6789188	2.79857e-06	8.19931e-06	SPDEF
127	22	0	7.13532	14375416	SPDEF	1	48441221	1	76	6789188	6789188	3.24045e-06	1.11943e-05	SPDEF
128	23	0	7.13532	14375416	SPDEF	1	48441221	1	68.1667	6789188	6789188	3.38774e-06	1.00405e-05	SPDEF
129	20	0	7.13532	14375416	SPDEF	1	48441221	1	61.6667	6789188	6789188	2.94586e-06	9.08307e-06	SPDEF
130	22	0	7.13532	14375416	SPDEF	1	48441221	1	68.8333	6789188	6789188	3.24045e-06	1.01387e-05	SPDEF
131	26	0	7.13532	14375416	SPDEF	1	48441221	1	63.6667	6789188	6789188	3.82962e-06	9.37766e-06	SPDEF
132	17	0	7.13532	14375416	SPDEF	1	48441221	1	48.6667	6789188	6789188	2.50398e-06	7.16826e-06	SPDEF
133	22	0	7.13532	14375416	SPDEF	1	48441221	1	58.1667	6789188	6789188	3.24045e-06	8.56754e-06	SPDEF
134	24	0	7.13532	14375416	SPDEF	1	48441221	1	67.5	6789188	6789188	3.53503e-06	9.94228e-06	SPDEF
135	31	0	7.13532	14375416	SPDEF	1	48441221	1	59.8333	6789188	6789188	4.56608e-06	8.81303e-06	SPDEF
136	19	0	7.13532	14375416	SPDEF	1	48441221	1	54.3333	6789188	6789188	2.79857e-06	8.00292e-06	SPDEF
137	24	0	7.13532	14375416	SPDEF	1	48441221	1	60.6667	6789188	6789188	3.53503e-06	8.93578e-06	SPDEF
138	11	0	7.13532	14375416	SPDEF	1	48441221	1	48.5	6789188	6789188	1.62022e-06	7.14371e-06	SPDEF
139	17	0	7.13532	14375416	SPDEF	1	48441221	1	58.8333	6789188	6789188	2.50398e-06	8.66574e-06	SPDEF
140	18	0	7.13532	14375416	SPDEF	1	48441221	1	55	6789188	6789188	2.65127e-06	8.10112e-06	SPDEF
141	19	0	7.13532	14375416	SPDEF	1	48441221	1	53.1667	6789188	6789188	2.79857e-06	7.83108e-06	SPDEF
142	22	0	7.13532	14375416	SPDEF	1	48441221	1	52.1667	6789188	6789188	3.24045e-06	7.68379e-06	SPDEF
143	17	0	7.13532	14375416	SPDEF	1	48441221	1	54.3333	6789188	6789188	2.50398e-06	8.00292e-06	SPDEF
144	9	0	7.13532	14375416	SPDEF	1	48441221	1	55.3333	6789188	6789188	1.32564e-06	8.15021e-06	SPDEF
145	15	0	7.13532	14375416	SPDEF	1	48441221	1	55.3333	6789188	6789188	2.2094e-06	8.15021e-06	SPDEF
146	16	0	7.13532	14375416	SPDEF	1	48441221	1	48.3333	6789188	6789188	2.35669e-06	7.11916e-06	SPDEF
147	18	0	7.13532	14375416	SPDEF	1	48441221	1	51.3333	6789188	6789188	2.65127e-06	7.56104e-06	SPDEF
148	22	0	7.13532	14375416	SPDEF	1	48441221	1	49.5	6789188	6789188	3.24045e-06	7.291e-06	SPDEF
149	12	0	7.13532	14375416	SPDEF	1	48441221	1	47.5	6789188	6789188	1.76752e-06	6.99642e-06	SPDEF
150	20	0	7.13532	14375416	SPDEF	1	48441221	1	47.5	6789188	6789188	2.94586e-06	6.99642e-06	SPDEF
151	11	0	7.13532	14375416	SPDEF	1	48441221	1	47	6789188	6789188	1.62022e-06	6.92277e-06	SPDEF
152	29	0	7.13532	14375416	SPDEF	1	48441221	1	42.1667	6789188	6789188	4.2715e-06	6.21086e-06	SPDEF
153	6	0	7.13532	14375416	SPDEF	1	48441221	1	37.3333	6789188	6789188	8.83758e-07	5.49894e-06	SPDEF
154	9	0	7.13532	14375416	SPDEF	1	48441221	1	38.6667	6789188	6789188	1.32564e-06	5.69533e-06	SPDEF
155	14	0	7.13532	14375416	SPDEF	1	48441221	1	39.6667	6789188	6789188	2.0621e-06	5.84262e-06	SPDEF
156	17	0	7.13532	14375416	SPDEF	1	48441221	1	38.1667	6789188	6789188	2.50398e-06	5.62168e-06	SPDEF
157	17	0	7.13532	14375416	SPDEF	1	48441221	1	41.8333	6789188	6789188	2.50398e-06	6.16176e-06	SPDEF
158	11	0	7.13532	14375416	SPDEF	1	48441221	1	44.1667	6789188	6789188	1.62022e-06	6.50544e-06	SPDEF
159	14	0	7.13532	14375416	SPDEF	1	48441221	1	35.3333	6789188	6789188	2.0621e-06	5.20435e-06	SPDEF
160	19	0	7.13532	14375416	SPDEF	1	48441221	1	38.6667	6789188	6789188	2.79857e-06	5.69533e-06	SPDEF
161	4	0	7.13532	14375416	SPDEF	1	48441221	1	35.5	6789188	6789188	5.89172e-07	5.2289e-06	SPDEF
162	19	0	7.13532	14375416	SPDEF	1	48441221	1	44.3333	6789188	6789188	2.79857e-06	6.52999e-06	SPDEF
163	35	0	7.13532	14375416	SPDEF	1	48441221	1	47.3333	6789188	6789188	5.15526e-06	6.97187e-06	SPDEF
164	11	0	7.13532	14375416	SPDEF	1	48441221	1	35.6667	6789188	6789188	1.62022e-06	5.25345e-06	SPDEF
165	7	0	7.13532	14375416	SPDEF	1	48441221	1	37.1667	6789188	6789188	1.03105e-06	5.47439e-06	SPDEF
166	10	0	7.13532	14375416	SPDEF	1	48441221	1	36.1667	6789188	6789188	1.47293e-06	5.3271e-06	SPDEF
167	16	0	7.13532	14375416	SPDEF	1	48441221	1	44	6789188	6789188	2.35669e-06	6.48089e-06	SPDEF
168	12	0	7.13532	14375416	SPDEF	1	48441221	1	31.3333	6789188	6789188	1.76752e-06	4.61518e-06	SPDEF
169	11	0	7.13532	14375416	SPDEF	1	48441221	1	36.1667	6789188	6789188	1.62022e-06	5.3271e-06	SPDEF
170	13	0	7.13532	14375416	SPDEF	1	48441221	1	33	6789188	6789188	1.91481e-06	4.86067e-06	SPDEF
171	8	0	7.13532	14375416	SPDEF	1	48441221	1	27.8333	6789188	6789188	1.17834e-06	4.09966e-06	SPDEF
172	20	0	7.13532	14375416	SPDEF	1	48441221	1	33.6667	6789188	6789188	2.94586e-06	4.95886e-06	SPDEF
173	14	0	7.13532	14375416	SPDEF	1	48441221	1	33.5	6789188	6789188	2.0621e-06	4.93432e-06	SPDEF
174	12	0	7.13532	14375416	SPDEF	1	48441221	1	34.6667	6789188	6789188	1.76752e-06	5.10616e-06	SPDEF
175	11	0	7.13532	14375416	SPDEF	1	48441221	1	30.3333	6789188	6789188	1.62022e-06	4.46789e-06	SPDEF
176	8	0	7.13532	14375416	SPDEF	1	48441221	1	27.6667	6789188	6789188	1.17834e-06	4.07511e-06	SPDEF
177	9	0	7.13532	14375416	SPDEF	1	48441221	1	31.1667	6789188	6789188	1.32564e-06	4.59063e-06	SPDEF
178	5	0	7.13532	14375416	SPDEF	1	48441221	1	26.6667	6789188	6789188	7.36465e-07	3.92781e-06	SPDEF
179	4	0	7.13532	14375416	SPDEF	1	48441221	1	29.3333	6789188	6789188	5.89172e-07	4.3206e-06	SPDEF
180	8	0	7.13532	14375416	SPDEF	1	48441221	1	31.8333	6789188	6789188	1.17834e-06	4.68883e-06	SPDEF
181	10	0	7.13532	14375416	SPDEF	1	48441221	1	23.1667	6789188	6789188	1.47293e-06	3.41229e-06	SPDEF
182	10	0	7.13532	14375416	SPDEF	1	48441221	1	31.1667	6789188	6789188	1.47293e-06	4.59063e-06	SPDEF
183	10	0	7.13532	14375416	SPDEF	1	48441221	1	32.3333	6789188	6789188	1.47293e-06	4.76247e-06	SPDEF
184	15	0	7.13532	14375416	SPDEF	1	48441221	1	29.8333	6789188	6789188	2.2094e-06	4.39424e-06	SPDEF
185	24	0	7.13532	14375416	SPDEF	1	48441221	1	31.3333	6789188	6789188	3.53503e-06	4.61518e-06	SPDEF
186	8	0	7.13532	14375416	SPDEF	1	48441221	1	30.8333	6789188	6789188	1.17834e-06	4.54153e-06	SPDEF
187	12	0	7.13532	14375416	SPDEF	1	48441221	1	21.8333	6789188	6789188	1.76752e-06	3.2159e-06	SPDEF
188	5	0	7.13532	14375416	SPDEF	1	48441221	1	30.8333	6789188	6789188	7.36465e-07	4.54153e-06	SPDEF
189	9	0	7.13532	14375416	SPDEF	1	48441221	1	30.1667	6789188	6789188	1.32564e-06	4.44334e-06	SPDEF
190	17	0	7.13532	14375416	SPDEF	1	48441221	1	23.8333	6789188	6789188	2.50398e-06	3.51048e-06	SPDEF
191	13	0	7.13532	14375416	SPDEF	1	48441221	1	24.3333	6789188	6789188	1.91481e-06	3.58413e-06	SPDEF
192	25	0	7.13532	14375416	SPDEF	1	48441221	1	22.8333	6789188	6789188	3.68233e-06	3.36319e-06	SPDEF
193	12	0	7.13532	14375416	SPDEF	1	48441221	1	22.6667	6789188	6789188	1.76752e-06	3.33864e-06	SPDEF
194	16	0	7.13532	14375416	SPDEF	1	48441221	1	27.1667	6789188	6789188	2.35669e-06	4.00146e-06	SPDEF
195	15	0	7.13532	14375416	SPDEF	1	48441221	1	28.3333	6789188	6789188	2.2094e-06	4.1733e-06	SPDEF
196	7	0	7.13532	14375416	SPDEF	1	48441221	1	25.6667	6789188	6789188	1.03105e-06	3.78052e-06	SPDEF
197	14	0	7.13532	14375416	SPDEF	1	48441221	1	29.1667	6789188	6789188	2.0621e-06	4.29605e-06	SPDEF
198	5	0	7.13532	14375416	SPDEF	1	48441221	1	27.6667	6789188	6789188	7.36465e-07	4.07511e-06	SPDEF
199	10	0	7.13532	14375416	SPDEF	1	48441221	1	22.8333	6789188	6789188	1.47293e-06	3.36319e-06	SPDEF
200	6	0	7.13532	14375416	SPDEF	1	48441221	1	21.3333	6789188	6789188	8.83758e-07	3.14225e-06	SPDEF
201	5	0	7.13532	14375416	SPDEF	1	48441221	1	27.8333	6789188	6789188	7.36465e-07	4.09966e-06	SPDEF
202	10	0	7.13532	14375416	SPDEF	1	48441221	1	19.3333	6789188	6789188	1.47293e-06	2.84767e-06	SPDEF
203	9	0	7.13532	14375416	SPDEF	1	48441221	1	20.8333	6789188	6789188	1.32564e-06	3.0686e-06	SPDEF
204	6	0	7.13532	14375416	SPDEF	1	48441221	1	19.8333	6789188	6789188	8.83758e-07	2.92131e-06	SPDEF
205	11	0	7.13532	14375416	SPDEF	1	48441221	1	23.1667	6789188	6789188	1.62022e-06	3.41229e-06	SPDEF
206	16	0	7.13532	14375416	SPDEF	1	48441221	1	21.5	6789188	6789188	2.35669e-06	3.1668e-06	SPDEF
207	4	0	7.13532	14375416	SPDEF	1	48441221	1	18.5	6789188	6789188	5.89172e-07	2.72492e-06	SPDEF
208	9	0	7.13532	14375416	SPDEF	1	48441221	1	17	6789188	6789188	1.32564e-06	2.50398e-06	SPDEF
209	4	0	7.13532	14375416	SPDEF	1	48441221	1	18.3333	6789188	6789188	5.89172e-07	2.70037e-06	SPDEF
210	13	0	7.13532	14375416	SPDEF	1	48441221	1	18.6667	6789188	6789188	1.91481e-06	2.74947e-06	SPDEF
211	6	0	7.13532	14375416	SPDEF	1	48441221	1	19.8333	6789188	6789188	8.83758e-07	2.92131e-06	SPDEF
212	8	0	7.13532	14375416	SPDEF	1	48441221	1	19.1667	6789188	6789188	1.17834e-06	2.82312e-06	SPDEF
213	6	0	7.13532	14375416	SPDEF	1	48441221	1	21	6789188	6789188	8.83758e-07	3.09315e-06	SPDEF
214	7	0	7.13532	14375416	SPDEF	1	48441221	1	16.6667	6789188	6789188	1.03105e-06	2.45488e-06	SPDEF
215	10	0	7.13532	14375416	SPDEF	1	48441221	1	17.8333	6789188	6789188	1.47293e-06	2.62673e-06	SPDEF
216	9	0	7.13532	14375416	SPDEF	1	48441221	1	19.1667	6789188	6789188	1.32564e-06	2.82312e-06	SPDEF
217	3	0	7.13532	14375416	SPDEF	1	48441221	1	22.5	6789188	6789188	4.41879e-07	3.31409e-06	SPDEF
218	13	0	7.13532	14375416	SPDEF	1	48441221	1	18	6789188	6789188	1.91481e-06	2.65127e-06	SPDEF
219	5	0	7.13532	14375416	SPDEF	1	48441221	1	17.5	6789188	6789188	7.36465e-07	2.57763e-06	SPDEF
220	1	0	7.13532	14375416	SPDEF	1	48441221	1	15.5	6789188	6789188	1.47293e-07	2.28304e-06	SPDEF
221	12	0	7.13532	14375416	SPDEF	1	48441221	1	21.6667	6789188	6789188	1.76752e-06	3.19135e-06	SPDEF
222	5	0	7.13532	14375416	SPDEF	1	48441221	1	19.6667	6789188	6789188	7.36465e-07	2.89676e-06	SPDEF
223	1	0	7.13532	14375416	SPDEF	1	48441221	1	17.1667	6789188	6789188	1.47293e-07	2.52853e-06	SPDEF
224	7	0	7.13532	14375416	SPDEF	1	48441221	1	13.1667	6789188	6789188	1.03105e-06	1.93936e-06	SPDEF
225	3	0	7.13532	14375416	SPDEF	1	48441221	1	14.3333	6789188	6789188	4.41879e-07	2.1112e-06	SPDEF
226	7	0	7.13532	14375416	SPDEF	1	48441221	1	13.6667	6789188	6789188	1.03105e-06	2.013e-06	SPDEF
227	4	0	7.13532	14375416	SPDEF	1	48441221	1	21	6789188	6789188	5.89172e-07	3.09315e-06	SPDEF
228	3	0	7.13532	14375416	SPDEF	1	48441221	1	16.3333	6789188	6789188	4.41879e-07	2.40579e-06	SPDEF
229	14	0	7.13532	14375416	SPDEF	1	48441221	1	18	6789188	6789188	2.0621e-06	2.65127e-06	SPDEF
230	5	0	7.13532	14375416	SPDEF	1	48441221	1	15.1667	6789188	6789188	7.36465e-07	2.23394e-06	SPDEF
231	3	0	7.13532	14375416	SPDEF	1	48441221	1	17.6667	6789188	6789188	4.41879e-07	2.60218e-06	SPDEF
232	2	0	7.13532	14375416	SPDEF	1	48441221	1	16	6789188	6789188	2.94586e-07	2.35669e-06	SPDEF
233	11	0	7.13532	14375416	SPDEF	1	48441221	1	18.3333	6789188	6789188	1.62022e-06	2.70037e-06	SPDEF
234	4	0	7.13532	14375416	SPDEF	1	48441221	1	15.6667	6789188	6789188	5.89172e-07	2.30759e-06	SPDEF
235	2	0	7.13532	14375416	SPDEF	1	48441221	1	15.5	6789188	6789188	2.94586e-07	2.28304e-06	SPDEF
236	2	0	7.13532	14375416	SPDEF	1	48441221	1	16	6789188	6789188	2.94586e-07	2.35669e-06	SPDEF
237	6	0	7.13532	14375416	SPDEF	1	48441221	1	15.3333	6789188	6789188	8.83758e-07	2.25849e-06	SPDEF
238	1	0	7.13532	14375416	SPDEF	1	48441221	1	19	6789188	6789188	1.47293e-07	2.79857e-06	SPDEF
239	1	0	7.13532	14375416	SPDEF	1	48441221	1	14.3333	6789188	6789188	1.47293e-07	2.1112e-06	SPDEF
240	1	0	7.13532	14375416	SPDEF	1	48441221	1	17.5	6789188	6789188	1.47293e-07	2.57763e-06	SPDEF
241	5	0	7.13532	14375416	SPDEF	1	48441221	1	18.1667	6789188	6789188	7.36465e-07	2.67582e-06	SPDEF
242	5	0	7.13532	14375416	SPDEF	1	48441221	1	14.5	6789188	6789188	7.36465e-07	2.13575e-06	SPDEF
243	9	0	7.13532	14375416	SPDEF	1	48441221	1	16	6789188	6789188	1.32564e-06	2.35669e-06	SPDEF
244	2	0	7.13532	14375416	SPDEF	1	48441221	1	16	6789188	6789188	2.94586e-07	2.35669e-06	SPDEF
245	7	0	7.13532	14375416	SPDEF	1	48441221	1	17.5	6789188	6789188	1.03105e-06	2.57763e-06	SPDEF
246	5	0	7.13532	14375416	SPDEF	1	48441221	1	20.1667	6789188	6789188	7.36465e-07	2.97041e-06	SPDEF
247	5	0	7.13532	14375416	SPDEF	1	48441221	1	13	6789188	6789188	7.36465e-07	1.91481e-06	SPDEF
248	6	0	7.13532	14375416	SPDEF	1	48441221	1	19.1667	6789188	6789188	8.83758e-07	2.82312e-06	SPDEF
249	4	0	7.13532	14375416	SPDEF	1	48441221	1	9.16667	6789188	6789188	5.89172e-07	1.35019e-06	SPDEF
250	5	0	7.13532	14375416	SPDEF	1	48441221	1	13.8333	6789188	6789188	7.36465e-07	2.03755e-06	SPDEF
251	9	0	7.13532	14375416	SPDEF	1	48441221	1	14.6667	6789188	6789188	1.32564e-06	2.1603e-06	SPDEF
252	9	0	7.13532	14375416	SPDEF	1	48441221	1	12.1667	6789188	6789188	1.32564e-06	1.79207e-06	SPDEF
253	2	0	7.13532	14375416	SPDEF	1	48441221	1	12.8333	6789188	6789188	2.94586e-07	1.89026e-06	SPDEF
254	1	0	7.13532	14375416	SPDEF	1	48441221	1	1	6789188	6789188	1.47293e-07	1.47293e-07	SPDEF
255	101	0	7.13532	14375416	SPDEF	1	48441221	1	841.667	6789188	6789188	1.48766e-05	0.000123972	SPDEF
0	5344	0	5.58772	14401989	SPDEF	2	37934636	1	7674.17	6789188	6789188	0.000787134	0.00113035	SPDEF
1	56	0	5.58772	14401989	SPDEF	2	37934636	1	57.6667	6789188	6789188	8.24841e-06	8.4939e-06	SPDEF
2	54	0	5.58772	14401989	SPDEF	2	37934636	1	59.5	6789188	6789188	7.95382e-06	8.76393e-06	SPDEF
3	79672	0	5.58772	14401989	SPDEF	2	37934636	1	66247.5	6789188	6789188	0.0117351	0.00975779	SPDEF
4	5537656	0	5.58772	14401989	SPDEF	2	37934636	1	5050735	6789188	6789188	0.815658	0.743938	SPDEF
5	169453	0	5.58772	14401989	SPDEF	2	37934636	1	190040	6789188	6789188	0.0249592	0.0279915	SPDEF
6	128193	0	5.58772	14401989	SPDEF	2	37934636	1	158020	6789188	6789188	0.0188819	0.0232753	SPDEF
7	111461	0	5.58772	14401989	SPDEF	2	37934636	1	145389	6789188	6789188	0.0164174	0.0214148	SPDEF
8	96959	0	5.58772	14401989	SPDEF	2	37934636	1	135553	6789188	6789188	0.0142814	0.019966	SPDEF
9	84346	0	5.58772	14401989	SPDEF	2	37934636	1	125414	6789188	6789188	0.0124236	0.0184726	SPDEF
10	74766	0	5.58772	14401989	SPDEF	2	37934636	1	116171	6789188	6789188	0.0110125	0.0171112	SPDEF
11	64137	0	5.58772	14401989	SPDEF	2	37934636	1	104909	6789188	6789188	0.00944693	0.0154524	SPDEF
12	55416	0	5.58772	14401989	SPDEF	2	37934636	1	93209.3	6789188	6789188	0.00816239	0.0137291	SPDEF
13	47777	0	5.58772	14401989	SPDEF	2	37934636	1	82424.8	6789188	6789188	0.00703722	0.0121406	SPDEF
14	40032	0	5.58772	14401989	SPDEF	2	37934636	1	71905.2	6789188	6789188	0.00589643	0.0105911	SPDEF
15	34716	0	5.58772	14401989	SPDEF	2	37934636	1	62692.3	6789188	6789188	0.00511342	0.00923414	SPDEF
16	28977	0	5.58772	14401989	SPDEF	2	37934636	1	53214.7	6789188	6789188	0.00426811	0.00783815	SPDEF
17	25944	0	5.58772	14401989	SPDEF	2	37934636	1	47316.2	6789188	6789188	0.00382137	0.00696934	SPDEF
18	23416	0	5.58772	14401989	SPDEF	2	37934636	1	42982.8	6789188	6789188	0.00344901	0.00633107	SPDEF
19	20031	0	5.58772	14401989	SPDEF	2	37934636	1	35781.8	6789188	6789188	0.00295043	0.00527041	SPDEF
20	16489	0	5.58772	14401989	SPDEF	2	37934636	1	29019.8	6789188	6789188	0.00242871	0.00427442	SPDEF
21	13702	0	5.58772	14401989	SPDEF	2	37934636	1	22868.2	6789188	6789188	0.00201821	0.00336832	SPDEF
22	11521	0	5.58772	14401989	SPDEF	2	37934636	1	18506.7	6789188	6789188	0.00169696	0.0027259	SPDEF
23	10517	0	5.58772	14401989	SPDEF	2	37934636	1	16563.3	6789188	6789188	0.00154908	0.00243966	SPDEF
24	8511	0	5.58772	14401989	SPDEF	2	37934636	1	12252.2	6789188	6789188	0.00125361	0.00180466	SPDEF
25	7101	0	5.58772	14401989	SPDEF	2	37934636	1	9628.17	6789188	6789188	0.00104593	0.00141816	SPDEF
26	6467	0	5.58772	14401989	SPDEF	2	37934636	1	7723.33	6789188	6789188	0.000952544	0.00113759	SPDEF
27	5641	0	5.58772	14401989	SPDEF	2	37934636	1	6592.67	6789188	6789188	0.00083088	0.000971054	SPDEF
28	4927	0	5.58772	14401989	SPDEF	2	37934636	1	5607.5	6789188	6789188	0.000725713	0.000825946	SPDEF
29	4829	0	5.58772	14401989	SPDEF	2	37934636	1	5006	6789188	6789188	0.000711278	0.000737349	SPDEF
30	4386	0	5.58772	14401989	SPDEF	2	37934636	1	4510.33	6789188	6789188	0.000646027	0.000664341	SPDEF
31	3973	0	5.58772	14401989	SPDEF	2	37934636	1	3877.83	6789188	6789188	0.000585195	0.000571178	SPDEF
32	6777	0	5.58772	14401989	SPDEF	2	37934636	1	6521.17	6789188	6789188	0.000998205	0.000960522	SPDEF
33	2940	0	5.58772	14401989	SPDEF	2	37934636	1	2857.67	6789188	6789188	0.000433041	0.000420914	SPDEF
34	2662	0	5.58772	14401989	SPDEF	2	37934636	1	2494.67	6789188	6789188	0.000392094	0.000367447	SPDEF
35	2706	0	5.58772	14401989	SPDEF	2	37934636	1	2364.67	6789188	6789188	0.000398575	0.000348299	SPDEF
36	2389	0	5.58772	14401989	SPDEF	2	37934636	1	2157.17	6789188	6789188	0.000351883	0.000317736	SPDEF
37	2168	0	5.58772	14401989	SPDEF	2	37934636	1	2013.67	6789188	6789188	0.000319331	0.000296599	SPDEF
38	2104	0	5.58772	14401989	SPDEF	2	37934636	1	1818.5	6789188	6789188	0.000309905	0.000267852	SPDEF
39	1952	0	5.58772	14401989	SPDEF	2	37934636	1	1680.67	6789188	6789188	0.000287516	0.00024755	SPDEF
40	1756	0	5.58772	14401989	SPDEF	2	37934636	1	1562.83	6789188	6789188	0.000258647	0.000230194	SPDEF
41	1606	0	5.58772	14401989	SPDEF	2	37934636	1	1408.17	6789188	6789188	0.000236553	0.000207413	SPDEF
42	1553	0	5.58772	14401989	SPDEF	2	37934636	1	1327.67	6789188	6789188	0.000228746	0.000195556	SPDEF
43	1445	0	5.58772	14401989	SPDEF	2	37934636	1	1244.5	6789188	6789188	0.000212838	0.000183306	SPDEF
44	1362	0	5.58772	14401989	SPDEF	2	37934636	1	1168.67	6789188	6789188	0.000200613	0.000172136	SPDEF
45	1219	0	5.58772	14401989	SPDEF	2	37934636	1	1100.67	6789188	6789188	0.00017955	0.000162121	SPDEF
46	1312	0	5.58772	14401989	SPDEF	2	37934636	1	1063.67	6789188	6789188	0.000193248	0.000156671	SPDEF
47	1073	0	5.58772	14401989	SPDEF	2	37934636	1	925.333	6789188	6789188	0.000158045	0.000136295	SPDEF
48	1074	0	5.58772	14401989	SPDEF	2	37934636	1	913	6789188	6789188	0.000158193	0.000134479	SPDEF
49	1000	0	5.58772	14401989	SPDEF	2	37934636	1	841.5	6789188	6789188	0.000147293	0.000123947	SPDEF
50	954	0	5.58772	14401989	SPDEF	2	37934636	1	800.833	6789188	6789188	0.000140518	0.000117957	SPDEF
51	835	0	5.58772	14401989	SPDEF	2	37934636	1	735	6789188	6789188	0.00012299	0.00010826	SPDEF
52	858	0	5.58772	14401989	SPDEF	2	37934636	1	750.667	6789188	6789188	0.000126377	0.000110568	SPDEF
53	785	0	5.58772	14401989	SPDEF	2	37934636	1	692.5	6789188	6789188	0.000115625	0.000102	SPDEF
54	732	0	5.58772	14401989	SPDEF	2	37934636	1	645	6789188	6789188	0.000107818	9.5004e-05	SPDEF
55	741	0	5.58772	14401989	SPDEF	2	37934636	1	623.167	6789188	6789188	0.000109144	9.17881e-05	SPDEF
56	703	0	5.58772	14401989	SPDEF	2	37934636	1	592.5	6789188	6789188	0.000103547	8.72711e-05	SPDEF
57	735	0	5.58772	14401989	SPDEF	2	37934636	1	566.667	6789188	6789188	0.00010826	8.3466e-05	SPDEF
58	669	0	5.58772	14401989	SPDEF	2	37934636	1	544.333	6789188	6789188	9.8539e-05	8.01765e-05	SPDEF
59	626	0	5.58772	14401989	SPDEF	2	37934636	1	510.333	6789188	6789188	9.22054e-05	7.51685e-05	SPDEF
60	486	0	5.58772	14401989	SPDEF	2	37934636	1	469.5	6789188	6789188	7.15844e-05	6.91541e-05	SPDEF
61	539	0	5.58772	14401989	SPDEF	2	37934636	1	479.333	6789188	6789188	7.93909e-05	7.06025e-05	SPDEF
62	474	0	5.58772	14401989	SPDEF	2	37934636	1	436	6789188	6789188	6.98169e-05	6.42198e-05	SPDEF
63	470	0	5.58772	14401989	SPDEF	2	37934636	1	411.167	6789188	6789188	6.92277e-05	6.0562e-05	SPDEF
64	431	0	5.58772	14401989	SPDEF	2	37934636	1	401.167	6789188	6789188	6.34833e-05	5.9089e-05	SPDEF
65	460	0	5.58772	14401989	SPDEF	2	37934636	1	414.5	6789188	6789188	6.77548e-05	6.1053e-05	SPDEF
66	446	0	5.58772	14401989	SPDEF	2	37934636	1	392.333	6789188	6789188	6.56927e-05	5.7788e-05	SPDEF
67	434	0	5.58772	14401989	SPDEF	2	37934636	1	381	6789188	6789188	6.39252e-05	5.61186e-05	SPDEF
68	451	0	5.58772	14401989	SPDEF	2	37934636	1	359.333	6789188	6789188	6.64292e-05	5.29273e-05	SPDEF
69	382	0	5.58772	14401989	SPDEF	2	37934636	1	341.5	6789188	6789188	5.62659e-05	5.03006e-05	SPDEF
70	317	0	5.58772	14401989	SPDEF	2	37934636	1	315.667	6789188	6789188	4.66919e-05	4.64955e-05	SPDEF
71	325	0	5.58772	14401989	SPDEF	2	37934636	1	301.167	6789188	6789188	4.78702e-05	4.43597e-05	SPDEF
72	332	0	5.58772	14401989	SPDEF	2	37934636	1	308	6789188	6789188	4.89013e-05	4.53662e-05	SPDEF
73	352	0	5.58772	14401989	SPDEF	2	37934636	1	282	6789188	6789188	5.18471e-05	4.15366e-05	SPDEF
74	326	0	5.58772	14401989	SPDEF	2	37934636	1	274	6789188	6789188	4.80175e-05	4.03583e-05	SPDEF
75	266	0	5.58772	14401989	SPDEF	2	37934636	1	251	6789188	6789188	3.91799e-05	3.69705e-05	SPDEF
76	272	0	5.58772	14401989	SPDEF	2	37934636	1	257.167	6789188	6789188	4.00637e-05	3.78789e-05	SPDEF
77	267	0	5.58772	14401989	SPDEF	2	37934636	1	260.667	6789188	6789188	3.93272e-05	3.83944e-05	SPDEF
78	242	0	5.58772	14401989	SPDEF	2	37934636	1	215.833	6789188	6789188	3.56449e-05	3.17907e-05	SPDEF
79	269	0	5.58772	14401989	SPDEF	2	37934636	1	235	6789188	6789188	3.96218e-05	3.46139e-05	SPDEF
80	220	0	5.58772	14401989	SPDEF	2	37934636	1	215.5	6789188	6789188	3.24045e-05	3.17416e-05	SPDEF
81	225	0	5.58772	14401989	SPDEF	2	37934636	1	197	6789188	6789188	3.31409e-05	2.90167e-05	SPDEF
82	177	0	5.58772	14401989	SPDEF	2	37934636	1	193	6789188	6789188	2.60709e-05	2.84276e-05	SPDEF
83	211	0	5.58772	14401989	SPDEF	2	37934636	1	196	6789188	6789188	3.10788e-05	2.88694e-05	SPDEF
84	226	0	5.58772	14401989	SPDEF	2	37934636	1	201.833	6789188	6789188	3.32882e-05	2.97286e-05	SPDEF
85	171	0	5.58772	14401989	SPDEF	2	37934636	1	197.5	6789188	6789188	2.51871e-05	2.90904e-05	SPDEF
86	210	0	5.58772	14401989	SPDEF	2	37934636	1	166.333	6789188	6789188	3.09315e-05	2.44997e-05	SPDEF
87	189	0	5.58772	14401989	SPDEF	2	37934636	1	181.833	6789188	6789188	2.78384e-05	2.67828e-05	SPDEF
88	208	0	5.58772	14401989	SPDEF	2	37934636	1	167.167	6789188	6789188	3.06369e-05	2.46225e-05	SPDEF
89	194	0	5.58772	14401989	SPDEF	2	37934636	1	172.667	6789188	6789188	2.85748e-05	2.54326e-05	SPDEF
90	156	0	5.58772	14401989	SPDEF	2	37934636	1	171.833	6789188	6789188	2.29777e-05	2.53099e-05	SPDEF
91	198	0	5.58772	14401989	SPDEF	2	37934636	1	156.667	6789188	6789188	2.9164e-05	2.30759e-05	SPDEF
92	191	0	5.58772	14401989	SPDEF	2	37934636	1	157.667	6789188	6789188	2.8133e-05	2.32232e-05	SPDEF
93	129	0	5.58772	14401989	SPDEF	2	37934636	1	130.167	6789188	6789188	1.90008e-05	1.91726e-05	SPDEF
94	158	0	5.58772	14401989	SPDEF	2	37934636	1	134	6789188	6789188	2.32723e-05	1.97373e-05	SPDEF
95	115	0	5.58772	14401989	SPDEF	2	37934636	1	141	6789188	6789188	1.69387e-05	2.07683e-05	SPDEF
96	145	0	5.58772	14401989	SPDEF	2	37934636	1	133.167	6789188	6789188	2.13575e-05	1.96145e-05	SPDEF
97	131	0	5.58772	14401989	SPDEF	2	37934636	1	129.833	6789188	6789188	1.92954e-05	1.91235e-05	SPDEF
98	108	0	5.58772	14401989	SPDEF	2	37934636	1	126.5	6789188	6789188	1.59076e-05	1.86326e-05	SPDEF
99	126	0	5.58772	14401989	SPDEF	2	37934636	1	134.167	6789188	6789188	1.85589e-05	1.97618e-05	SPDEF
100	137	0	5.58772	14401989	SPDEF	2	37934636	1	111	6789188	6789188	2.01791e-05	1.63495e-05	SPDEF
101	107	0	5.58772	14401989	SPDEF	2	37934636	1	106.5	6789188	6789188	1.57604e-05	1.56867e-05	SPDEF
102	135	0	5.58772	14401989	SPDEF	2	37934636	1	125.5	6789188	6789188	1.98846e-05	1.84853e-05	SPDEF
103	112	0	5.58772	14401989	SPDEF	2	37934636	1	123.667	6789188	6789188	1.64968e-05	1.82152e-05	SPDEF
104	141	0	5.58772	14401989	SPDEF	2	37934636	1	113.333	6789188	6789188	2.07683e-05	1.66932e-05	SPDEF
105	130	0	5.58772	14401989	SPDEF	2	37934636	1	106.833	6789188	6789188	1.91481e-05	1.57358e-05	SPDEF
106	111	0	5.58772	14401989	SPDEF	2	37934636	1	105.5	6789188	6789188	1.63495e-05	1.55394e-05	SPDEF
107	88	0	5.58772	14401989	SPDEF	2	37934636	1	102.5	6789188	6789188	1.29618e-05	1.50975e-05	SPDEF
108	103	0	5.58772	14401989	SPDEF	2	37934636	1	110.833	6789188	6789188	1.51712e-05	1.6325e-05	SPDEF
109	89	0	5.58772	14401989	SPDEF	2	37934636	1	104.833	6789188	6789188	1.31091e-05	1.54412e-05	SPDEF
110	79	0	5.58772	14401989	SPDEF	2	37934636	1	92	6789188	6789188	1.16361e-05	1.3551e-05	SPDEF
111	91	0	5.58772	14401989	SPDEF	2	37934636	1	96	6789188	6789188	1.34037e-05	1.41401e-05	SPDEF
112	90	0	5.58772	14401989	SPDEF	2	37934636	1	88.5	6789188	6789188	1.32564e-05	1.30354e-05	SPDEF
113	73	0	5.58772	14401989	SPDEF	2	37934636	1	100	6789188	6789188	1.07524e-05	1.47293e-05	SPDEF
114	81	0	5.58772	14401989	SPDEF	2	37934636	1	84.3333	6789188	6789188	1.19307e-05	1.24217e-05	SPDEF
115	83	0	5.58772	14401989	SPDEF	2	37934636	1	89	6789188	6789188	1.22253e-05	1.31091e-05	SPDEF
116	57	0	5.58772	14401989	SPDEF	2	37934636	1	84.3333	6789188	6789188	8.3957e-06	1.24217e-05	SPDEF
117	61	0	5.58772	14401989	SPDEF	2	37934636	1	77.8333	6789188	6789188	8.98487e-06	1.14643e-05	SPDEF
118	74	0	5.58772	14401989	SPDEF	2	37934636	1	84.3333	6789188	6789188	1.08997e-05	1.24217e-05	SPDEF
119	65	0	5.58772	14401989	SPDEF	2	37934636	1	68.5	6789188	6789188	9.57405e-06	1.00896e-05	SPDEF
120	48	0	5.58772	14401989	SPDEF	2	37934636	1	69.8333	6789188	6789188	7.07006e-06	1.0286e-05	SPDEF
121	69	0	5.58772	14401989	SPDEF	2	37934636	1	81.1667	6789188	6789188	1.01632e-05	1.19553e-05	SPDEF
122	72	0	5.58772	14401989	SPDEF	2	37934636	1	64.8333	6789188	6789188	1.06051e-05	9.5495e-06	SPDEF
123	66	0	5.58772	14401989	SPDEF	2	37934636	1	74.6667	6789188	6789188	9.72134e-06	1.09979e-05	SPDEF
124	50	0	5.58772	14401989	SPDEF	2	37934636	1	65.5	6789188	6789188	7.36465e-06	9.64769e-06	SPDEF
125	76	0	5.58772	14401989	SPDEF	2	37934636	1	72.5	6789188	6789188	1.11943e-05	1.06787e-05	SPDEF
126	57	0	5.58772	14401989	SPDEF	2	37934636	1	55.6667	6789188	6789188	8.3957e-06	8.19931e-06	SPDEF
127	73	0	5.58772	14401989	SPDEF	2	37934636	1	76	6789188	6789188	1.07524e-05	1.11943e-05	SPDEF
128	69	0	5.58772	14401989	SPDEF	2	37934636	1	68.1667	6789188	6789188	1.01632e-05	1.00405e-05	SPDEF
129	45	0	5.58772	14401989	SPDEF	2	37934636	1	61.6667	6789188	6789188	6.62819e-06	9.08307e-06	SPDEF
130	62	0	5.58772	14401989	SPDEF	2	37934636	1	68.8333	6789188	6789188	9.13217e-06	1.01387e-05	SPDEF
131	87	0	5.58772	14401989	SPDEF	2	37934636	1	63.6667	6789188	6789188	1.28145e-05	9.37766e-06	SPDEF
132	50	0	5.58772	14401989	SPDEF	2	37934636	1	48.6667	6789188	6789188	7.36465e-06	7.16826e-06	SPDEF
133	59	0	5.58772	14401989	SPDEF	2	37934636	1	58.1667	6789188	6789188	8.69029e-06	8.56754e-06	SPDEF
134	59	0	5.58772	14401989	SPDEF	2	37934636	1	67.5	6789188	6789188	8.69029e-06	9.94228e-06	SPDEF
135	55	0	5.58772	14401989	SPDEF	2	37934636	1	59.8333	6789188	6789188	8.10112e-06	8.81303e-06	SPDEF
136	62	0	5.58772	14401989	SPDEF	2	37934636	1	54.3333	6789188	6789188	9.13217e-06	8.00292e-06	SPDEF
137	56	0	5.58772	14401989	SPDEF	2	37934636	1	60.6667	6789188	6789188	8.24841e-06	8.93578e-06	SPDEF
138	45	0	5.58772	14401989	SPDEF	2	37934636	1	48.5	6789188	6789188	6.62819e-06	7.14371e-06	SPDEF
139	45	0	5.58772	14401989	SPDEF	2	37934636	1	58.8333	6789188	6789188	6.62819e-06	8.66574e-06	SPDEF
140	47	0	5.58772	14401989	SPDEF	2	37934636	1	55	6789188	6789188	6.92277e-06	8.10112e-06	SPDEF
141	57	0	5.58772	14401989	SPDEF	2	37934636	1	53.1667	6789188	6789188	8.3957e-06	7.83108e-06	SPDEF
142	50	0	5.58772	14401989	SPDEF	2	37934636	1	52.1667	6789188	6789188	7.36465e-06	7.68379e-06	SPDEF
143	57	0	5.58772	14401989	SPDEF	2	37934636	1	54.3333	6789188	6789188	8.3957e-06	8.00292e-06	SPDEF
144	68	0	5.58772	14401989	SPDEF	2	37934636	1	55.3333	6789188	6789188	1.00159e-05	8.15021e-06	SPDEF
145	61	0	5.58772	14401989	SPDEF	2	37934636	1	55.3333	6789188	6789188	8.98487e-06	8.15021e-06	SPDEF
146	39	0	5.58772	14401989	SPDEF	2	37934636	1	48.3333	6789188	6789188	5.74443e-06	7.11916e-06	SPDEF
147	55	0	5.58772	14401989	SPDEF	2	37934636	1	51.3333	6789188	6789188	8.10112e-06	7.56104e-06	SPDEF
148	50	0	5.58772	14401989	SPDEF	2	37934636	1	49.5	6789188	6789188	7.36465e-06	7.291e-06	SPDEF
149	35	0	5.58772	14401989	SPDEF	2	37934636	1	47.5	6789188	6789188	5.15526e-06	6.99642e-06	SPDEF
150	59	0	5.58772	14401989	SPDEF	2	37934636	1	47.5	6789188	6789188	8.69029e-06	6.99642e-06	SPDEF
151	70	0	5.58772	14401989	SPDEF	2	37934636	1	47	6789188	6789188	1.03105e-05	6.92277e-06	SPDEF
152	35	0	5.58772	14401989	SPDEF	2	37934636	1	42.1667	6789188	6789188	5.15526e-06	6.21086e-06	SPDEF
153	35	0	5.58772	14401989	SPDEF	2	37934636	1	37.3333	6789188	6789188	5.15526e-06	5.49894e-06	SPDEF
154	36	0	5.58772	14401989	SPDEF	2	37934636	1	38.6667	6789188	6789188	5.30255e-06	5.69533e-06	SPDEF
155	39	0	5.58772	14401989	SPDEF	2	37934636	1	39.6667	6789188	6789188	5.74443e-06	5.84262e-06	SPDEF
156	37	0	5.58772	14401989	SPDEF	2	37934636	1	38.1667	6789188	6789188	5.44984e-06	5.62168e-06	SPDEF
157	36	0	5.58772	14401989	SPDEF	2	37934636	1	41.8333	6789188	6789188	5.30255e-06	6.16176e-06	SPDEF
158	48	0	5.58772	14401989	SPDEF	2	37934636	1	44.1667	6789188	6789188	7.07006e-06	6.50544e-06	SPDEF
159	31	0	5.58772	14401989	SPDEF	2	37934636	1	35.3333	6789188	6789188	4.56608e-06	5.20435e-06	SPDEF
160	34	0	5.58772	14401989	SPDEF	2	37934636	1	38.6667	6789188	6789188	5.00796e-06	5.69533e-06	SPDEF
161	30	0	5.58772	14401989	SPDEF	2	37934636	1	35.5	6789188	6789188	4.41879e-06	5.2289e-06	SPDEF
162	38	0	5.58772	14401989	SPDEF	2	37934636	1	44.3333	6789188	6789188	5.59713e-06	6.52999e-06	SPDEF
163	50	0	5.58772	14401989	SPDEF	2	37934636	1	47.3333	6789188	6789188	7.36465e-06	6.97187e-06	SPDEF
164	40	0	5.58772	14401989	SPDEF	2	37934636	1	35.6667	6789188	6789188	5.89172e-06	5.25345e-06	SPDEF
165	28	0	5.58772	14401989	SPDEF	2	37934636	1	37.1667	6789188	6789188	4.1242e-06	5.47439e-06	SPDEF
166	39	0	5.58772	14401989	SPDEF	2	37934636	1	36.1667	6789188	6789188	5.74443e-06	5.3271e-06	SPDEF
167	31	0	5.58772	14401989	SPDEF	2	37934636	1	44	6789188	6789188	4.56608e-06	6.48089e-06	SPDEF
168	31	0	5.58772	14401989	SPDEF	2	37934636	1	31.3333	6789188	6789188	4.56608e-06	4.61518e-06	SPDEF
169	39	0	5.58772	14401989	SPDEF	2	37934636	1	36.1667	6789188	6789188	5.74443e-06	5.3271e-06	SPDEF
170	36	0	5.58772	14401989	SPDEF	2	37934636	1	33	6789188	6789188	5.30255e-06	4.86067e-06	SPDEF
171	28	0	5.58772	14401989	SPDEF	2	37934636	1	27.8333	6789188	6789188	4.1242e-06	4.09966e-06	SPDEF
172	40	0	5.58772	14401989	SPDEF	2	37934636	1	33.6667	6789188	6789188	5.89172e-06	4.95886e-06	SPDEF
173	22	0	5.58772	14401989	SPDEF	2	37934636	1	33.5	6789188	6789188	3.24045e-06	4.93432e-06	SPDEF
174	43	0	5.58772	14401989	SPDEF	2	37934636	1	34.6667	6789188	6789188	6.3336e-06	5.10616e-06	SPDEF
175	38	0	5.58772	14401989	SPDEF	2	37934636	1	30.3333	6789188	6789188	5.59713e-06	4.46789e-06	SPDEF
176	28	0	5.58772	14401989	SPDEF	2	37934636	1	27.6667	6789188	6789188	4.1242e-06	4.07511e-06	SPDEF
177	23	0	5.58772	14401989	SPDEF	2	37934636	1	31.1667	6789188	6789188	3.38774e-06	4.59063e-06	SPDEF
178	31	0	5.58772	14401989	SPDEF	2	37934636	1	26.6667	6789188	6789188	4.56608e-06	3.92781e-06	SPDEF
179	32	0	5.58772	14401989	SPDEF	2	37934636	1	29.3333	6789188	6789188	4.71338e-06	4.3206e-06	SPDEF
180	26	0	5.58772	14401989	SPDEF	2	37934636	1	31.8333	6789188	6789188	3.82962e-06	4.68883e-06	SPDEF
181	23	0	5.58772	14401989	SPDEF	2	37934636	1	23.1667	6789188	6789188	3.38774e-06	3.41229e-06	SPDEF
182	39	0	5.58772	14401989	SPDEF	2	37934636	1	31.1667	6789188	6789188	5.74443e-06	4.59063e-06	SPDEF
183	35	0	5.58772	14401989	SPDEF	2	37934636	1	32.3333	6789188	6789188	5.15526e-06	4.76247e-06	SPDEF
184	37	0	5.58772	14401989	SPDEF	2	37934636	1	29.8333	6789188	6789188	5.44984e-06	4.39424e-06	SPDEF
185	21	0	5.58772	14401989	SPDEF	2	37934636	1	31.3333	6789188	6789188	3.09315e-06	4.61518e-06	SPDEF
186	26	0	5.58772	14401989	SPDEF	2	37934636	1	30.8333	6789188	6789188	3.82962e-06	4.54153e-06	SPDEF
187	29	0	5.58772	14401989	SPDEF	2	37934636	1	21.8333	6789188	6789188	4.2715e-06	3.2159e-06	SPDEF
188	30	0	5.58772	14401989	SPDEF	2	37934636	1	30.8333	6789188	6789188	4.41879e-06	4.54153e-06	SPDEF
189	33	0	5.58772	14401989	SPDEF	2	37934636	1	30.1667	6789188	6789188	4.86067e-06	4.44334e-06	SPDEF
190	25	0	5.58772	14401989	SPDEF	2	37934636	1	23.8333	6789188	6789188	3.68233e-06	3.51048e-06	SPDEF
191	21	0	5.58772	14401989	SPDEF	2	37934636	1	24.3333	6789188	6789188	3.09315e-06	3.58413e-06	SPDEF
192	19	0	5.58772	14401989	SPDEF	2	37934636	1	22.8333	6789188	6789188	2.79857e-06	3.36319e-06	SPDEF
193	22	0	5.58772	14401989	SPDEF	2	37934636	1	22.6667	6789188	6789188	3.24045e-06	3.33864e-06	SPDEF
194	25	0	5.58772	14401989	SPDEF	2	37934636	1	27.1667	6789188	6789188	3.68233e-06	4.00146e-06	SPDEF
195	31	0	5.58772	14401989	SPDEF	2	37934636	1	28.3333	6789188	6789188	4.56608e-06	4.1733e-06	SPDEF
196	19	0	5.58772	14401989	SPDEF	2	37934636	1	25.6667	6789188	6789188	2.79857e-06	3.78052e-06	SPDEF
197	30	0	5.58772	14401989	SPDEF	2	37934636	1	29.1667	6789188	6789188	4.41879e-06	4.29605e-06	SPDEF
198	31	0	5.58772	14401989	SPDEF	2	37934636	1	27.6667	6789188	6789188	4.56608e-06	4.07511e-06	SPDEF
199	25	0	5.58772	14401989	SPDEF	2	37934636	1	22.8333	6789188	6789188	3.68233e-06	3.36319e-06	SPDEF
200	20	0	5.58772	14401989	SPDEF	2	37934636	1	21.3333	6789188	6789188	2.94586e-06	3.14225e-06	SPDEF
201	9	0	5.58772	14401989	SPDEF	2	37934636	1	27.8333	6789188	6789188	1.32564e-06	4.09966e-06	SPDEF
202	17	0	5.58772	14401989	SPDEF	2	37934636	1	19.3333	6789188	6789188	2.50398e-06	2.84767e-06	SPDEF
203	15	0	5.58772	14401989	SPDEF	2	37934636	1	20.8333	6789188	6789188	2.2094e-06	3.0686e-06	SPDEF
204	8	0	5.58772	14401989	SPDEF	2	37934636	1	19.8333	6789188	6789188	1.17834e-06	2.92131e-06	SPDEF
205	26	0	5.58772	14401989	SPDEF	2	37934636	1	23.1667	6789188	6789188	3.82962e-06	3.41229e-06	SPDEF
206	21	0	5.58772	14401989	SPDEF	2	37934636	1	21.5	6789188	6789188	3.09315e-06	3.1668e-06	SPDEF
207	12	0	5.58772	14401989	SPDEF	2	37934636	1	18.5	6789188	6789188	1.76752e-06	2.72492e-06	SPDEF
208	17	0	5.58772	14401989	SPDEF	2	37934636	1	17	6789188	6789188	2.50398e-06	2.50398e-06	SPDEF
209	21	0	5.58772	14401989	SPDEF	2	37934636	1	18.3333	6789188	6789188	3.09315e-06	2.70037e-06	SPDEF
210	15	0	5.58772	14401989	SPDEF	2	37934636	1	18.6667	6789188	6789188	2.2094e-06	2.74947e-06	SPDEF
211	10	0	5.58772	14401989	SPDEF	2	37934636	1	19.8333	6789188	6789188	1.47293e-06	2.92131e-06	SPDEF
212	21	0	5.58772	14401989	SPDEF	2	37934636	1	19.1667	6789188	6789188	3.09315e-06	2.82312e-06	SPDEF
213	29	0	5.58772	14401989	SPDEF	2	37934636	1	21	6789188	6789188	4.2715e-06	3.09315e-06	SPDEF
214	10	0	5.58772	14401989	SPDEF	2	37934636	1	16.6667	6789188	6789188	1.47293e-06	2.45488e-06	SPDEF
215	11	0	5.58772	14401989	SPDEF	2	37934636	1	17.8333	6789188	6789188	1.62022e-06	2.62673e-06	SPDEF
216	15	0	5.58772	14401989	SPDEF	2	37934636	1	19.1667	6789188	6789188	2.2094e-06	2.82312e-06	SPDEF
217	16	0	5.58772	14401989	SPDEF	2	37934636	1	22.5	6789188	6789188	2.35669e-06	3.31409e-06	SPDEF
218	10	0	5.58772	14401989	SPDEF	2	37934636	1	18	6789188	6789188	1.47293e-06	2.65127e-06	SPDEF
219	23	0	5.58772	14401989	SPDEF	2	37934636	1	17.5	6789188	6789188	3.38774e-06	2.57763e-06	SPDEF
220	23	0	5.58772	14401989	SPDEF	2	37934636	1	15.5	6789188	6789188	3.38774e-06	2.28304e-06	SPDEF
221	19	0	5.58772	14401989	SPDEF	2	37934636	1	21.6667	6789188	6789188	2.79857e-06	3.19135e-06	SPDEF
222	11	0	5.58772	14401989	SPDEF	2	37934636	1	19.6667	6789188	6789188	1.62022e-06	2.89676e-06	SPDEF
223	6	0	5.58772	14401989	SPDEF	2	37934636	1	17.1667	6789188	6789188	8.83758e-07	2.52853e-06	SPDEF
224	15	0	5.58772	14401989	SPDEF	2	37934636	1	13.1667	6789188	6789188	2.2094e-06	1.93936e-06	SPDEF
225	7	0	5.58772	14401989	SPDEF	2	37934636	1	14.3333	6789188	6789188	1.03105e-06	2.1112e-06	SPDEF
226	13	0	5.58772	14401989	SPDEF	2	37934636	1	13.6667	6789188	6789188	1.91481e-06	2.013e-06	SPDEF
227	17	0	5.58772	14401989	SPDEF	2	37934636	1	21	6789188	6789188	2.50398e-06	3.09315e-06	SPDEF
228	14	0	5.58772	14401989	SPDEF	2	37934636	1	16.3333	6789188	6789188	2.0621e-06	2.40579e-06	SPDEF
229	12	0	5.58772	14401989	SPDEF	2	37934636	1	18	6789188	6789188	1.76752e-06	2.65127e-06	SPDEF
230	14	0	5.58772	14401989	SPDEF	2	37934636	1	15.1667	6789188	6789188	2.0621e-06	2.23394e-06	SPDEF
231	9	0	5.58772	14401989	SPDEF	2	37934636	1	17.6667	6789188	6789188	1.32564e-06	2.60218e-06	SPDEF
232	7	0	5.58772	14401989	SPDEF	2	37934636	1	16	6789188	6789188	1.03105e-06	2.35669e-06	SPDEF
233	23	0	5.58772	14401989	SPDEF	2	37934636	1	18.3333	6789188	6789188	3.38774e-06	2.70037e-06	SPDEF
234	20	0	5.58772	14401989	SPDEF	2	37934636	1	15.6667	6789188	6789188	2.94586e-06	2.30759e-06	SPDEF
235	10	0	5.58772	14401989	SPDEF	2	37934636	1	15.5	6789188	6789188	1.47293e-06	2.28304e-06	SPDEF
236	15	0	5.58772	14401989	SPDEF	2	37934636	1	16	6789188	6789188	2.2094e-06	2.35669e-06	SPDEF
237	22	0	5.58772	14401989	SPDEF	2	37934636	1	15.3333	6789188	6789188	3.24045e-06	2.25849e-06	SPDEF
238	7	0	5.58772	14401989	SPDEF	2	37934636	1	19	6789188	6789188	1.03105e-06	2.79857e-06	SPDEF
239	16	0	5.58772	14401989	SPDEF	2	37934636	1	14.3333	6789188	6789188	2.35669e-06	2.1112e-06	SPDEF
240	11	0	5.58772	14401989	SPDEF	2	37934636	1	17.5	6789188	6789188	1.62022e-06	2.57763e-06	SPDEF
241	19	0	5.58772	14401989	SPDEF	2	37934636	1	18.1667	6789188	6789188	2.79857e-06	2.67582e-06	SPDEF
242	11	0	5.58772	14401989	SPDEF	2	37934636	1	14.5	6789188	6789188	1.62022e-06	2.13575e-06	SPDEF
243	5	0	5.58772	14401989	SPDEF	2	37934636	1	16	6789188	6789188	7.36465e-07	2.35669e-06	SPDEF
244	4	0	5.58772	14401989	SPDEF	2	37934636	1	16	6789188	6789188	5.89172e-07	2.35669e-06	SPDEF
245	4	0	5.58772	14401989	SPDEF	2	37934636	1	17.5	6789188	6789188	5.89172e-07	2.57763e-06	SPDEF
246	10	0	5.58772	14401989	SPDEF	2	37934636	1	20.1667	6789188	6789188	1.47293e-06	2.97041e-06	SPDEF
247	1	0	5.58772	14401989	SPDEF	2	37934636	1	13	6789188	6789188	1.47293e-07	1.91481e-06	SPDEF
248	12	0	5.58772	14401989	SPDEF	2	37934636	1	19.1667	6789188	6789188	1.76752e-06	2.82312e-06	SPDEF
249	7	0	5.58772	14401989	SPDEF	2	37934636	1	9.16667	6789188	6789188	1.03105e-06	1.35019e-06	SPDEF
250	8	0	5.58772	14401989	SPDEF	2	37934636	1	13.8333	6789188	6789188	1.17834e-06	2.03755e-06	SPDEF
251	8	0	5.58772	14401989	SPDEF	2	37934636	1	14.6667	6789188	6789188	1.17834e-06	2.1603e-06	SPDEF
252	11	0	5.58772	14401989	SPDEF	2	37934636	1	12.1667	6789188	6789188	1.62022e-06	1.79207e-06	SPDEF
253	14	0	5.58772	14401989	SPDEF	2	37934636	1	12.8333	6789188	6789188	2.0621e-06	1.89026e-06	SPDEF
254	1	0	5.58772	14401989	SPDEF	2	37934636	1	1	6789188	6789188	1.47293e-07	1.47293e-07	SPDEF
255	936	0	5.58772	14401989	SPDEF	2	37934636	1	841.667	6789188	6789188	0.000137866	0.000123972	SPDEF
0	5352	0	4.8019	14428560	SPDEF	3	32599806	1	7674.17	6789188	6789188	0.000788312	0.00113035	SPDEF
1	51	0	4.8019	14428560	SPDEF	3	32599806	1	57.6667	6789188	6789188	7.51194e-06	8.4939e-06	SPDEF
2	56	0	4.8019	14428560	SPDEF	3	32599806	1	59.5	6789188	6789188	8.24841e-06	8.76393e-06	SPDEF
3	27067	0	4.8019	14428560	SPDEF	3	32599806	1	66247.5	6789188	6789188	0.00398678	0.00975779	SPDEF
4	6141999	0	4.8019	14428560	SPDEF	3	32599806	1	5050735	6789188	6789188	0.904674	0.743938	SPDEF
5	105652	0	4.8019	14428560	SPDEF	3	32599806	1	190040	6789188	6789188	0.0155618	0.0279915	SPDEF
6	75435	0	4.8019	14428560	SPDEF	3	32599806	1	158020	6789188	6789188	0.011111	0.0232753	SPDEF
7	62001	0	4.8019	14428560	SPDEF	3	32599806	1	145389	6789188	6789188	0.00913231	0.0214148	SPDEF
8	52610	0	4.8019	14428560	SPDEF	3	32599806	1	135553	6789188	6789188	0.00774909	0.019966	SPDEF
9	44008	0	4.8019	14428560	SPDEF	3	32599806	1	125414	6789188	6789188	0.00648207	0.0184726	SPDEF
10	38427	0	4.8019	14428560	SPDEF	3	32599806	1	116171	6789188	6789188	0.00566003	0.0171112	SPDEF
11	32082	0	4.8019	14428560	SPDEF	3	32599806	1	104909	6789188	6789188	0.00472545	0.0154524	SPDEF
12	26917	0	4.8019	14428560	SPDEF	3	32599806	1	93209.3	6789188	6789188	0.00396469	0.0137291	SPDEF
13	22301	0	4.8019	14428560	SPDEF	3	32599806	1	82424.8	6789188	6789188	0.00328478	0.0121406	SPDEF
14	18890	0	4.8019	14428560	SPDEF	3	32599806	1	71905.2	6789188	6789188	0.00278237	0.0105911	SPDEF
15	15966	0	4.8019	14428560	SPDEF	3	32599806	1	62692.3	6789188	6789188	0.00235168	0.00923414	SPDEF
16	13203	0	4.8019	14428560	SPDEF	3	32599806	1	53214.7	6789188	6789188	0.00194471	0.00783815	SPDEF
17	11289	0	4.8019	14428560	SPDEF	3	32599806	1	47316.2	6789188	6789188	0.00166279	0.00696934	SPDEF
18	10069	0	4.8019	14428560	SPDEF	3	32599806	1	42982.8	6789188	6789188	0.00148309	0.00633107	SPDEF
19	8580	0	4.8019	14428560	SPDEF	3	32599806	1	35781.8	6789188	6789188	0.00126377	0.00527041	SPDEF
20	7230	0	4.8019	14428560	SPDEF	3	32599806	1	29019.8	6789188	6789188	0.00106493	0.00427442	SPDEF
21	6041	0	4.8019	14428560	SPDEF	3	32599806	1	22868.2	6789188	6789188	0.000889797	0.00336832	SPDEF
22	4964	0	4.8019	14428560	SPDEF	3	32599806	1	18506.7	6789188	6789188	0.000731163	0.0027259	SPDEF
23	4766	0	4.8019	14428560	SPDEF	3	32599806	1	16563.3	6789188	6789188	0.000701999	0.00243966	SPDEF
24	3869	0	4.8019	14428560	SPDEF	3	32599806	1	12252.2	6789188	6789188	0.000569877	0.00180466	SPDEF
25	3278	0	4.8019	14428560	SPDEF	3	32599806	1	9628.17	6789188	6789188	0.000482827	0.00141816	SPDEF
26	2727	0	4.8019	14428560	SPDEF	3	32599806	1	7723.33	6789188	6789188	0.000401668	0.00113759	SPDEF
27	2572	0	4.8019	14428560	SPDEF	3	32599806	1	6592.67	6789188	6789188	0.000378838	0.000971054	SPDEF
28	2218	0	4.8019	14428560	SPDEF	3	32599806	1	5607.5	6789188	6789188	0.000326696	0.000825946	SPDEF
29	2000	0	4.8019	14428560	SPDEF	3	32599806	1	5006	6789188	6789188	0.000294586	0.000737349	SPDEF
30	1982	0	4.8019	14428560	SPDEF	3	32599806	1	4510.33	6789188	6789188	0.000291935	0.000664341	SPDEF
31	1846	0	4.8019	14428560	SPDEF	3	32599806	1	3877.83	6789188	6789188	0.000271903	0.000571178	SPDEF
32	3119	0	4.8019	14428560	SPDEF	3	32599806	1	6521.17	6789188	6789188	0.000459407	0.000960522	SPDEF
33	1450	0	4.8019	14428560	SPDEF	3	32599806	1	2857.67	6789188	6789188	0.000213575	0.000420914	SPDEF
34	1331	0	4.8019	14428560	SPDEF	3	32599806	1	2494.67	6789188	6789188	0.000196047	0.000367447	SPDEF
35	1235	0	4.8019	14428560	SPDEF	3	32599806	1	2364.67	6789188	6789188	0.000181907	0.000348299	SPDEF
36	1099	0	4.8019	14428560	SPDEF	3	32599806	1	2157.17	6789188	6789188	0.000161875	0.000317736	SPDEF
37	1081	0	4.8019	14428560	SPDEF	3	32599806	1	2013.67	6789188	6789188	0.000159224	0.000296599	SPDEF
38	1059	0	4.8019	14428560	SPDEF	3	32599806	1	1818.5	6789188	6789188	0.000155983	0.000267852	SPDEF
39	902	0	4.8019	14428560	SPDEF	3	32599806	1	1680.67	6789188	6789188	0.000132858	0.00024755	SPDEF
40	873	0	4.8019	14428560	SPDEF	3	32599806	1	1562.83	6789188	6789188	0.000128587	0.000230194	SPDEF
41	861	0	4.8019	14428560	SPDEF	3	32599806	1	1408.17	6789188	6789188	0.000126819	0.000207413	SPDEF
42	806	0	4.8019	14428560	SPDEF	3	32599806	1	1327.67	6789188	6789188	0.000118718	0.000195556	SPDEF
43	678	0	4.8019	14428560	SPDEF	3	32599806	1	1244.5	6789188	6789188	9.98647e-05	0.000183306	SPDEF
44	689	0	4.8019	14428560	SPDEF	3	32599806	1	1168.67	6789188	6789188	0.000101485	0.000172136	SPDEF
45	764	0	4.8019	14428560	SPDEF	3	32599806	1	1100.67	6789188	6789188	0.000112532	0.000162121	SPDEF
46	665	0	4.8019	14428560	SPDEF	3	32599806	1	1063.67	6789188	6789188	9.79499e-05	0.000156671	SPDEF
47	604	0	4.8019	14428560	SPDEF	3	32599806	1	925.333	6789188	6789188	8.8965e-05	0.000136295	SPDEF
48	640	0	4.8019	14428560	SPDEF	3	32599806	1	913	6789188	6789188	9.42675e-05	0.000134479	SPDEF
49	530	0	4.8019	14428560	SPDEF	3	32599806	1	841.5	6789188	6789188	7.80653e-05	0.000123947	SPDEF
50	478	0	4.8019	14428560	SPDEF	3	32599806	1	800.833	6789188	6789188	7.04061e-05	0.000117957	SPDEF
51	508	0	4.8019	14428560	SPDEF	3	32599806	1	735	6789188	6789188	7.48249e-05	0.00010826	SPDEF
52	494	0	4.8019	14428560	SPDEF	3	32599806	1	750.667	6789188	6789188	7.27628e-05	0.000110568	SPDEF
53	485	0	4.8019	14428560	SPDEF	3	32599806	1	692.5	6789188	6789188	7.14371e-05	0.000102	SPDEF
54	365	0	4.8019	14428560	SPDEF	3	32599806	1	645	6789188	6789188	5.3762e-05	9.5004e-05	SPDEF
55	421	0	4.8019	14428560	SPDEF	3	32599806	1	623.167	6789188	6789188	6.20104e-05	9.17881e-05	SPDEF
56	366	0	4.8019	14428560	SPDEF	3	32599806	1	592.5	6789188	6789188	5.39092e-05	8.72711e-05	SPDEF
57	329	0	4.8019	14428560	SPDEF	3	32599806	1	566.667	6789188	6789188	4.84594e-05	8.3466e-05	SPDEF
58	390	0	4.8019	14428560	SPDEF	3	32599806	1	544.333	6789188	6789188	5.74443e-05	8.01765e-05	SPDEF
59	339	0	4.8019	14428560	SPDEF	3	32599806	1	510.333	6789188	6789188	4.99323e-05	7.51685e-05	SPDEF
60	303	0	4.8019	14428560	SPDEF	3	32599806	1	469.5	6789188	6789188	4.46298e-05	6.91541e-05	SPDEF
61	320	0	4.8019	14428560	SPDEF	3	32599806	1	479.333	6789188	6789188	4.71338e-05	7.06025e-05	SPDEF
62	265	0	4.8019	14428560	SPDEF	3	32599806	1	436	6789188	6789188	3.90327e-05	6.42198e-05	SPDEF
63	276	0	4.8019	14428560	SPDEF	3	32599806	1	411.167	6789188	6789188	4.06529e-05	6.0562e-05	SPDEF
64	292	0	4.8019	14428560	SPDEF	3	32599806	1	401.167	6789188	6789188	4.30096e-05	5.9089e-05	SPDEF
65	240	0	4.8019	14428560	SPDEF	3	32599806	1	414.5	6789188	6789188	3.53503e-05	6.1053e-05	SPDEF
66	253	0	4.8019	14428560	SPDEF	3	32599806	1	392.333	6789188	6789188	3.72651e-05	5.7788e-05	SPDEF
67	229	0	4.8019	14428560	SPDEF	3	32599806	1	381	6789188	6789188	3.37301e-05	5.61186e-05	SPDEF
68	279	0	4.8019	14428560	SPDEF	3	32599806	1	359.333	6789188	6789188	4.10948e-05	5.29273e-05	SPDEF
69	254	0	4.8019	14428560	SPDEF	3	32599806	1	341.5	6789188	6789188	3.74124e-05	5.03006e-05	SPDEF
70	213	0	4.8019	14428560	SPDEF	3	32599806	1	315.667	6789188	6789188	3.13734e-05	4.64955e-05	SPDEF
71	171	0	4.8019	14428560	SPDEF	3	32599806	1	301.167	6789188	6789188	2.51871e-05	4.43597e-05	SPDEF
72	224	0	4.8019	14428560	SPDEF	3	32599806	1	308	6789188	6789188	3.29936e-05	4.53662e-05	SPDEF
73	184	0	4.8019	14428560	SPDEF	3	32599806	1	282	6789188	6789188	2.71019e-05	4.15366e-05	SPDEF
74	203	0	4.8019	14428560	SPDEF	3	32599806	1	274	6789188	6789188	2.99005e-05	4.03583e-05	SPDEF
75	174	0	4.8019	14428560	SPDEF	3	32599806	1	251	6789188	6789188	2.5629e-05	3.69705e-05	SPDEF
76	171	0	4.8019	14428560	SPDEF	3	32599806	1	257.167	6789188	6789188	2.51871e-05	3.78789e-05	SPDEF
77	146	0	4.8019	14428560	SPDEF	3	32599806	1	260.667	6789188	6789188	2.15048e-05	3.83944e-05	SPDEF
78	170	0	4.8019	14428560	SPDEF	3	32599806	1	215.833	6789188	6789188	2.50398e-05	3.17907e-05	SPDEF
79	181	0	4.8019	14428560	SPDEF	3	32599806	1	235	6789188	6789188	2.666e-05	3.46139e-05	SPDEF
80	168	0	4.8019	14428560	SPDEF	3	32599806	1	215.5	6789188	6789188	2.47452e-05	3.17416e-05	SPDEF
81	130	0	4.8019	14428560	SPDEF	3	32599806	1	197	6789188	6789188	1.91481e-05	2.90167e-05	SPDEF
82	127	0	4.8019	14428560	SPDEF	3	32599806	1	193	6789188	6789188	1.87062e-05	2.84276e-05	SPDEF
83	100	0	4.8019	14428560	SPDEF	3	32599806	1	196	6789188	6789188	1.47293e-05	2.88694e-05	SPDEF
84	169	0	4.8019	14428560	SPDEF	3	32599806	1	201.833	6789188	6789188	2.48925e-05	2.97286e-05	SPDEF
85	123	0	4.8019	14428560	SPDEF	3	32599806	1	197.5	6789188	6789188	1.8117e-05	2.90904e-05	SPDEF
86	110	0	4.8019	14428560	SPDEF	3	32599806	1	166.333	6789188	6789188	1.62022e-05	2.44997e-05	SPDEF
87	126	0	4.8019	14428560	SPDEF	3	32599806	1	181.833	6789188	6789188	1.85589e-05	2.67828e-05	SPDEF
88	120	0	4.8019	14428560	SPDEF	3	32599806	1	167.167	6789188	6789188	1.76752e-05	2.46225e-05	SPDEF
89	101	0	4.8019	14428560	SPDEF	3	32599806	1	172.667	6789188	6789188	1.48766e-05	2.54326e-05	SPDEF
90	127	0	4.8019	14428560	SPDEF	3	32599806	1	171.833	6789188	6789188	1.87062e-05	2.53099e-05	SPDEF
91	96	0	4.8019	14428560	SPDEF	3	32599806	1	156.667	6789188	6789188	1.41401e-05	2.30759e-05	SPDEF
92	74	0	4.8019	14428560	SPDEF	3	32599806	1	157.667	6789188	6789188	1.08997e-05	2.32232e-05	SPDEF
93	89	0	4.8019	14428560	SPDEF	3	32599806	1	130.167	6789188	6789188	1.31091e-05	1.91726e-05	SPDEF
94	75	0	4.8019	14428560	SPDEF	3	32599806	1	134	6789188	6789188	1.1047e-05	1.97373e-05	SPDEF
95	122	0	4.8019	14428560	SPDEF	3	32599806	1	141	6789188	6789188	1.79697e-05	2.07683e-05	SPDEF
96	92	0	4.8019	14428560	SPDEF	3	32599806	1	133.167	6789188	6789188	1.3551e-05	1.96145e-05	SPDEF
97	79	0	4.8019	14428560	SPDEF	3	32599806	1	129.833	6789188	6789188	1.16361e-05	1.91235e-05	SPDEF
98	98	0	4.8019	14428560	SPDEF	3	32599806	1	126.5	6789188	6789188	1.44347e-05	1.86326e-05	SPDEF
99	114	0	4.8019	14428560	SPDEF	3	32599806	1	134.167	6789188	6789188	1.67914e-05	1.97618e-05	SPDEF
100	79	0	4.8019	14428560	SPDEF	3	32599806	1	111	6789188	6789188	1.16361e-05	1.63495e-05	SPDEF
101	82	0	4.8019	14428560	SPDEF	3	32599806	1	106.5	6789188	6789188	1.2078e-05	1.56867e-05	SPDEF
102	118	0	4.8019	14428560	SPDEF	3	32599806	1	125.5	6789188	6789188	1.73806e-05	1.84853e-05	SPDEF
103	99	0	4.8019	14428560	SPDEF	3	32599806	1	123.667	6789188	6789188	1.4582e-05	1.82152e-05	SPDEF
104	63	0	4.8019	14428560	SPDEF	3	32599806	1	113.333	6789188	6789188	9.27946e-06	1.66932e-05	SPDEF
105	71	0	4.8019	14428560	SPDEF	3	32599806	1	106.833	6789188	6789188	1.04578e-05	1.57358e-05	SPDEF
106	59	0	4.8019	14428560	SPDEF	3	32599806	1	105.5	6789188	6789188	8.69029e-06	1.55394e-05	SPDEF
107	79	0	4.8019	14428560	SPDEF	3	32599806	1	102.5	6789188	6789188	1.16361e-05	1.50975e-05	SPDEF
108	82	0	4.8019	14428560	SPDEF	3	32599806	1	110.833	6789188	6789188	1.2078e-05	1.6325e-05	SPDEF
109	67	0	4.8019	14428560	SPDEF	3	32599806	1	104.833	6789188	6789188	9.86863e-06	1.54412e-05	SPDEF
110	76	0	4.8019	14428560	SPDEF	3	32599806	1	92	6789188	6789188	1.11943e-05	1.3551e-05	SPDEF
111	71	0	4.8019	14428560	SPDEF	3	32599806	1	96	6789188	6789188	1.04578e-05	1.41401e-05	SPDEF
112	68	0	4.8019	14428560	SPDEF	3	32599806	1	88.5	6789188	6789188	1.00159e-05	1.30354e-05	SPDEF
113	62	0	4.8019	14428560	SPDEF	3	32599806	1	100	6789188	6789188	9.13217e-06	1.47293e-05	SPDEF
114	57	0	4.8019	14428560	SPDEF	3	32599806	1	84.3333	6789188	6789188	8.3957e-06	1.24217e-05	SPDEF
115	46	0	4.8019	14428560	SPDEF	3	32599806	1	89	6789188	6789188	6.77548e-06	1.31091e-05	SPDEF
116	46	0	4.8019	14428560	SPDEF	3	32599806	1	84.3333	6789188	6789188	6.77548e-06	1.24217e-05	SPDEF
117	65	0	4.8019	14428560	SPDEF	3	32599806	1	77.8333	6789188	6789188	9.57405e-06	1.14643e-05	SPDEF
118	76	0	4.8019	14428560	SPDEF	3	32599806	1	84.3333	6789188	6789188	1.11943e-05	1.24217e-05	SPDEF
119	48	0	4.8019	14428560	SPDEF	3	32599806	1	68.5	6789188	6789188	7.07006e-06	1.00896e-05	SPDEF
120	58	0	4.8019	14428560	SPDEF	3	32599806	1	69.8333	6789188	6789188	8.543e-06	1.0286e-05	SPDEF
121	43	0	4.8019	14428560	SPDEF	3	32599806	1	81.1667	6789188	6789188	6.3336e-06	1.19553e-05	SPDEF
122	39	0	4.8019	14428560	SPDEF	3	32599806	1	64.8333	6789188	6789188	5.74443e-06	9.5495e-06	SPDEF
123	52	0	4.8019	14428560	SPDEF	3	32599806	1	74.6667	6789188	6789188	7.65924e-06	1.09979e-05	SPDEF
124	35	0	4.8019	14428560	SPDEF	3	32599806	1	65.5	6789188	6789188	5.15526e-06	9.64769e-06	SPDEF
125	32	0	4.8019	14428560	SPDEF	3	32599806	1	72.5	6789188	6789188	4.71338e-06	1.06787e-05	SPDEF
126	42	0	4.8019	14428560	SPDEF	3	32599806	1	55.6667	6789188	6789188	6.18631e-06	8.19931e-06	SPDEF
127	42	0	4.8019	14428560	SPDEF	3	32599806	1	76	6789188	6789188	6.18631e-06	1.11943e-05	SPDEF
128	39	0	4.8019	14428560	SPDEF	3	32599806	1	68.1667	6789188	6789188	5.74443e-06	1.00405e-05	SPDEF
129	49	0	4.8019	14428560	SPDEF	3	32599806	1	61.6667	6789188	6789188	7.21736e-06	9.08307e-06	SPDEF
130	53	0	4.8019	14428560	SPDEF	3	32599806	1	68.8333	6789188	6789188	7.80653e-06	1.01387e-05	SPDEF
131	48	0	4.8019	14428560	SPDEF	3	32599806	1	63.6667	6789188	6789188	7.07006e-06	9.37766e-06	SPDEF
132	30	0	4.8019	14428560	SPDEF	3	32599806	1	48.6667	6789188	6789188	4.41879e-06	7.16826e-06	SPDEF
133	40	0	4.8019	14428560	SPDEF	3	32599806	1	58.1667	6789188	6789188	5.89172e-06	8.56754e-06	SPDEF
134	40	0	4.8019	14428560	SPDEF	3	32599806	1	67.5	6789188	6789188	5.89172e-06	9.94228e-06	SPDEF
135	27	0	4.8019	14428560	SPDEF	3	32599806	1	59.8333	6789188	6789188	3.97691e-06	8.81303e-06	SPDEF
136	37	0	4.8019	14428560	SPDEF	3	32599806	1	54.3333	6789188	6789188	5.44984e-06	8.00292e-06	SPDEF
137	50	0	4.8019	14428560	SPDEF	3	32599806	1	60.6667	6789188	6789188	7.36465e-06	8.93578e-06	SPDEF
138	30	0	4.8019	14428560	SPDEF	3	32599806	1	48.5	6789188	6789188	4.41879e-06	7.14371e-06	SPDEF
139	47	0	4.8019	14428560	SPDEF	3	32599806	1	58.8333	6789188	6789188	6.92277e-06	8.66574e-06	SPDEF
140	44	0	4.8019	14428560	SPDEF	3	32599806	1	55	6789188	6789188	6.48089e-06	8.10112e-06	SPDEF
141	52	0	4.8019	14428560	SPDEF	3	32599806	1	53.1667	6789188	6789188	7.65924e-06	7.83108e-06	SPDEF
142	48	0	4.8019	14428560	SPDEF	3	32599806	1	52.1667	6789188	6789188	7.07006e-06	7.68379e-06	SPDEF
143	46	0	4.8019	14428560	SPDEF	3	32599806	1	54.3333	6789188	6789188	6.77548e-06	8.00292e-06	SPDEF
144	46	0	4.8019	14428560	SPDEF	3	32599806	1	55.3333	6789188	6789188	6.77548e-06	8.15021e-06	SPDEF
145	45	0	4.8019	14428560	SPDEF	3	32599806	1	55.3333	6789188	6789188	6.62819e-06	8.15021e-06	SPDEF
146	36	0	4.8019	14428560	SPDEF	3	32599806	1	48.3333	6789188	6789188	5.30255e-06	7.11916e-06	SPDEF
147	34	0	4.8019	14428560	SPDEF	3	32599806	1	51.3333	6789188	6789188	5.00796e-06	7.56104e-06	SPDEF
148	28	0	4.8019	14428560	SPDEF	3	32599806	1	49.5	6789188	6789188	4.1242e-06	7.291e-06	SPDEF
149	29	0	4.8019	14428560	SPDEF	3	32599806	1	47.5	6789188	6789188	4.2715e-06	6.99642e-06	SPDEF
150	34	0	4.8019	14428560	SPDEF	3	32599806	1	47.5	6789188	6789188	5.00796e-06	6.99642e-06	SPDEF
151	30	0	4.8019	14428560	SPDEF	3	32599806	1	47	6789188	6789188	4.41879e-06	6.92277e-06	SPDEF
152	30	0	4.8019	14428560	SPDEF	3	32599806	1	42.1667	6789188	6789188	4.41879e-06	6.21086e-06	SPDEF
153	25	0	4.8019	14428560	SPDEF	3	32599806	1	37.3333	6789188	6789188	3.68233e-06	5.49894e-06	SPDEF
154	25	0	4.8019	14428560	SPDEF	3	32599806	1	38.6667	6789188	6789188	3.68233e-06	5.69533e-06	SPDEF
155	24	0	4.8019	14428560	SPDEF	3	32599806	1	39.6667	6789188	6789188	3.53503e-06	5.84262e-06	SPDEF
156	25	0	4.8019	14428560	SPDEF	3	32599806	1	38.1667	6789188	6789188	3.68233e-06	5.62168e-06	SPDEF
157	28	0	4.8019	14428560	SPDEF	3	32599806	1	41.8333	6789188	6789188	4.1242e-06	6.16176e-06	SPDEF
158	33	0	4.8019	14428560	SPDEF	3	32599806	1	44.1667	6789188	6789188	4.86067e-06	6.50544e-06	SPDEF
159	26	0	4.8019	14428560	SPDEF	3	32599806	1	35.3333	6789188	6789188	3.82962e-06	5.20435e-06	SPDEF
160	28	0	4.8019	14428560	SPDEF	3	32599806	1	38.6667	6789188	6789188	4.1242e-06	5.69533e-06	SPDEF
161	30	0	4.8019	14428560	SPDEF	3	32599806	1	35.5	6789188	6789188	4.41879e-06	5.2289e-06	SPDEF
162	43	0	4.8019	14428560	SPDEF	3	32599806	1	44.3333	6789188	6789188	6.3336e-06	6.52999e-06	SPDEF
163	27	0	4.8019	14428560	SPDEF	3	32599806	1	47.3333	6789188	6789188	3.97691e-06	6.97187e-06	SPDEF
164	21	0	4.8019	14428560	SPDEF	3	32599806	1	35.6667	6789188	6789188	3.09315e-06	5.25345e-06	SPDEF
165	25	0	4.8019	14428560	SPDEF	3	32599806	1	37.1667	6789188	6789188	3.68233e-06	5.47439e-06	SPDEF
166	19	0	4.8019	14428560	SPDEF	3	32599806	1	36.1667	6789188	6789188	2.79857e-06	5.3271e-06	SPDEF
167	26	0	4.8019	14428560	SPDEF	3	32599806	1	44	6789188	6789188	3.82962e-06	6.48089e-06	SPDEF
168	18	0	4.8019	14428560	SPDEF	3	32599806	1	31.3333	6789188	6789188	2.65127e-06	4.61518e-06	SPDEF
169	12	0	4.8019	14428560	SPDEF	3	32599806	1	36.1667	6789188	6789188	1.76752e-06	5.3271e-06	SPDEF
170	14	0	4.8019	14428560	SPDEF	3	32599806	1	33	6789188	6789188	2.0621e-06	4.86067e-06	SPDEF
171	16	0	4.8019	14428560	SPDEF	3	32599806	1	27.8333	6789188	6789188	2.35669e-06	4.09966e-06	SPDEF
172	22	0	4.8019	14428560	SPDEF	3	32599806	1	33.6667	6789188	6789188	3.24045e-06	4.95886e-06	SPDEF
173	20	0	4.8019	14428560	SPDEF	3	32599806	1	33.5	6789188	6789188	2.94586e-06	4.93432e-06	SPDEF
174	22	0	4.8019	14428560	SPDEF	3	32599806	1	34.6667	6789188	6789188	3.24045e-06	5.10616e-06	SPDEF
175	13	0	4.8019	14428560	SPDEF	3	32599806	1	30.3333	6789188	6789188	1.91481e-06	4.46789e-06	SPDEF
176	18	0	4.8019	14428560	SPDEF	3	32599806	1	27.6667	6789188	6789188	2.65127e-06	4.07511e-06	SPDEF
177	16	0	4.8019	14428560	SPDEF	3	32599806	1	31.1667	6789188	6789188	2.35669e-06	4.59063e-06	SPDEF
178	22	0	4.8019	14428560	SPDEF	3	32599806	1	26.6667	6789188	6789188	3.24045e-06	3.92781e-06	SPDEF
179	11	0	4.8019	14428560	SPDEF	3	32599806	1	29.3333	6789188	6789188	1.62022e-06	4.3206e-06	SPDEF
180	18	0	4.8019	14428560	SPDEF	3	32599806	1	31.8333	6789188	6789188	2.65127e-06	4.68883e-06	SPDEF
181	15	0	4.8019	14428560	SPDEF	3	32599806	1	23.1667	6789188	6789188	2.2094e-06	3.41229e-06	SPDEF
182	17	0	4.8019	14428560	SPDEF	3	32599806	1	31.1667	6789188	6789188	2.50398e-06	4.59063e-06	SPDEF
183	17	0	4.8019	14428560	SPDEF	3	32599806	1	32.3333	6789188	6789188	2.50398e-06	4.76247e-06	SPDEF
184	27	0	4.8019	14428560	SPDEF	3	32599806	1	29.8333	6789188	6789188	3.97691e-06	4.39424e-06	SPDEF
185	18	0	4.8019	14428560	SPDEF	3	32599806	1	31.3333	6789188	6789188	2.65127e-06	4.61518e-06	SPDEF
186	18	0	4.8019	14428560	SPDEF	3	32599806	1	30.8333	6789188	6789188	2.65127e-06	4.54153e-06	SPDEF
187	8	0	4.8019	14428560	SPDEF	3	32599806	1	21.8333	6789188	6789188	1.17834e-06	3.2159e-06	SPDEF
188	16	0	4.8019	14428560	SPDEF	3	32599806	1	30.8333	6789188	6789188	2.35669e-06	4.54153e-06	SPDEF
189	11	0	4.8019	14428560	SPDEF	3	32599806	1	30.1667	6789188	6789188	1.62022e-06	4.44334e-06	SPDEF
190	13	0	4.8019	14428560	SPDEF	3	32599806	1	23.8333	6789188	6789188	1.91481e-06	3.51048e-06	SPDEF
191	5	0	4.8019	14428560	SPDEF	3	32599806	1	24.3333	6789188	6789188	7.36465e-07	3.58413e-06	SPDEF
192	9	0	4.8019	14428560	SPDEF	3	32599806	1	22.8333	6789188	6789188	1.32564e-06	3.36319e-06	SPDEF
193	11	0	4.8019	14428560	SPDEF	3	32599806	1	22.6667	6789188	6789188	1.62022e-06	3.33864e-06	SPDEF
194	13	0	4.8019	14428560	SPDEF	3	32599806	1	27.1667	6789188	6789188	1.91481e-06	4.00146e-06	SPDEF
195	24	0	4.8019	14428560	SPDEF	3	32599806	1	28.3333	6789188	6789188	3.53503e-06	4.1733e-06	SPDEF
196	15	0	4.8019	14428560	SPDEF	3	32599806	1	25.6667	6789188	6789188	2.2094e-06	3.78052e-06	SPDEF
197	7	0	4.8019	14428560	SPDEF	3	32599806	1	29.1667	6789188	6789188	1.03105e-06	4.29605e-06	SPDEF
198	14	0	4.8019	14428560	SPDEF	3	32599806	1	27.6667	6789188	6789188	2.0621e-06	4.07511e-06	SPDEF
199	16	0	4.8019	14428560	SPDEF	3	32599806	1	22.8333	6789188	6789188	2.35669e-06	3.36319e-06	SPDEF
200	4	0	4.8019	14428560	SPDEF	3	32599806	1	21.3333	6789188	6789188	5.89172e-07	3.14225e-06	SPDEF
201	25	0	4.8019	14428560	SPDEF	3	32599806	1	27.8333	6789188	6789188	3.68233e-06	4.09966e-06	SPDEF
202	11	0	4.8019	14428560	SPDEF	3	32599806	1	19.3333	6789188	6789188	1.62022e-06	2.84767e-06	SPDEF
203	13	0	4.8019	14428560	SPDEF	3	32599806	1	20.8333	6789188	6789188	1.91481e-06	3.0686e-06	SPDEF
204	4	0	4.8019	14428560	SPDEF	3	32599806	1	19.8333	6789188	6789188	5.89172e-07	2.92131e-06	SPDEF
205	9	0	4.8019	14428560	SPDEF	3	32599806	1	23.1667	6789188	6789188	1.32564e-06	3.41229e-06	SPDEF
206	3	0	4.8019	14428560	SPDEF	3	32599806	1	21.5	6789188	6789188	4.41879e-07	3.1668e-06	SPDEF
207	6	0	4.8019	14428560	SPDEF	3	32599806	1	18.5	6789188	6789188	8.83758e-07	2.72492e-06	SPDEF
208	5	0	4.8019	14428560	SPDEF	3	32599806	1	17	6789188	6789188	7.36465e-07	2.50398e-06	SPDEF
209	5	0	4.8019	14428560	SPDEF	3	32599806	1	18.3333	6789188	6789188	7.36465e-07	2.70037e-06	SPDEF
210	8	0	4.8019	14428560	SPDEF	3	32599806	1	18.6667	6789188	6789188	1.17834e-06	2.74947e-06	SPDEF
211	15	0	4.8019	14428560	SPDEF	3	32599806	1	19.8333	6789188	6789188	2.2094e-06	2.92131e-06	SPDEF
212	2	0	4.8019	14428560	SPDEF	3	32599806	1	19.1667	6789188	6789188	2.94586e-07	2.82312e-06	SPDEF
213	6	0	4.8019	14428560	SPDEF	3	32599806	1	21	6789188	6789188	8.83758e-07	3.09315e-06	SPDEF
214	5	0	4.8019	14428560	SPDEF	3	32599806	1	16.6667	6789188	6789188	7.36465e-07	2.45488e-06	SPDEF
215	14	0	4.8019	14428560	SPDEF	3	32599806	1	17.8333	6789188	6789188	2.0621e-06	2.62673e-06	SPDEF
216	7	0	4.8019	14428560	SPDEF	3	32599806	1	19.1667	6789188	6789188	1.03105e-06	2.82312e-06	SPDEF
217	10	0	4.8019	14428560	SPDEF	3	32599806	1	22.5	6789188	6789188	1.47293e-06	3.31409e-06	SPDEF
218	8	0	4.8019	14428560	SPDEF	3	32599806	1	18	6789188	6789188	1.17834e-06	2.65127e-06	SPDEF
219	9	0	4.8019	14428560	SPDEF	3	32599806	1	17.5	6789188	6789188	1.32564e-06	2.57763e-06	SPDEF
220	4	0	4.8019	14428560	SPDEF	3	32599806	1	15.5	6789188	6789188	5.89172e-07	2.28304e-06	SPDEF
221	3	0	4.8019	14428560	SPDEF	3	32599806	1	21.6667	6789188	6789188	4.41879e-07	3.19135e-06	SPDEF
222	8	0	4.8019	14428560	SPDEF	3	32599806	1	19.6667	6789188	6789188	1.17834e-06	2.89676e-06	SPDEF
223	6	0	4.8019	14428560	SPDEF	3	32599806	1	17.1667	6789188	6789188	8.83758e-07	2.52853e-06	SPDEF
224	4	0	4.8019	14428560	SPDEF	3	32599806	1	13.1667	6789188	6789188	5.89172e-07	1.93936e-06	SPDEF
225	7	0	4.8019	14428560	SPDEF	3	32599806	1	14.3333	6789188	6789188	1.03105e-06	2.1112e-06	SPDEF
226	7	0	4.8019	14428560	SPDEF	3	32599806	1	13.6667	6789188	6789188	1.03105e-06	2.013e-06	SPDEF
227	1	0	4.8019	14428560	SPDEF	3	32599806	1	21	6789188	6789188	1.47293e-07	3.09315e-06	SPDEF
228	5	0	4.8019	14428560	SPDEF	3	32599806	1	16.3333	6789188	6789188	7.36465e-07	2.40579e-06	SPDEF
229	6	0	4.8019	14428560	SPDEF	3	32599806	1	18	6789188	6789188	8.83758e-07	2.65127e-06	SPDEF
230	9	0	4.8019	14428560	SPDEF	3	32599806	1	15.1667	6789188	6789188	1.32564e-06	2.23394e-06	SPDEF
231	4	0	4.8019	14428560	SPDEF	3	32599806	1	17.6667	6789188	6789188	5.89172e-07	2.60218e-06	SPDEF
232	5	0	4.8019	14428560	SPDEF	3	32599806	1	16	6789188	6789188	7.36465e-07	2.35669e-06	SPDEF
233	5	0	4.8019	14428560	SPDEF	3	32599806	1	18.3333	6789188	6789188	7.36465e-07	2.70037e-06	SPDEF
234	1	0	4.8019	14428560	SPDEF	3	32599806	1	15.6667	6789188	6789188	1.47293e-07	2.30759e-06	SPDEF
235	7	0	4.8019	14428560	SPDEF	3	32599806	1	15.5	6789188	6789188	1.03105e-06	2.28304e-06	SPDEF
236	3	0	4.8019	14428560	SPDEF	3	32599806	1	16	6789188	6789188	4.41879e-07	2.35669e-06	SPDEF
237	9	0	4.8019	14428560	SPDEF	3	32599806	1	15.3333	6789188	6789188	1.32564e-06	2.25849e-06	SPDEF
238	2	0	4.8019	14428560	SPDEF	3	32599806	1	19	6789188	6789188	2.94586e-07	2.79857e-06	SPDEF
239	4	0	4.8019	14428560	SPDEF	3	32599806	1	14.3333	6789188	6789188	5.89172e-07	2.1112e-06	SPDEF
240	6	0	4.8019	14428560	SPDEF	3	32599806	1	17.5	6789188	6789188	8.83758e-07	2.57763e-06	SPDEF
241	1	0	4.8019	14428560	SPDEF	3	32599806	1	18.1667	6789188	6789188	1.47293e-07	2.67582e-06	SPDEF
242	2	0	4.8019	14428560	SPDEF	3	32599806	1	14.5	6789188	6789188	2.94586e-07	2.13575e-06	SPDEF
243	7	0	4.8019	14428560	SPDEF	3	32599806	1	16	6789188	6789188	1.03105e-06	2.35669e-06	SPDEF
244	1	0	4.8019	14428560	SPDEF	3	32599806	1	16	6789188	6789188	1.47293e-07	2.35669e-06	SPDEF
245	8	0	4.8019	14428560	SPDEF	3	32599806	1	17.5	6789188	6789188	1.17834e-06	2.57763e-06	SPDEF
246	5	0	4.8019	14428560	SPDEF	3	32599806	1	20.1667	6789188	6789188	7.36465e-07	2.97041e-06	SPDEF
247	3	0	4.8019	14428560	SPDEF	3	32599806	1	13	6789188	6789188	4.41879e-07	1.91481e-06	SPDEF
248	5	0	4.8019	14428560	SPDEF	3	32599806	1	19.1667	6789188	6789188	7.36465e-07	2.82312e-06	SPDEF
249	2	0	4.8019	14428560	SPDEF	3	32599806	1	9.16667	6789188	6789188	2.94586e-07	1.35019e-06	SPDEF
250	12	0	4.8019	14428560	SPDEF	3	32599806	1	13.8333	6789188	6789188	1.76752e-06	2.03755e-06	SPDEF
251	7	0	4.8019	14428560	SPDEF	3	32599806	1	14.6667	6789188	6789188	1.03105e-06	2.1603e-06	SPDEF
252	3	0	4.8019	14428560	SPDEF	3	32599806	1	12.1667	6789188	6789188	4.41879e-07	1.79207e-06	SPDEF
253	3	0	4.8019	14428560	SPDEF	3	32599806	1	12.8333	6789188	6789188	4.41879e-07	1.89026e-06	SPDEF
254	1	0	4.8019	14428560	SPDEF	3	32599806	1	1	6789188	6789188	1.47293e-07	1.47293e-07	SPDEF
255	406	0	4.8019	14428560	SPDEF	3	32599806	1	841.667	6789188	6789188	5.9801e-05	0.000123972	SPDEF
0	5357	0	10.1756	14405814	STAT disc5	1	69081703	1	6601.75	6789188	6789188	0.000789049	0.000972392	STAT disc5
1	39	0	10.1756	14405814	STAT disc5	1	69081703	1	60	6789188	6789188	5.74443e-06	8.83758e-06	STAT disc5
2	54	0	10.1756	14405814	STAT disc5	1	69081703	1	67.75	6789188	6789188	7.95382e-06	9.9791e-06	STAT disc5
3	13248	0	10.1756	14405814	STAT disc5	1	69081703	1	10962	6789188	6789188	0.00195134	0.00161463	STAT disc5
4	2445931	0	10.1756	14405814	STAT disc5	1	69081703	1	3074830	6789188	6789188	0.360269	0.452901	STAT disc5
5	289939	0	10.1756	14405814	STAT disc5	1	69081703	1	300259	6789188	6789188	0.042706	0.0442261	STAT disc5
6	279857	0	10.1756	14405814	STAT disc5	1	69081703	1	282486	6789188	6789188	0.041221	0.0416082	STAT disc5
7	281727	0	10.1756	14405814	STAT disc5	1	69081703	1	280058	6789188	6789188	0.0414964	0.0412506	STAT disc5
8	285680	0	10.1756	14405814	STAT disc5	1	69081703	1	277628	6789188	6789188	0.0420787	0.0408926	STAT disc5
9	284526	0	10.1756	14405814	STAT disc5	1	69081703	1	270544	6789188	6789188	0.0419087	0.0398492	STAT disc5
10	286329	0	10.1756	14405814	STAT disc5	1	69081703	1	263016	6789188	6789188	0.0421743	0.0387405	STAT disc5
11	278464	0	10.1756	14405814	STAT disc5	1	69081703	1	248077	6789188	6789188	0.0410158	0.03654	STAT disc5
12	266759	0	10.1756	14405814	STAT disc5	1	69081703	1	229918	6789188	6789188	0.0392917	0.0338652	STAT disc5
13	253379	0	10.1756	14405814	STAT disc5	1	69081703	1	211211	6789188	6789188	0.037321	0.0311099	STAT disc5
14	236317	0	10.1756	14405814	STAT disc5	1	69081703	1	190748	6789188	6789188	0.0348078	0.0280958	STAT disc5
15	218670	0	10.1756	14405814	STAT disc5	1	69081703	1	171012	6789188	6789188	0.0322086	0.0251889	STAT disc5
16	198229	0	10.1756	14405814	STAT disc5	1	69081703	1	150804	6789188	6789188	0.0291977	0.0222123	STAT disc5
17	185939	0	10.1756	14405814	STAT disc5	1	69081703	1	136734	6789188	6789188	0.0273875	0.0201399	STAT disc5
18	176064	0	10.1756	14405814	STAT disc5	1	69081703	1	125955	6789188	6789188	0.025933	0.0185523	STAT disc5
19	154756	0	10.1756	14405814	STAT disc5	1	69081703	1	106823	6789188	6789188	0.0227945	0.0157343	STAT disc5
20	129474	0	10.1756	14405814	STAT disc5	1	69081703	1	87383	6789188	6789188	0.0190706	0.0128709	STAT disc5
21	105631	0	10.1756	14405814	STAT disc5	1	69081703	1	69337.5	6789188	6789188	0.0155587	0.0102129	STAT disc5
22	86013	0	10.1756	14405814	STAT disc5	1	69081703	1	54862	6789188	6789188	0.0126691	0.00808079	STAT disc5
23	75626	0	10.1756	14405814	STAT disc5	1	69081703	1	48060.2	6789188	6789188	0.0111392	0.00707894	STAT disc5
24	54584	0	10.1756	14405814	STAT disc5	1	69081703	1	34350	6789188	6789188	0.00803984	0.00505952	STAT disc5
25	39136	0	10.1756	14405814	STAT disc5	1	69081703	1	24568.5	6789188	6789188	0.00576446	0.00361877	STAT disc5
26	29658	0	10.1756	14405814	STAT disc5	1	69081703	1	18513.2	6789188	6789188	0.00436842	0.00272687	STAT disc5
27	22483	0	10.1756	14405814	STAT disc5	1	69081703	1	14303.8	6789188	6789188	0.00331159	0.00210684	STAT disc5
28	17678	0	10.1756	14405814	STAT disc5	1	69081703	1	11282.8	6789188	6789188	0.00260385	0.00166187	STAT disc5
29	13635	0	10.1756	14405814	STAT disc5	1	69081703	1	9132.25	6789188	6789188	0.00200834	0.00134512	STAT disc5
30	10863	0	10.1756	14405814	STAT disc5	1	69081703	1	7305.25	6789188	6789188	0.00160004	0.00107601	STAT disc5
31	8202	0	10.1756	14405814	STAT disc5	1	69081703	1	5830.5	6789188	6789188	0.0012081	0.000858792	STAT disc5
32	11483	0	10.1756	14405814	STAT disc5	1	69081703	1	8604.75	6789188	6789188	0.00169137	0.00126742	STAT disc5
33	3777	0	10.1756	14405814	STAT disc5	1	69081703	1	3139	6789188	6789188	0.000556326	0.000462353	STAT disc5
34	3012	0	10.1756	14405814	STAT disc5	1	69081703	1	2617	6789188	6789188	0.000443647	0.000385466	STAT disc5
35	2327	0	10.1756	14405814	STAT disc5	1	69081703	1	2186	6789188	6789188	0.000342751	0.000321983	STAT disc5
36	1833	0	10.1756	14405814	STAT disc5	1	69081703	1	1898.5	6789188	6789188	0.000269988	0.000279636	STAT disc5
37	1504	0	10.1756	14405814	STAT disc5	1	69081703	1	1647	6789188	6789188	0.000221529	0.000242592	STAT disc5
38	1324	0	10.1756	14405814	STAT disc5	1	69081703	1	1455.25	6789188	6789188	0.000195016	0.000214348	STAT disc5
39	1106	0	10.1756	14405814	STAT disc5	1	69081703	1	1334.25	6789188	6789188	0.000162906	0.000196526	STAT disc5
40	927	0	10.1756	14405814	STAT disc5	1	69081703	1	1147.75	6789188	6789188	0.000136541	0.000169056	STAT disc5
41	759	0	10.1756	14405814	STAT disc5	1	69081703	1	1079	6789188	6789188	0.000111795	0.000158929	STAT disc5
42	770	0	10.1756	14405814	STAT disc5	1	69081703	1	1041.75	6789188	6789188	0.000113416	0.000153443	STAT disc5
43	716	0	10.1756	14405814	STAT disc5	1	69081703	1	960	6789188	6789188	0.000105462	0.000141401	STAT disc5
44	606	0	10.1756	14405814	STAT disc5	1	69081703	1	873	6789188	6789188	8.92596e-05	0.000128587	STAT disc5
45	627	0	10.1756	14405814	STAT disc5	1	69081703	1	794.75	6789188	6789188	9.23527e-05	0.000117061	STAT disc5
46	510	0	10.1756	14405814	STAT disc5	1	69081703	1	790.75	6789188	6789188	7.51194e-05	0.000116472	STAT disc5
47	454	0	10.1756	14405814	STAT disc5	1	69081703	1	717	6789188	6789188	6.6871e-05	0.000105609	STAT disc5
48	455	0	10.1756	14405814	STAT disc5	1	69081703	1	708.5	6789188	6789188	6.70183e-05	0.000104357	STAT disc5
49	437	0	10.1756	14405814	STAT disc5	1	69081703	1	664.25	6789188	6789188	6.4367e-05	9.78394e-05	STAT disc5
50	388	0	10.1756	14405814	STAT disc5	1	69081703	1	624.5	6789188	6789188	5.71497e-05	9.19845e-05	STAT disc5
51	459	0	10.1756	14405814	STAT disc5	1	69081703	1	625.25	6789188	6789188	6.76075e-05	9.2095e-05	STAT disc5
52	402	0	10.1756	14405814	STAT disc5	1	69081703	1	611.5	6789188	6789188	5.92118e-05	9.00697e-05	STAT disc5
53	387	0	10.1756	14405814	STAT disc5	1	69081703	1	556.25	6789188	6789188	5.70024e-05	8.19317e-05	STAT disc5
54	314	0	10.1756	14405814	STAT disc5	1	69081703	1	557.75	6789188	6789188	4.625e-05	8.21527e-05	STAT disc5
55	350	0	10.1756	14405814	STAT disc5	1	69081703	1	550.5	6789188	6789188	5.15526e-05	8.10848e-05	STAT disc5
56	377	0	10.1756	14405814	STAT disc5	1	69081703	1	509.75	6789188	6789188	5.55295e-05	7.50826e-05	STAT disc5
57	293	0	10.1756	14405814	STAT disc5	1	69081703	1	461.25	6789188	6789188	4.31569e-05	6.79389e-05	STAT disc5
58	355	0	10.1756	14405814	STAT disc5	1	69081703	1	506.75	6789188	6789188	5.2289e-05	7.46407e-05	STAT disc5
59	314	0	10.1756	14405814	STAT disc5	1	69081703	1	451.75	6789188	6789188	4.625e-05	6.65396e-05	STAT disc5
60	274	0	10.1756	14405814	STAT disc5	1	69081703	1	448	6789188	6789188	4.03583e-05	6.59873e-05	STAT disc5
61	245	0	10.1756	14405814	STAT disc5	1	69081703	1	440.75	6789188	6789188	3.60868e-05	6.49194e-05	STAT disc5
62	260	0	10.1756	14405814	STAT disc5	1	69081703	1	415.25	6789188	6789188	3.82962e-05	6.11634e-05	STAT disc5
63	266	0	10.1756	14405814	STAT disc5	1	69081703	1	398.5	6789188	6789188	3.91799e-05	5.86963e-05	STAT disc5
64	273	0	10.1756	14405814	STAT disc5	1	69081703	1	402.25	6789188	6789188	4.0211e-05	5.92486e-05	STAT disc5
65	218	0	10.1756	14405814	STAT disc5	1	69081703	1	360.25	6789188	6789188	3.21099e-05	5.30623e-05	STAT disc5
66	220	0	10.1756	14405814	STAT disc5	1	69081703	1	362.25	6789188	6789188	3.24045e-05	5.33569e-05	STAT disc5
67	222	0	10.1756	14405814	STAT disc5	1	69081703	1	347.5	6789188	6789188	3.26991e-05	5.11843e-05	STAT disc5
68	209	0	10.1756	14405814	STAT disc5	1	69081703	1	344.5	6789188	6789188	3.07842e-05	5.07424e-05	STAT disc5
69	169	0	10.1756	14405814	STAT disc5	1	69081703	1	346.25	6789188	6789188	2.48925e-05	5.10002e-05	STAT disc5
70	202	0	10.1756	14405814	STAT disc5	1	69081703	1	329	6789188	6789188	2.97532e-05	4.84594e-05	STAT disc5
71	181	0	10.1756	14405814	STAT disc5	1	69081703	1	298.5	6789188	6789188	2.666e-05	4.3967e-05	STAT disc5
72	188	0	10.1756	14405814	STAT disc5	1	69081703	1	297.5	6789188	6789188	2.76911e-05	4.38197e-05	STAT disc5
73	177	0	10.1756	14405814	STAT disc5	1	69081703	1	308.5	6789188	6789188	2.60709e-05	4.54399e-05	STAT disc5
74	175	0	10.1756	14405814	STAT disc5	1	69081703	1	273	6789188	6789188	2.57763e-05	4.0211e-05	STAT disc5
75	144	0	10.1756	14405814	STAT disc5	1	69081703	1	277.5	6789188	6789188	2.12102e-05	4.08738e-05	STAT disc5
76	155	0	10.1756	14405814	STAT disc5	1	69081703	1	261	6789188	6789188	2.28304e-05	3.84435e-05	STAT disc5
77	178	0	10.1756	14405814	STAT disc5	1	69081703	1	253.75	6789188	6789188	2.62182e-05	3.73756e-05	STAT disc5
78	136	0	10.1756	14405814	STAT disc5	1	69081703	1	279.75	6789188	6789188	2.00319e-05	4.12052e-05	STAT disc5
79	135	0	10.1756	14405814	STAT disc5	1	69081703	1	263.75	6789188	6789188	1.98846e-05	3.88485e-05	STAT disc5
80	161	0	10.1756	14405814	STAT disc5	1	69081703	1	243	6789188	6789188	2.37142e-05	3.57922e-05	STAT disc5
81	128	0	10.1756	14405814	STAT disc5	1	69081703	1	214.5	6789188	6789188	1.88535e-05	3.15944e-05	STAT disc5
82	127	0	10.1756	14405814	STAT disc5	1	69081703	1	231.5	6789188	6789188	1.87062e-05	3.40983e-05	STAT disc5
83	115	0	10.1756	14405814	STAT disc5	1	69081703	1	232.5	6789188	6789188	1.69387e-05	3.42456e-05	STAT disc5
84	105	0	10.1756	14405814	STAT disc5	1	69081703	1	215	6789188	6789188	1.54658e-05	3.1668e-05	STAT disc5
85	102	0	10.1756	14405814	STAT disc5	1	69081703	1	197.25	6789188	6789188	1.50239e-05	2.90535e-05	STAT disc5
86	130	0	10.1756	14405814	STAT disc5	1	69081703	1	218	6789188	6789188	1.91481e-05	3.21099e-05	STAT disc5
87	130	0	10.1756	14405814	STAT disc5	1	69081703	1	217.5	6789188	6789188	1.91481e-05	3.20362e-05	STAT disc5
88	92	0	10.1756	14405814	STAT disc5	1	69081703	1	200.25	6789188	6789188	1.3551e-05	2.94954e-05	STAT disc5
89	111	0	10.1756	14405814	STAT disc5	1	69081703	1	212	6789188	6789188	1.63495e-05	3.12261e-05	STAT disc5
90	164	0	10.1756	14405814	STAT disc5	1	69081703	1	205.5	6789188	6789188	2.41561e-05	3.02687e-05	STAT disc5
91	126	0	10.1756	14405814	STAT disc5	1	69081703	1	186.25	6789188	6789188	1.85589e-05	2.74333e-05	STAT disc5
92	96	0	10.1756	14405814	STAT disc5	1	69081703	1	182.25	6789188	6789188	1.41401e-05	2.68442e-05	STAT disc5
93	97	0	10.1756	14405814	STAT disc5	1	69081703	1	177.5	6789188	6789188	1.42874e-05	2.61445e-05	STAT disc5
94	99	0	10.1756	14405814	STAT disc5	1	69081703	1	167.5	6789188	6789188	1.4582e-05	2.46716e-05	STAT disc5
95	90	0	10.1756	14405814	STAT disc5	1	69081703	1	161.25	6789188	6789188	1.32564e-05	2.3751e-05	STAT disc5
96	99	0	10.1756	14405814	STAT disc5	1	69081703	1	177.5	6789188	6789188	1.4582e-05	2.61445e-05	STAT disc5
97	83	0	10.1756	14405814	STAT disc5	1	69081703	1	169.75	6789188	6789188	1.22253e-05	2.5003e-05	STAT disc5
98	112	0	10.1756	14405814	STAT disc5	1	69081703	1	161.25	6789188	6789188	1.64968e-05	2.3751e-05	STAT disc5
99	85	0	10.1756	14405814	STAT disc5	1	69081703	1	169.25	6789188	6789188	1.25199e-05	2.49293e-05	STAT disc5
100	78	0	10.1756	14405814	STAT disc5	1	69081703	1	174	6789188	6789188	1.14889e-05	2.5629e-05	STAT disc5
101	71	0	10.1756	14405814	STAT disc5	1	69081703	1	164.75	6789188	6789188	1.04578e-05	2.42665e-05	STAT disc5
102	92	0	10.1756	14405814	STAT disc5	1	69081703	1	167	6789188	6789188	1.3551e-05	2.45979e-05	STAT disc5
103	89	0	10.1756	14405814	STAT disc5	1	69081703	1	152.5	6789188	6789188	1.31091e-05	2.24622e-05	STAT disc5
104	81	0	10.1756	14405814	STAT disc5	1	69081703	1	163	6789188	6789188	1.19307e-05	2.40088e-05	STAT disc5
105	59	0	10.1756	14405814	STAT disc5	1	69081703	1	146.5	6789188	6789188	8.69029e-06	2.15784e-05	STAT disc5
106	73	0	10.1756	14405814	STAT disc5	1	69081703	1	148	6789188	6789188	1.07524e-05	2.17994e-05	STAT disc5
107	88	0	10.1756	14405814	STAT disc5	1	69081703	1	145.25	6789188	6789188	1.29618e-05	2.13943e-05	STAT disc5
108	57	0	10.1756	14405814	STAT disc5	1	69081703	1	144.25	6789188	6789188	8.3957e-06	2.1247e-05	STAT disc5
109	75	0	10.1756	14405814	STAT disc5	1	69081703	1	132	6789188	6789188	1.1047e-05	1.94427e-05	STAT disc5
110	102	0	10.1756	14405814	STAT disc5	1	69081703	1	152.25	6789188	6789188	1.50239e-05	2.24254e-05	STAT disc5
111	68	0	10.1756	14405814	STAT disc5	1	69081703	1	121	6789188	6789188	1.00159e-05	1.78225e-05	STAT disc5
112	69	0	10.1756	14405814	STAT disc5	1	69081703	1	140	6789188	6789188	1.01632e-05	2.0621e-05	STAT disc5
113	73	0	10.1756	14405814	STAT disc5	1	69081703	1	136.25	6789188	6789188	1.07524e-05	2.00687e-05	STAT disc5
114	71	0	10.1756	14405814	STAT disc5	1	69081703	1	136.25	6789188	6789188	1.04578e-05	2.00687e-05	STAT disc5
115	44	0	10.1756	14405814	STAT disc5	1	69081703	1	122.5	6789188	6789188	6.48089e-06	1.80434e-05	STAT disc5
116	63	0	10.1756	14405814	STAT disc5	1	69081703	1	135.5	6789188	6789188	9.27946e-06	1.99582e-05	STAT disc5
117	55	0	10.1756	14405814	STAT disc5	1	69081703	1	113	6789188	6789188	8.10112e-06	1.66441e-05	STAT disc5
118	68	0	10.1756	14405814	STAT disc5	1	69081703	1	116.5	6789188	6789188	1.00159e-05	1.71596e-05	STAT disc5
119	61	0	10.1756	14405814	STAT disc5	1	69081703	1	128.75	6789188	6789188	8.98487e-06	1.8964e-05	STAT disc5
120	44	0	10.1756	14405814	STAT disc5	1	69081703	1	118.25	6789188	6789188	6.48089e-06	1.74174e-05	STAT disc5
121	68	0	10.1756	14405814	STAT disc5	1	69081703	1	120.75	6789188	6789188	1.00159e-05	1.77856e-05	STAT disc5
122	49	0	10.1756	14405814	STAT disc5	1	69081703	1	116.75	6789188	6789188	7.21736e-06	1.71965e-05	STAT disc5
123	56	0	10.1756	14405814	STAT disc5	1	69081703	1	115.25	6789188	6789188	8.24841e-06	1.69755e-05	STAT disc5
124	41	0	10.1756	14405814	STAT disc5	1	69081703	1	104.75	6789188	6789188	6.03901e-06	1.54289e-05	STAT disc5
125	56	0	10.1756	14405814	STAT disc5	1	69081703	1	110	6789188	6789188	8.24841e-06	1.62022e-05	STAT disc5
126	52	0	10.1756	14405814	STAT disc5	1	69081703	1	99.25	6789188	6789188	7.65924e-06	1.46188e-05	STAT disc5
127	71	0	10.1756	14405814	STAT disc5	1	69081703	1	112.75	6789188	6789188	1.04578e-05	1.66073e-05	STAT disc5
128	34	0	10.1756	14405814	STAT disc5	1	69081703	1	92.25	6789188	6789188	5.00796e-06	1.35878e-05	STAT disc5
129	50	0	10.1756	14405814	STAT disc5	1	69081703	1	105.75	6789188	6789188	7.36465e-06	1.55762e-05	STAT disc5
130	32	0	10.1756	14405814	STAT disc5	1	69081703	1	100.5	6789188	6789188	4.71338e-06	1.48029e-05	STAT disc5
131	51	0	10.1756	14405814	STAT disc5	1	69081703	1	97.75	6789188	6789188	7.51194e-06	1.43979e-05	STAT disc5
132	66	0	10.1756	14405814	STAT disc5	1	69081703	1	109.5	6789188	6789188	9.72134e-06	1.61286e-05	STAT disc5
133	53	0	10.1756	14405814	STAT disc5	1	69081703	1	102.75	6789188	6789188	7.80653e-06	1.51344e-05	STAT disc5
134	77	0	10.1756	14405814	STAT disc5	1	69081703	1	108.75	6789188	6789188	1.13416e-05	1.60181e-05	STAT disc5
135	55	0	10.1756	14405814	STAT disc5	1	69081703	1	103.5	6789188	6789188	8.10112e-06	1.52448e-05	STAT disc5
136	40	0	10.1756	14405814	STAT disc5	1	69081703	1	94	6789188	6789188	5.89172e-06	1.38455e-05	STAT disc5
137	44	0	10.1756	14405814	STAT disc5	1	69081703	1	97.75	6789188	6789188	6.48089e-06	1.43979e-05	STAT disc5
138	43	0	10.1756	14405814	STAT disc5	1	69081703	1	90.25	6789188	6789188	6.3336e-06	1.32932e-05	STAT disc5
139	65	0	10.1756	14405814	STAT disc5	1	69081703	1	99	6789188	6789188	9.57405e-06	1.4582e-05	STAT disc5
140	72	0	10.1756	14405814	STAT disc5	1	69081703	1	98.5	6789188	6789188	1.06051e-05	1.45084e-05	STAT disc5
141	57	0	10.1756	14405814	STAT disc5	1	69081703	1	98.5	6789188	6789188	8.3957e-06	1.45084e-05	STAT disc5
142	60	0	10.1756	14405814	STAT disc5	1	69081703	1	91.5	6789188	6789188	8.83758e-06	1.34773e-05	STAT disc5
143	45	0	10.1756	14405814	STAT disc5	1	69081703	1	88.5	6789188	6789188	6.62819e-06	1.30354e-05	STAT disc5
144	33	0	10.1756	14405814	STAT disc5	1	69081703	1	81.5	6789188	6789188	4.86067e-06	1.20044e-05	STAT disc5
145	52	0	10.1756	14405814	STAT disc5	1	69081703	1	89.5	6789188	6789188	7.65924e-06	1.31827e-05	STAT disc5
146	72	0	10.1756	14405814	STAT disc5	1	69081703	1	92.75	6789188	6789188	1.06051e-05	1.36614e-05	STAT disc5
147	69	0	10.1756	14405814	STAT disc5	1	69081703	1	102	6789188	6789188	1.01632e-05	1.50239e-05	STAT disc5
148	49	0	10.1756	14405814	STAT disc5	1	69081703	1	95.5	6789188	6789188	7.21736e-06	1.40665e-05	STAT disc5
149	43	0	10.1756	14405814	STAT disc5	1	69081703	1	87.5	6789188	6789188	6.3336e-06	1.28881e-05	STAT disc5
150	55	0	10.1756	14405814	STAT disc5	1	69081703	1	93.25	6789188	6789188	8.10112e-06	1.37351e-05	STAT disc5
151	47	0	10.1756	14405814	STAT disc5	1	69081703	1	95	6789188	6789188	6.92277e-06	1.39928e-05	STAT disc5
152	69	0	10.1756	14405814	STAT disc5	1	69081703	1	101.5	6789188	6789188	1.01632e-05	1.49502e-05	STAT disc5
153	80	0	10.1756	14405814	STAT disc5	1	69081703	1	102.75	6789188	6789188	1.17834e-05	1.51344e-05	STAT disc5
154	58	0	10.1756	14405814	STAT disc5	1	69081703	1	80.25	6789188	6789188	8.543e-06	1.18203e-05	STAT disc5
155	52	0	10.1756	14405814	STAT disc5	1	69081703	1	90.5	6789188	6789188	7.65924e-06	1.333e-05	STAT disc5
156	52	0	10.1756	14405814	STAT disc5	1	69081703	1	81.75	6789188	6789188	7.65924e-06	1.20412e-05	STAT disc5
157	39	0	10.1756	14405814	STAT disc5	1	69081703	1	79.75	6789188	6789188	5.74443e-06	1.17466e-05	STAT disc5
158	83	0	10.1756	14405814	STAT disc5	1	69081703	1	92.75	6789188	6789188	1.22253e-05	1.36614e-05	STAT disc5
159	58	0	10.1756	14405814	STAT disc5	1	69081703	1	83.25	6789188	6789188	8.543e-06	1.22621e-05	STAT disc5
160	81	0	10.1756	14405814	STAT disc5	1	69081703	1	95.25	6789188	6789188	1.19307e-05	1.40297e-05	STAT disc5
161	55	0	10.1756	14405814	STAT disc5	1	69081703	1	65	6789188	6789188	8.10112e-06	9.57405e-06	STAT disc5
162	58	0	10.1756	14405814	STAT disc5	1	69081703	1	78.5	6789188	6789188	8.543e-06	1.15625e-05	STAT disc5
163	58	0	10.1756	14405814	STAT disc5	1	69081703	1	84.75	6789188	6789188	8.543e-06	1.24831e-05	STAT disc5
164	54	0	10.1756	14405814	STAT disc5	1	69081703	1	80.5	6789188	6789188	7.95382e-06	1.18571e-05	STAT disc5
165	36	0	10.1756	14405814	STAT disc5	1	69081703	1	79	6789188	6789188	5.30255e-06	1.16361e-05	STAT disc5
166	40	0	10.1756	14405814	STAT disc5	1	69081703	1	79.75	6789188	6789188	5.89172e-06	1.17466e-05	STAT disc5
167	56	0	10.1756	14405814	STAT disc5	1	69081703	1	78.25	6789188	6789188	8.24841e-06	1.15257e-05	STAT disc5
168	57	0	10.1756	14405814	STAT disc5	1	69081703	1	83.5	6789188	6789188	8.3957e-06	1.2299e-05	STAT disc5
169	60	0	10.1756	14405814	STAT disc5	1	69081703	1	80	6789188	6789188	8.83758e-06	1.17834e-05	STAT disc5
170	51	0	10.1756	14405814	STAT disc5	1	69081703	1	81	6789188	6789188	7.51194e-06	1.19307e-05	STAT disc5
171	50	0	10.1756	14405814	STAT disc5	1	69081703	1	71.75	6789188	6789188	7.36465e-06	1.05683e-05	STAT disc5
172	71	0	10.1756	14405814	STAT disc5	1	69081703	1	84	6789188	6789188	1.04578e-05	1.23726e-05	STAT disc5
173	46	0	10.1756	14405814	STAT disc5	1	69081703	1	65.5	6789188	6789188	6.77548e-06	9.64769e-06	STAT disc5
174	38	0	10.1756	14405814	STAT disc5	1	69081703	1	63.75	6789188	6789188	5.59713e-06	9.38993e-06	STAT disc5
175	74	0	10.1756	14405814	STAT disc5	1	69081703	1	80.5	6789188	6789188	1.08997e-05	1.18571e-05	STAT disc5
176	44	0	10.1756	14405814	STAT disc5	1	69081703	1	67	6789188	6789188	6.48089e-06	9.86863e-06	STAT disc5
177	41	0	10.1756	14405814	STAT disc5	1	69081703	1	76	6789188	6789188	6.03901e-06	1.11943e-05	STAT disc5
178	35	0	10.1756	14405814	STAT disc5	1	69081703	1	66.25	6789188	6789188	5.15526e-06	9.75816e-06	STAT disc5
179	29	0	10.1756	14405814	STAT disc5	1	69081703	1	75.25	6789188	6789188	4.2715e-06	1.10838e-05	STAT disc5
180	48	0	10.1756	14405814	STAT disc5	1	69081703	1	70.5	6789188	6789188	7.07006e-06	1.03842e-05	STAT disc5
181	48	0	10.1756	14405814	STAT disc5	1	69081703	1	75.25	6789188	6789188	7.07006e-06	1.10838e-05	STAT disc5
182	68	0	10.1756	14405814	STAT disc5	1	69081703	1	82.25	6789188	6789188	1.00159e-05	1.21149e-05	STAT disc5
183	43	0	10.1756	14405814	STAT disc5	1	69081703	1	77.25	6789188	6789188	6.3336e-06	1.13784e-05	STAT disc5
184	59	0	10.1756	14405814	STAT disc5	1	69081703	1	71.5	6789188	6789188	8.69029e-06	1.05315e-05	STAT disc5
185	54	0	10.1756	14405814	STAT disc5	1	69081703	1	73.75	6789188	6789188	7.95382e-06	1.08629e-05	STAT disc5
186	58	0	10.1756	14405814	STAT disc5	1	69081703	1	65	6789188	6789188	8.543e-06	9.57405e-06	STAT disc5
187	70	0	10.1756	14405814	STAT disc5	1	69081703	1	64.5	6789188	6789188	1.03105e-05	9.5004e-06	STAT disc5
188	48	0	10.1756	14405814	STAT disc5	1	69081703	1	68.25	6789188	6789188	7.07006e-06	1.00527e-05	STAT disc5
189	63	0	10.1756	14405814	STAT disc5	1	69081703	1	69.5	6789188	6789188	9.27946e-06	1.02369e-05	STAT disc5
190	58	0	10.1756	14405814	STAT disc5	1	69081703	1	70.75	6789188	6789188	8.543e-06	1.0421e-05	STAT disc5
191	71	0	10.1756	14405814	STAT disc5	1	69081703	1	64.25	6789188	6789188	1.04578e-05	9.46358e-06	STAT disc5
192	48	0	10.1756	14405814	STAT disc5	1	69081703	1	65	6789188	6789188	7.07006e-06	9.57405e-06	STAT disc5
193	54	0	10.1756	14405814	STAT disc5	1	69081703	1	62.25	6789188	6789188	7.95382e-06	9.16899e-06	STAT disc5
194	39	0	10.1756	14405814	STAT disc5	1	69081703	1	56.5	6789188	6789188	5.74443e-06	8.32206e-06	STAT disc5
195	48	0	10.1756	14405814	STAT disc5	1	69081703	1	72.5	6789188	6789188	7.07006e-06	1.06787e-05	STAT disc5
196	37	0	10.1756	14405814	STAT disc5	1	69081703	1	61	6789188	6789188	5.44984e-06	8.98487e-06	STAT disc5
197	46	0	10.1756	14405814	STAT disc5	1	69081703	1	64.25	6789188	6789188	6.77548e-06	9.46358e-06	STAT disc5
198	42	0	10.1756	14405814	STAT disc5	1	69081703	1	64.75	6789188	6789188	6.18631e-06	9.53722e-06	STAT disc5
199	53	0	10.1756	14405814	STAT disc5	1	69081703	1	59.5	6789188	6789188	7.80653e-06	8.76393e-06	STAT disc5
200	33	0	10.1756	14405814	STAT disc5	1	69081703	1	52.75	6789188	6789188	4.86067e-06	7.76971e-06	STAT disc5
201	47	0	10.1756	14405814	STAT disc5	1	69081703	1	57.75	6789188	6789188	6.92277e-06	8.50617e-06	STAT disc5
202	45	0	10.1756	14405814	STAT disc5	1	69081703	1	65.25	6789188	6789188	6.62819e-06	9.61087e-06	STAT disc5
203	22	0	10.1756	14405814	STAT disc5	1	69081703	1	52.25	6789188	6789188	3.24045e-06	7.69606e-06	STAT disc5
204	43	0	10.1756	14405814	STAT disc5	1	69081703	1	54.5	6789188	6789188	6.3336e-06	8.02747e-06	STAT disc5
205	54	0	10.1756	14405814	STAT disc5	1	69081703	1	59.25	6789188	6789188	7.95382e-06	8.72711e-06	STAT disc5
206	57	0	10.1756	14405814	STAT disc5	1	69081703	1	57.5	6789188	6789188	8.3957e-06	8.46935e-06	STAT disc5
207	45	0	10.1756	14405814	STAT disc5	1	69081703	1	60	6789188	6789188	6.62819e-06	8.83758e-06	STAT disc5
208	47	0	10.1756	14405814	STAT disc5	1	69081703	1	53.75	6789188	6789188	6.92277e-06	7.917e-06	STAT disc5
209	53	0	10.1756	14405814	STAT disc5	1	69081703	1	68.25	6789188	6789188	7.80653e-06	1.00527e-05	STAT disc5
210	66	0	10.1756	14405814	STAT disc5	1	69081703	1	65.25	6789188	6789188	9.72134e-06	9.61087e-06	STAT disc5
211	49	0	10.1756	14405814	STAT disc5	1	69081703	1	53.75	6789188	6789188	7.21736e-06	7.917e-06	STAT disc5
212	31	0	10.1756	14405814	STAT disc5	1	69081703	1	61.25	6789188	6789188	4.56608e-06	9.0217e-06	STAT disc5
213	50	0	10.1756	14405814	STAT disc5	1	69081703	1	55.5	6789188	6789188	7.36465e-06	8.17476e-06	STAT disc5
214	55	0	10.1756	14405814	STAT disc5	1	69081703	1	58.25	6789188	6789188	8.10112e-06	8.57982e-06	STAT disc5
215	47	0	10.1756	14405814	STAT disc5	1	69081703	1	59	6789188	6789188	6.92277e-06	8.69029e-06	STAT disc5
216	23	0	10.1756	14405814	STAT disc5	1	69081703	1	38	6789188	6789188	3.38774e-06	5.59713e-06	STAT disc5
217	32	0	10.1756	14405814	STAT disc5	1	69081703	1	56	6789188	6789188	4.71338e-06	8.24841e-06	STAT disc5
218	33	0	10.1756	14405814	STAT disc5	1	69081703	1	46.5	6789188	6789188	4.86067e-06	6.84913e-06	STAT disc5
219	36	0	10.1756	14405814	STAT disc5	1	69081703	1	45.75	6789188	6789188	5.30255e-06	6.73866e-06	STAT disc5
220	28	0	10.1756	14405814	STAT disc5	1	69081703	1	49.5	6789188	6789188	4.1242e-06	7.291e-06	STAT disc5
221	41	0	10.1756	14405814	STAT disc5	1	69081703	1	49.75	6789188	6789188	6.03901e-06	7.32783e-06	STAT disc5
222	49	0	10.1756	14405814	STAT disc5	1	69081703	1	55.75	6789188	6789188	7.21736e-06	8.21159e-06	STAT disc5
223	26	0	10.1756	14405814	STAT disc5	1	69081703	1	50.75	6789188	6789188	3.82962e-06	7.47512e-06	STAT disc5
224	25	0	10.1756	14405814	STAT disc5	1	69081703	1	45.75	6789188	6789188	3.68233e-06	6.73866e-06	STAT disc5
225	43	0	10.1756	14405814	STAT disc5	1	69081703	1	60.75	6789188	6789188	6.3336e-06	8.94805e-06	STAT disc5
226	32	0	10.1756	14405814	STAT disc5	1	69081703	1	48.25	6789188	6789188	4.71338e-06	7.10689e-06	STAT disc5
227	26	0	10.1756	14405814	STAT disc5	1	69081703	1	42.25	6789188	6789188	3.82962e-06	6.22313e-06	STAT disc5
228	36	0	10.1756	14405814	STAT disc5	1	69081703	1	58.25	6789188	6789188	5.30255e-06	8.57982e-06	STAT disc5
229	55	0	10.1756	14405814	STAT disc5	1	69081703	1	54.75	6789188	6789188	8.10112e-06	8.06429e-06	STAT disc5
230	43	0	10.1756	14405814	STAT disc5	1	69081703	1	55.5	6789188	6789188	6.3336e-06	8.17476e-06	STAT disc5
231	34	0	10.1756	14405814	STAT disc5	1	69081703	1	51.5	6789188	6789188	5.00796e-06	7.58559e-06	STAT disc5
232	50	0	10.1756	14405814	STAT disc5	1	69081703	1	53.5	6789188	6789188	7.36465e-06	7.88018e-06	STAT disc5
233	25	0	10.1756	14405814	STAT disc5	1	69081703	1	52.5	6789188	6789188	3.68233e-06	7.73288e-06	STAT disc5
234	38	0	10.1756	14405814	STAT disc5	1	69081703	1	55.25	6789188	6789188	5.59713e-06	8.13794e-06	STAT disc5
235	44	0	10.1756	14405814	STAT disc5	1	69081703	1	46.5	6789188	6789188	6.48089e-06	6.84913e-06	STAT disc5
236	44	0	10.1756	14405814	STAT disc5	1	69081703	1	51.75	6789188	6789188	6.48089e-06	7.62241e-06	STAT disc5
237	13	0	10.1756	14405814	STAT disc5	1	69081703	1	41.75	6789188	6789188	1.91481e-06	6.14948e-06	STAT disc5
238	45	0	10.1756	14405814	STAT disc5	1	69081703	1	48	6789188	6789188	6.62819e-06	7.07006e-06	STAT disc5
239	51	0	10.1756	14405814	STAT disc5	1	69081703	1	56.5	6789188	6789188	7.51194e-06	8.32206e-06	STAT disc5
240	23	0	10.1756	14405814	STAT disc5	1	69081703	1	45	6789188	6789188	3.38774e-06	6.62819e-06	STAT disc5
241	21	0	10.1756	14405814	STAT disc5	1	69081703	1	48.75	6789188	6789188	3.09315e-06	7.18053e-06	STAT disc5
242	47	0	10.1756	14405814	STAT disc5	1	69081703	1	54.5	6789188	6789188	6.92277e-06	8.02747e-06	STAT disc5
243	63	0	10.1756	14405814	STAT disc5	1	69081703	1	52.25	6789188	6789188	9.27946e-06	7.69606e-06	STAT disc5
244	35	0	10.1756	14405814	STAT disc5	1	69081703	1	55.5	6789188	6789188	5.15526e-06	8.17476e-06	STAT disc5
245	29	0	10.1756	14405814	STAT disc5	1	69081703	1	48.5	6789188	6789188	4.2715e-06	7.14371e-06	STAT disc5
246	55	0	10.1756	14405814	STAT disc5	1	69081703	1	56	6789188	6789188	8.10112e-06	8.24841e-06	STAT disc5
247	30	0	10.1756	14405814	STAT disc5	1	69081703	1	53	6789188	6789188	4.41879e-06	7.80653e-06	STAT disc5
248	49	0	10.1756	14405814	STAT disc5	1	69081703	1	50.25	6789188	6789188	7.21736e-06	7.40147e-06	STAT disc5
249	30	0	10.1756	14405814	STAT disc5	1	69081703	1	50.75	6789188	6789188	4.41879e-06	7.47512e-06	STAT disc5
250	50	0	10.1756	14405814	STAT disc5	1	69081703	1	60.75	6789188	6789188	7.36465e-06	8.94805e-06	STAT disc5
251	55	0	10.1756	14405814	STAT disc5	1	69081703	1	56.75	6789188	6789188	8.10112e-06	8.35888e-06	STAT disc5
252	61	0	10.1756	14405814	STAT disc5	1	69081703	1	71.5	6789188	6789188	8.98487e-06	1.05315e-05	STAT disc5
253	43	0	10.1756	14405814	STAT disc5	1	69081703	1	74.75	6789188	6789188	6.3336e-06	1.10102e-05	STAT disc5
254	1	0	10.1756	14405814	STAT disc5	1	69081703	1	1	6789188	6789188	1.47293e-07	1.47293e-07	STAT disc5
255	4470	0	10.1756	14405814	STAT disc5	1	69081703	1	6117.25	6789188	6789188	0.0006584	0.000901028	STAT disc5
0	8825	0	8.14319	14420986	STAT disc5	2	55283555	1	6601.75	6789188	6789188	0.00129986	0.000972392	STAT disc5
1	73	0	8.14319	14420986	STAT disc5	2	55283555	1	60	6789188	6789188	1.07524e-05	8.83758e-06	STAT disc5
2	82	0	8.14319	14420986	STAT disc5	2	55283555	1	67.75	6789188	6789188	1.2078e-05	9.9791e-06	STAT disc5
3	28381	0	8.14319	14420986	STAT disc5	2	55283555	1	10962	6789188	6789188	0.00418032	0.00161463	STAT disc5
4	3522977	0	8.14319	14420986	STAT disc5	2	55283555	1	3074830	6789188	6789188	0.51891	0.452901	STAT disc5
5	332977	0	8.14319	14420986	STAT disc5	2	55283555	1	300259	6789188	6789188	0.0490452	0.0442261	STAT disc5
6	305671	0	8.14319	14420986	STAT disc5	2	55283555	1	282486	6789188	6789188	0.0450232	0.0416082	STAT disc5
7	295916	0	8.14319	14420986	STAT disc5	2	55283555	1	280058	6789188	6789188	0.0435864	0.0412506	STAT disc5
8	283271	0	8.14319	14420986	STAT disc5	2	55283555	1	277628	6789188	6789188	0.0417238	0.0408926	STAT disc5
9	270483	0	8.14319	14420986	STAT disc5	2	55283555	1	270544	6789188	6789188	0.0398403	0.0398492	STAT disc5
10	253585	0	8.14319	14420986	STAT disc5	2	55283555	1	263016	6789188	6789188	0.0373513	0.0387405	STAT disc5
11	229809	0	8.14319	14420986	STAT disc5	2	55283555	1	248077	6789188	6789188	0.0338493	0.03654	STAT disc5
12	204807	0	8.14319	14420986	STAT disc5	2	55283555	1	229918	6789188	6789188	0.0301666	0.0338652	STAT disc5
13	179017	0	8.14319	14420986	STAT disc5	2	55283555	1	211211	6789188	6789188	0.026368	0.0311099	STAT disc5
14	152006	0	8.14319	14420986	STAT disc5	2	55283555	1	190748	6789188	6789188	0.0223894	0.0280958	STAT disc5
15	129640	0	8.14319	14420986	STAT disc5	2	55283555	1	171012	6789188	6789188	0.0190951	0.0251889	STAT disc5
16	107823	0	8.14319	14420986	STAT disc5	2	55283555	1	150804	6789188	6789188	0.0158816	0.0222123	STAT disc5
17	92865	0	8.14319	14420986	STAT disc5	2	55283555	1	136734	6789188	6789188	0.0136784	0.0201399	STAT disc5
18	80340	0	8.14319	14420986	STAT disc5	2	55283555	1	125955	6789188	6789188	0.0118335	0.0185523	STAT disc5
19	62619	0	8.14319	14420986	STAT disc5	2	55283555	1	106823	6789188	6789188	0.00922334	0.0157343	STAT disc5
20	47476	0	8.14319	14420986	STAT disc5	2	55283555	1	87383	6789188	6789188	0.00699288	0.0128709	STAT disc5
21	34170	0	8.14319	14420986	STAT disc5	2	55283555	1	69337.5	6789188	6789188	0.005033	0.0102129	STAT disc5
22	25162	0	8.14319	14420986	STAT disc5	2	55283555	1	54862	6789188	6789188	0.00370619	0.00808079	STAT disc5
23	21250	0	8.14319	14420986	STAT disc5	2	55283555	1	48060.2	6789188	6789188	0.00312998	0.00707894	STAT disc5
24	13703	0	8.14319	14420986	STAT disc5	2	55283555	1	34350	6789188	6789188	0.00201836	0.00505952	STAT disc5
25	9645	0	8.14319	14420986	STAT disc5	2	55283555	1	24568.5	6789188	6789188	0.00142064	0.00361877	STAT disc5
26	6951	0	8.14319	14420986	STAT disc5	2	55283555	1	18513.2	6789188	6789188	0.00102383	0.00272687	STAT disc5
27	5537	0	8.14319	14420986	STAT disc5	2	55283555	1	14303.8	6789188	6789188	0.000815561	0.00210684	STAT disc5
28	4335	0	8.14319	14420986	STAT disc5	2	55283555	1	11282.8	6789188	6789188	0.000638515	0.00166187	STAT disc5
29	3924	0	8.14319	14420986	STAT disc5	2	55283555	1	9132.25	6789188	6789188	0.000577978	0.00134512	STAT disc5
30	3168	0	8.14319	14420986	STAT disc5	2	55283555	1	7305.25	6789188	6789188	0.000466624	0.00107601	STAT disc5
31	2969	0	8.14319	14420986	STAT disc5	2	55283555	1	5830.5	6789188	6789188	0.000437313	0.000858792	STAT disc5
32	4791	0	8.14319	14420986	STAT disc5	2	55283555	1	8604.75	6789188	6789188	0.000705681	0.00126742	STAT disc5
33	2075	0	8.14319	14420986	STAT disc5	2	55283555	1	3139	6789188	6789188	0.000305633	0.000462353	STAT disc5
34	1848	0	8.14319	14420986	STAT disc5	2	55283555	1	2617	6789188	6789188	0.000272197	0.000385466	STAT disc5
35	1649	0	8.14319	14420986	STAT disc5	2	55283555	1	2186	6789188	6789188	0.000242886	0.000321983	STAT disc5
36	1517	0	8.14319	14420986	STAT disc5	2	55283555	1	1898.5	6789188	6789188	0.000223444	0.000279636	STAT disc5
37	1332	0	8.14319	14420986	STAT disc5	2	55283555	1	1647	6789188	6789188	0.000196194	0.000242592	STAT disc5
38	1307	0	8.14319	14420986	STAT disc5	2	55283555	1	1455.25	6789188	6789188	0.000192512	0.000214348	STAT disc5
39	1285	0	8.14319	14420986	STAT disc5	2	55283555	1	1334.25	6789188	6789188	0.000189272	0.000196526	STAT disc5
40	1254	0	8.14319	14420986	STAT disc5	2	55283555	1	1147.75	6789188	6789188	0.000184705	0.000169056	STAT disc5
41	1111	0	8.14319	14420986	STAT disc5	2	55283555	1	1079	6789188	6789188	0.000163643	0.000158929	STAT disc5
42	1128	0	8.14319	14420986	STAT disc5	2	55283555	1	1041.75	6789188	6789188	0.000166147	0.000153443	STAT disc5
43	984	0	8.14319	14420986	STAT disc5	2	55283555	1	960	6789188	6789188	0.000144936	0.000141401	STAT disc5
44	929	0	8.14319	14420986	STAT disc5	2	55283555	1	873	6789188	6789188	0.000136835	0.000128587	STAT disc5
45	821	0	8.14319	14420986	STAT disc5	2	55283555	1	794.75	6789188	6789188	0.000120928	0.000117061	STAT disc5
46	799	0	8.14319	14420986	STAT disc5	2	55283555	1	790.75	6789188	6789188	0.000117687	0.000116472	STAT disc5
47	751	0	8.14319	14420986	STAT disc5	2	55283555	1	717	6789188	6789188	0.000110617	0.000105609	STAT disc5
48	853	0	8.14319	14420986	STAT disc5	2	55283555	1	708.5	6789188	6789188	0.000125641	0.000104357	STAT disc5
49	743	0	8.14319	14420986	STAT disc5	2	55283555	1	664.25	6789188	6789188	0.000109439	9.78394e-05	STAT disc5
50	726	0	8.14319	14420986	STAT disc5	2	55283555	1	624.5	6789188	6789188	0.000106935	9.19845e-05	STAT disc5
51	750	0	8.14319	14420986	STAT disc5	2	55283555	1	625.25	6789188	6789188	0.00011047	9.2095e-05	STAT disc5
52	706	0	8.14319	14420986	STAT disc5	2	55283555	1	611.5	6789188	6789188	0.000103989	9.00697e-05	STAT disc5
53	662	0	8.14319	14420986	STAT disc5	2	55283555	1	556.25	6789188	6789188	9.7508e-05	8.19317e-05	STAT disc5
54	695	0	8.14319	14420986	STAT disc5	2	55283555	1	557.75	6789188	6789188	0.000102369	8.21527e-05	STAT disc5
55	710	0	8.14319	14420986	STAT disc5	2	55283555	1	550.5	6789188	6789188	0.000104578	8.10848e-05	STAT disc5
56	598	0	8.14319	14420986	STAT disc5	2	55283555	1	509.75	6789188	6789188	8.80812e-05	7.50826e-05	STAT disc5
57	628	0	8.14319	14420986	STAT disc5	2	55283555	1	461.25	6789188	6789188	9.25e-05	6.79389e-05	STAT disc5
58	657	0	8.14319	14420986	STAT disc5	2	55283555	1	506.75	6789188	6789188	9.67715e-05	7.46407e-05	STAT disc5
59	596	0	8.14319	14420986	STAT disc5	2	55283555	1	451.75	6789188	6789188	8.77866e-05	6.65396e-05	STAT disc5
60	570	0	8.14319	14420986	STAT disc5	2	55283555	1	448	6789188	6789188	8.3957e-05	6.59873e-05	STAT disc5
61	547	0	8.14319	14420986	STAT disc5	2	55283555	1	440.75	6789188	6789188	8.05693e-05	6.49194e-05	STAT disc5
62	553	0	8.14319	14420986	STAT disc5	2	55283555	1	415.25	6789188	6789188	8.1453e-05	6.11634e-05	STAT disc5
63	498	0	8.14319	14420986	STAT disc5	2	55283555	1	398.5	6789188	6789188	7.33519e-05	5.86963e-05	STAT disc5
64	477	0	8.14319	14420986	STAT disc5	2	55283555	1	402.25	6789188	6789188	7.02588e-05	5.92486e-05	STAT disc5
65	481	0	8.14319	14420986	STAT disc5	2	55283555	1	360.25	6789188	6789188	7.08479e-05	5.30623e-05	STAT disc5
66	454	0	8.14319	14420986	STAT disc5	2	55283555	1	362.25	6789188	6789188	6.6871e-05	5.33569e-05	STAT disc5
67	444	0	8.14319	14420986	STAT disc5	2	55283555	1	347.5	6789188	6789188	6.53981e-05	5.11843e-05	STAT disc5
68	450	0	8.14319	14420986	STAT disc5	2	55283555	1	344.5	6789188	6789188	6.62819e-05	5.07424e-05	STAT disc5
69	437	0	8.14319	14420986	STAT disc5	2	55283555	1	346.25	6789188	6789188	6.4367e-05	5.10002e-05	STAT disc5
70	406	0	8.14319	14420986	STAT disc5	2	55283555	1	329	6789188	6789188	5.9801e-05	4.84594e-05	STAT disc5
71	365	0	8.14319	14420986	STAT disc5	2	55283555	1	298.5	6789188	6789188	5.3762e-05	4.3967e-05	STAT disc5
72	412	0	8.14319	14420986	STAT disc5	2	55283555	1	297.5	6789188	6789188	6.06847e-05	4.38197e-05	STAT disc5
73	450	0	8.14319	14420986	STAT disc5	2	55283555	1	308.5	6789188	6789188	6.62819e-05	4.54399e-05	STAT disc5
74	352	0	8.14319	14420986	STAT disc5	2	55283555	1	273	6789188	6789188	5.18471e-05	4.0211e-05	STAT disc5
75	358	0	8.14319	14420986	STAT disc5	2	55283555	1	277.5	6789188	6789188	5.27309e-05	4.08738e-05	STAT disc5
76	379	0	8.14319	14420986	STAT disc5	2	55283555	1	261	6789188	6789188	5.58241e-05	3.84435e-05	STAT disc5
77	324	0	8.14319	14420986	STAT disc5	2	55283555	1	253.75	6789188	6789188	4.77229e-05	3.73756e-05	STAT disc5
78	396	0	8.14319	14420986	STAT disc5	2	55283555	1	279.75	6789188	6789188	5.8328e-05	4.12052e-05	STAT disc5
79	400	0	8.14319	14420986	STAT disc5	2	55283555	1	263.75	6789188	6789188	5.89172e-05	3.88485e-05	STAT disc5
80	308	0	8.14319	14420986	STAT disc5	2	55283555	1	243	6789188	6789188	4.53662e-05	3.57922e-05	STAT disc5
81	301	0	8.14319	14420986	STAT disc5	2	55283555	1	214.5	6789188	6789188	4.43352e-05	3.15944e-05	STAT disc5
82	296	0	8.14319	14420986	STAT disc5	2	55283555	1	231.5	6789188	6789188	4.35987e-05	3.40983e-05	STAT disc5
83	283	0	8.14319	14420986	STAT disc5	2	55283555	1	232.5	6789188	6789188	4.16839e-05	3.42456e-05	STAT disc5
84	303	0	8.14319	14420986	STAT disc5	2	55283555	1	215	6789188	6789188	4.46298e-05	3.1668e-05	STAT disc5
85	264	0	8.14319	14420986	STAT disc5	2	55283555	1	197.25	6789188	6789188	3.88854e-05	2.90535e-05	STAT disc5
86	323	0	8.14319	14420986	STAT disc5	2	55283555	1	218	6789188	6789188	4.75756e-05	3.21099e-05	STAT disc5
87	311	0	8.14319	14420986	STAT disc5	2	55283555	1	217.5	6789188	6789188	4.58081e-05	3.20362e-05	STAT disc5
88	266	0	8.14319	14420986	STAT disc5	2	55283555	1	200.25	6789188	6789188	3.91799e-05	2.94954e-05	STAT disc5
89	299	0	8.14319	14420986	STAT disc5	2	55283555	1	212	6789188	6789188	4.40406e-05	3.12261e-05	STAT disc5
90	253	0	8.14319	14420986	STAT disc5	2	55283555	1	205.5	6789188	6789188	3.72651e-05	3.02687e-05	STAT disc5
91	251	0	8.14319	14420986	STAT disc5	2	55283555	1	186.25	6789188	6789188	3.69705e-05	2.74333e-05	STAT disc5
92	232	0	8.14319	14420986	STAT disc5	2	55283555	1	182.25	6789188	6789188	3.4172e-05	2.68442e-05	STAT disc5
93	249	0	8.14319	14420986	STAT disc5	2	55283555	1	177.5	6789188	6789188	3.6676e-05	2.61445e-05	STAT disc5
94	214	0	8.14319	14420986	STAT disc5	2	55283555	1	167.5	6789188	6789188	3.15207e-05	2.46716e-05	STAT disc5
95	216	0	8.14319	14420986	STAT disc5	2	55283555	1	161.25	6789188	6789188	3.18153e-05	2.3751e-05	STAT disc5
96	233	0	8.14319	14420986	STAT disc5	2	55283555	1	177.5	6789188	6789188	3.43193e-05	2.61445e-05	STAT disc5
97	198	0	8.14319	14420986	STAT disc5	2	55283555	1	169.75	6789188	6789188	2.9164e-05	2.5003e-05	STAT disc5
98	192	0	8.14319	14420986	STAT disc5	2	55283555	1	161.25	6789188	6789188	2.82803e-05	2.3751e-05	STAT disc5
99	239	0	8.14319	14420986	STAT disc5	2	55283555	1	169.25	6789188	6789188	3.5203e-05	2.49293e-05	STAT disc5
100	200	0	8.14319	14420986	STAT disc5	2	55283555	1	174	6789188	6789188	2.94586e-05	2.5629e-05	STAT disc5
101	238	0	8.14319	14420986	STAT disc5	2	55283555	1	164.75	6789188	6789188	3.50557e-05	2.42665e-05	STAT disc5
102	237	0	8.14319	14420986	STAT disc5	2	55283555	1	167	6789188	6789188	3.49084e-05	2.45979e-05	STAT disc5
103	183	0	8.14319	14420986	STAT disc5	2	55283555	1	152.5	6789188	6789188	2.69546e-05	2.24622e-05	STAT disc5
104	205	0	8.14319	14420986	STAT disc5	2	55283555	1	163	6789188	6789188	3.01951e-05	2.40088e-05	STAT disc5
105	201	0	8.14319	14420986	STAT disc5	2	55283555	1	146.5	6789188	6789188	2.96059e-05	2.15784e-05	STAT disc5
106	207	0	8.14319	14420986	STAT disc5	2	55283555	1	148	6789188	6789188	3.04897e-05	2.17994e-05	STAT disc5
107	192	0	8.14319	14420986	STAT disc5	2	55283555	1	145.25	6789188	6789188	2.82803e-05	2.13943e-05	STAT disc5
108	217	0	8.14319	14420986	STAT disc5	2	55283555	1	144.25	6789188	6789188	3.19626e-05	2.1247e-05	STAT disc5
109	188	0	8.14319	14420986	STAT disc5	2	55283555	1	132	6789188	6789188	2.76911e-05	1.94427e-05	STAT disc5
110	177	0	8.14319	14420986	STAT disc5	2	55283555	1	152.25	6789188	6789188	2.60709e-05	2.24254e-05	STAT disc5
111	153	0	8.14319	14420986	STAT disc5	2	55283555	1	121	6789188	6789188	2.25358e-05	1.78225e-05	STAT disc5
112	194	0	8.14319	14420986	STAT disc5	2	55283555	1	140	6789188	6789188	2.85748e-05	2.0621e-05	STAT disc5
113	184	0	8.14319	14420986	STAT disc5	2	55283555	1	136.25	6789188	6789188	2.71019e-05	2.00687e-05	STAT disc5
114	164	0	8.14319	14420986	STAT disc5	2	55283555	1	136.25	6789188	6789188	2.41561e-05	2.00687e-05	STAT disc5
115	170	0	8.14319	14420986	STAT disc5	2	55283555	1	122.5	6789188	6789188	2.50398e-05	1.80434e-05	STAT disc5
116	218	0	8.14319	14420986	STAT disc5	2	55283555	1	135.5	6789188	6789188	3.21099e-05	1.99582e-05	STAT disc5
117	136	0	8.14319	14420986	STAT disc5	2	55283555	1	113	6789188	6789188	2.00319e-05	1.66441e-05	STAT disc5
118	166	0	8.14319	14420986	STAT disc5	2	55283555	1	116.5	6789188	6789188	2.44506e-05	1.71596e-05	STAT disc5
119	148	0	8.14319	14420986	STAT disc5	2	55283555	1	128.75	6789188	6789188	2.17994e-05	1.8964e-05	STAT disc5
120	203	0	8.14319	14420986	STAT disc5	2	55283555	1	118.25	6789188	6789188	2.99005e-05	1.74174e-05	STAT disc5
121	154	0	8.14319	14420986	STAT disc5	2	55283555	1	120.75	6789188	6789188	2.26831e-05	1.77856e-05	STAT disc5
122	168	0	8.14319	14420986	STAT disc5	2	55283555	1	116.75	6789188	6789188	2.47452e-05	1.71965e-05	STAT disc5
123	140	0	8.14319	14420986	STAT disc5	2	55283555	1	115.25	6789188	6789188	2.0621e-05	1.69755e-05	STAT disc5
124	135	0	8.14319	14420986	STAT disc5	2	55283555	1	104.75	6789188	6789188	1.98846e-05	1.54289e-05	STAT disc5
125	172	0	8.14319	14420986	STAT disc5	2	55283555	1	110	6789188	6789188	2.53344e-05	1.62022e-05	STAT disc5
126	135	0	8.14319	14420986	STAT disc5	2	55283555	1	99.25	6789188	6789188	1.98846e-05	1.46188e-05	STAT disc5
127	139	0	8.14319	14420986	STAT disc5	2	55283555	1	112.75	6789188	6789188	2.04737e-05	1.66073e-05	STAT disc5
128	131	0	8.14319	14420986	STAT disc5	2	55283555	1	92.25	6789188	6789188	1.92954e-05	1.35878e-05	STAT disc5
129	151	0	8.14319	14420986	STAT disc5	2	55283555	1	105.75	6789188	6789188	2.22412e-05	1.55762e-05	STAT disc5
130	137	0	8.14319	14420986	STAT disc5	2	55283555	1	100.5	6789188	6789188	2.01791e-05	1.48029e-05	STAT disc5
131	124	0	8.14319	14420986	STAT disc5	2	55283555	1	97.75	6789188	6789188	1.82643e-05	1.43979e-05	STAT disc5
132	143	0	8.14319	14420986	STAT disc5	2	55283555	1	109.5	6789188	6789188	2.10629e-05	1.61286e-05	STAT disc5
133	142	0	8.14319	14420986	STAT disc5	2	55283555	1	102.75	6789188	6789188	2.09156e-05	1.51344e-05	STAT disc5
134	135	0	8.14319	14420986	STAT disc5	2	55283555	1	108.75	6789188	6789188	1.98846e-05	1.60181e-05	STAT disc5
135	121	0	8.14319	14420986	STAT disc5	2	55283555	1	103.5	6789188	6789188	1.78225e-05	1.52448e-05	STAT disc5
136	128	0	8.14319	14420986	STAT disc5	2	55283555	1	94	6789188	6789188	1.88535e-05	1.38455e-05	STAT disc5
137	141	0	8.14319	14420986	STAT disc5	2	55283555	1	97.75	6789188	6789188	2.07683e-05	1.43979e-05	STAT disc5
138	137	0	8.14319	14420986	STAT disc5	2	55283555	1	90.25	6789188	6789188	2.01791e-05	1.32932e-05	STAT disc5
139	109	0	8.14319	14420986	STAT disc5	2	55283555	1	99	6789188	6789188	1.60549e-05	1.4582e-05	STAT disc5
140	121	0	8.14319	14420986	STAT disc5	2	55283555	1	98.5	6789188	6789188	1.78225e-05	1.45084e-05	STAT disc5
141	109	0	8.14319	14420986	STAT disc5	2	55283555	1	98.5	6789188	6789188	1.60549e-05	1.45084e-05	STAT disc5
142	99	0	8.14319	14420986	STAT disc5	2	55283555	1	91.5	6789188	6789188	1.4582e-05	1.34773e-05	STAT disc5
143	118	0	8.14319	14420986	STAT disc5	2	55283555	1	88.5	6789188	6789188	1.73806e-05	1.30354e-05	STAT disc5
144	125	0	8.14319	14420986	STAT disc5	2	55283555	1	81.5	6789188	6789188	1.84116e-05	1.20044e-05	STAT disc5
145	109	0	8.14319	14420986	STAT disc5	2	55283555	1	89.5	6789188	6789188	1.60549e-05	1.31827e-05	STAT disc5
146	110	0	8.14319	14420986	STAT disc5	2	55283555	1	92.75	6789188	6789188	1.62022e-05	1.36614e-05	STAT disc5
147	111	0	8.14319	14420986	STAT disc5	2	55283555	1	102	6789188	6789188	1.63495e-05	1.50239e-05	STAT disc5
148	123	0	8.14319	14420986	STAT disc5	2	55283555	1	95.5	6789188	6789188	1.8117e-05	1.40665e-05	STAT disc5
149	94	0	8.14319	14420986	STAT disc5	2	55283555	1	87.5	6789188	6789188	1.38455e-05	1.28881e-05	STAT disc5
150	99	0	8.14319	14420986	STAT disc5	2	55283555	1	93.25	6789188	6789188	1.4582e-05	1.37351e-05	STAT disc5
151	137	0	8.14319	14420986	STAT disc5	2	55283555	1	95	6789188	6789188	2.01791e-05	1.39928e-05	STAT disc5
152	119	0	8.14319	14420986	STAT disc5	2	55283555	1	101.5	6789188	6789188	1.75279e-05	1.49502e-05	STAT disc5
153	111	0	8.14319	14420986	STAT disc5	2	55283555	1	102.75	6789188	6789188	1.63495e-05	1.51344e-05	STAT disc5
154	84	0	8.14319	14420986	STAT disc5	2	55283555	1	80.25	6789188	6789188	1.23726e-05	1.18203e-05	STAT disc5
155	105	0	8.14319	14420986	STAT disc5	2	55283555	1	90.5	6789188	6789188	1.54658e-05	1.333e-05	STAT disc5
156	109	0	8.14319	14420986	STAT disc5	2	55283555	1	81.75	6789188	6789188	1.60549e-05	1.20412e-05	STAT disc5
157	89	0	8.14319	14420986	STAT disc5	2	55283555	1	79.75	6789188	6789188	1.31091e-05	1.17466e-05	STAT disc5
158	91	0	8.14319	14420986	STAT disc5	2	55283555	1	92.75	6789188	6789188	1.34037e-05	1.36614e-05	STAT disc5
159	121	0	8.14319	14420986	STAT disc5	2	55283555	1	83.25	6789188	6789188	1.78225e-05	1.22621e-05	STAT disc5
160	119	0	8.14319	14420986	STAT disc5	2	55283555	1	95.25	6789188	6789188	1.75279e-05	1.40297e-05	STAT disc5
161	81	0	8.14319	14420986	STAT disc5	2	55283555	1	65	6789188	6789188	1.19307e-05	9.57405e-06	STAT disc5
162	92	0	8.14319	14420986	STAT disc5	2	55283555	1	78.5	6789188	6789188	1.3551e-05	1.15625e-05	STAT disc5
163	133	0	8.14319	14420986	STAT disc5	2	55283555	1	84.75	6789188	6789188	1.959e-05	1.24831e-05	STAT disc5
164	99	0	8.14319	14420986	STAT disc5	2	55283555	1	80.5	6789188	6789188	1.4582e-05	1.18571e-05	STAT disc5
165	116	0	8.14319	14420986	STAT disc5	2	55283555	1	79	6789188	6789188	1.7086e-05	1.16361e-05	STAT disc5
166	77	0	8.14319	14420986	STAT disc5	2	55283555	1	79.75	6789188	6789188	1.13416e-05	1.17466e-05	STAT disc5
167	79	0	8.14319	14420986	STAT disc5	2	55283555	1	78.25	6789188	6789188	1.16361e-05	1.15257e-05	STAT disc5
168	93	0	8.14319	14420986	STAT disc5	2	55283555	1	83.5	6789188	6789188	1.36983e-05	1.2299e-05	STAT disc5
169	93	0	8.14319	14420986	STAT disc5	2	55283555	1	80	6789188	6789188	1.36983e-05	1.17834e-05	STAT disc5
170	83	0	8.14319	14420986	STAT disc5	2	55283555	1	81	6789188	6789188	1.22253e-05	1.19307e-05	STAT disc5
171	70	0	8.14319	14420986	STAT disc5	2	55283555	1	71.75	6789188	6789188	1.03105e-05	1.05683e-05	STAT disc5
172	102	0	8.14319	14420986	STAT disc5	2	55283555	1	84	6789188	6789188	1.50239e-05	1.23726e-05	STAT disc5
173	76	0	8.14319	14420986	STAT disc5	2	55283555	1	65.5	6789188	6789188	1.11943e-05	9.64769e-06	STAT disc5
174	53	0	8.14319	14420986	STAT disc5	2	55283555	1	63.75	6789188	6789188	7.80653e-06	9.38993e-06	STAT disc5
175	108	0	8.14319	14420986	STAT disc5	2	55283555	1	80.5	6789188	6789188	1.59076e-05	1.18571e-05	STAT disc5
176	85	0	8.14319	14420986	STAT disc5	2	55283555	1	67	6789188	6789188	1.25199e-05	9.86863e-06	STAT disc5
177	99	0	8.14319	14420986	STAT disc5	2	55283555	1	76	6789188	6789188	1.4582e-05	1.11943e-05	STAT disc5
178	74	0	8.14319	14420986	STAT disc5	2	55283555	1	66.25	6789188	6789188	1.08997e-05	9.75816e-06	STAT disc5
179	83	0	8.14319	14420986	STAT disc5	2	55283555	1	75.25	6789188	6789188	1.22253e-05	1.10838e-05	STAT disc5
180	82	0	8.14319	14420986	STAT disc5	2	55283555	1	70.5	6789188	6789188	1.2078e-05	1.03842e-05	STAT disc5
181	76	0	8.14319	14420986	STAT disc5	2	55283555	1	75.25	6789188	6789188	1.11943e-05	1.10838e-05	STAT disc5
182	89	0	8.14319	14420986	STAT disc5	2	55283555	1	82.25	6789188	6789188	1.31091e-05	1.21149e-05	STAT disc5
183	96	0	8.14319	14420986	STAT disc5	2	55283555	1	77.25	6789188	6789188	1.41401e-05	1.13784e-05	STAT disc5
184	80	0	8.14319	14420986	STAT disc5	2	55283555	1	71.5	6789188	6789188	1.17834e-05	1.05315e-05	STAT disc5
185	94	0	8.14319	14420986	STAT disc5	2	55283555	1	73.75	6789188	6789188	1.38455e-05	1.08629e-05	STAT disc5
186	63	0	8.14319	14420986	STAT disc5	2	55283555	1	65	6789188	6789188	9.27946e-06	9.57405e-06	STAT disc5
187	60	0	8.14319	14420986	STAT disc5	2	55283555	1	64.5	6789188	6789188	8.83758e-06	9.5004e-06	STAT disc5
188	62	0	8.14319	14420986	STAT disc5	2	55283555	1	68.25	6789188	6789188	9.13217e-06	1.00527e-05	STAT disc5
189	74	0	8.14319	14420986	STAT disc5	2	55283555	1	69.5	6789188	6789188	1.08997e-05	1.02369e-05	STAT disc5
190	60	0	8.14319	14420986	STAT disc5	2	55283555	1	70.75	6789188	6789188	8.83758e-06	1.0421e-05	STAT disc5
191	57	0	8.14319	14420986	STAT disc5	2	55283555	1	64.25	6789188	6789188	8.3957e-06	9.46358e-06	STAT disc5
192	72	0	8.14319	14420986	STAT disc5	2	55283555	1	65	6789188	6789188	1.06051e-05	9.57405e-06	STAT disc5
193	51	0	8.14319	14420986	STAT disc5	2	55283555	1	62.25	6789188	6789188	7.51194e-06	9.16899e-06	STAT disc5
194	81	0	8.14319	14420986	STAT disc5	2	55283555	1	56.5	6789188	6789188	1.19307e-05	8.32206e-06	STAT disc5
195	98	0	8.14319	14420986	STAT disc5	2	55283555	1	72.5	6789188	6789188	1.44347e-05	1.06787e-05	STAT disc5
196	78	0	8.14319	14420986	STAT disc5	2	55283555	1	61	6789188	6789188	1.14889e-05	8.98487e-06	STAT disc5
197	75	0	8.14319	14420986	STAT disc5	2	55283555	1	64.25	6789188	6789188	1.1047e-05	9.46358e-06	STAT disc5
198	69	0	8.14319	14420986	STAT disc5	2	55283555	1	64.75	6789188	6789188	1.01632e-05	9.53722e-06	STAT disc5
199	65	0	8.14319	14420986	STAT disc5	2	55283555	1	59.5	6789188	6789188	9.57405e-06	8.76393e-06	STAT disc5
200	70	0	8.14319	14420986	STAT disc5	2	55283555	1	52.75	6789188	6789188	1.03105e-05	7.76971e-06	STAT disc5
201	79	0	8.14319	14420986	STAT disc5	2	55283555	1	57.75	6789188	6789188	1.16361e-05	8.50617e-06	STAT disc5
202	85	0	8.14319	14420986	STAT disc5	2	55283555	1	65.25	6789188	6789188	1.25199e-05	9.61087e-06	STAT disc5
203	48	0	8.14319	14420986	STAT disc5	2	55283555	1	52.25	6789188	6789188	7.07006e-06	7.69606e-06	STAT disc5
204	66	0	8.14319	14420986	STAT disc5	2	55283555	1	54.5	6789188	6789188	9.72134e-06	8.02747e-06	STAT disc5
205	69	0	8.14319	14420986	STAT disc5	2	55283555	1	59.25	6789188	6789188	1.01632e-05	8.72711e-06	STAT disc5
206	66	0	8.14319	14420986	STAT disc5	2	55283555	1	57.5	6789188	6789188	9.72134e-06	8.46935e-06	STAT disc5
207	53	0	8.14319	14420986	STAT disc5	2	55283555	1	60	6789188	6789188	7.80653e-06	8.83758e-06	STAT disc5
208	73	0	8.14319	14420986	STAT disc5	2	55283555	1	53.75	6789188	6789188	1.07524e-05	7.917e-06	STAT disc5
209	81	0	8.14319	14420986	STAT disc5	2	55283555	1	68.25	6789188	6789188	1.19307e-05	1.00527e-05	STAT disc5
210	55	0	8.14319	14420986	STAT disc5	2	55283555	1	65.25	6789188	6789188	8.10112e-06	9.61087e-06	STAT disc5
211	52	0	8.14319	14420986	STAT disc5	2	55283555	1	53.75	6789188	6789188	7.65924e-06	7.917e-06	STAT disc5
212	79	0	8.14319	14420986	STAT disc5	2	55283555	1	61.25	6789188	6789188	1.16361e-05	9.0217e-06	STAT disc5
213	67	0	8.14319	14420986	STAT disc5	2	55283555	1	55.5	6789188	6789188	9.86863e-06	8.17476e-06	STAT disc5
214	72	0	8.14319	14420986	STAT disc5	2	55283555	1	58.25	6789188	6789188	1.06051e-05	8.57982e-06	STAT disc5
215	61	0	8.14319	14420986	STAT disc5	2	55283555	1	59	6789188	6789188	8.98487e-06	8.69029e-06	STAT disc5
216	36	0	8.14319	14420986	STAT disc5	2	55283555	1	38	6789188	6789188	5.30255e-06	5.59713e-06	STAT disc5
217	75	0	8.14319	14420986	STAT disc5	2	55283555	1	56	6789188	6789188	1.1047e-05	8.24841e-06	STAT disc5
218	60	0	8.14319	14420986	STAT disc5	2	55283555	1	46.5	6789188	6789188	8.83758e-06	6.84913e-06	STAT disc5
219	57	0	8.14319	14420986	STAT disc5	2	55283555	1	45.75	6789188	6789188	8.3957e-06	6.73866e-06	STAT disc5
220	61	0	8.14319	14420986	STAT disc5	2	55283555	1	49.5	6789188	6789188	8.98487e-06	7.291e-06	STAT disc5
221	54	0	8.14319	14420986	STAT disc5	2	55283555	1	49.75	6789188	6789188	7.95382e-06	7.32783e-06	STAT disc5
222	66	0	8.14319	14420986	STAT disc5	2	55283555	1	55.75	6789188	6789188	9.72134e-06	8.21159e-06	STAT disc5
223	51	0	8.14319	14420986	STAT disc5	2	55283555	1	50.75	6789188	6789188	7.51194e-06	7.47512e-06	STAT disc5
224	71	0	8.14319	14420986	STAT disc5	2	55283555	1	45.75	6789188	6789188	1.04578e-05	6.73866e-06	STAT disc5
225	63	0	8.14319	14420986	STAT disc5	2	55283555	1	60.75	6789188	6789188	9.27946e-06	8.94805e-06	STAT disc5
226	59	0	8.14319	14420986	STAT disc5	2	55283555	1	48.25	6789188	6789188	8.69029e-06	7.10689e-06	STAT disc5
227	53	0	8.14319	14420986	STAT disc5	2	55283555	1	42.25	6789188	6789188	7.80653e-06	6.22313e-06	STAT disc5
228	64	0	8.14319	14420986	STAT disc5	2	55283555	1	58.25	6789188	6789188	9.42675e-06	8.57982e-06	STAT disc5
229	47	0	8.14319	14420986	STAT disc5	2	55283555	1	54.75	6789188	6789188	6.92277e-06	8.06429e-06	STAT disc5
230	49	0	8.14319	14420986	STAT disc5	2	55283555	1	55.5	6789188	6789188	7.21736e-06	8.17476e-06	STAT disc5
231	73	0	8.14319	14420986	STAT disc5	2	55283555	1	51.5	6789188	6789188	1.07524e-05	7.58559e-06	STAT disc5
232	83	0	8.14319	14420986	STAT disc5	2	55283555	1	53.5	6789188	6789188	1.22253e-05	7.88018e-06	STAT disc5
233	76	0	8.14319	14420986	STAT disc5	2	55283555	1	52.5	6789188	6789188	1.11943e-05	7.73288e-06	STAT disc5
234	62	0	8.14319	14420986	STAT disc5	2	55283555	1	55.25	6789188	6789188	9.13217e-06	8.13794e-06	STAT disc5
235	50	0	8.14319	14420986	STAT disc5	2	55283555	1	46.5	6789188	6789188	7.36465e-06	6.84913e-06	STAT disc5
236	63	0	8.14319	14420986	STAT disc5	2	55283555	1	51.75	6789188	6789188	9.27946e-06	7.62241e-06	STAT disc5
237	60	0	8.14319	14420986	STAT disc5	2	55283555	1	41.75	6789188	6789188	8.83758e-06	6.14948e-06	STAT disc5
238	71	0	8.14319	14420986	STAT disc5	2	55283555	1	48	6789188	6789188	1.04578e-05	7.07006e-06	STAT disc5
239	83	0	8.14319	14420986	STAT disc5	2	55283555	1	56.5	6789188	6789188	1.22253e-05	8.32206e-06	STAT disc5
240	55	0	8.14319	14420986	STAT disc5	2	55283555	1	45	6789188	6789188	8.10112e-06	6.62819e-06	STAT disc5
241	71	0	8.14319	14420986	STAT disc5	2	55283555	1	48.75	6789188	6789188	1.04578e-05	7.18053e-06	STAT disc5
242	71	0	8.14319	14420986	STAT disc5	2	55283555	1	54.5	6789188	6789188	1.04578e-05	8.02747e-06	STAT disc5
243	50	0	8.14319	14420986	STAT disc5	2	55283555	1	52.25	6789188	6789188	7.36465e-06	7.69606e-06	STAT disc5
244	88	0	8.14319	14420986	STAT disc5	2	55283555	1	55.5	6789188	6789188	1.29618e-05	8.17476e-06	STAT disc5
245	50	0	8.14319	14420986	STAT disc5	2	55283555	1	48.5	6789188	6789188	7.36465e-06	7.14371e-06	STAT disc5
246	65	0	8.14319	14420986	STAT disc5	2	55283555	1	56	6789188	6789188	9.57405e-06	8.24841e-06	STAT disc5
247	82	0	8.14319	14420986	STAT disc5	2	55283555	1	53	6789188	6789188	1.2078e-05	7.80653e-06	STAT disc5
248	73	0	8.14319	14420986	STAT disc5	2	55283555	1	50.25	6789188	6789188	1.07524e-05	7.40147e-06	STAT disc5
249	58	0	8.14319	14420986	STAT disc5	2	55283555	1	50.75	6789188	6789188	8.543e-06	7.47512e-06	STAT disc5
250	94	0	8.14319	14420986	STAT disc5	2	55283555	1	60.75	6789188	6789188	1.38455e-05	8.94805e-06	STAT disc5
251	79	0	8.14319	14420986	STAT disc5	2	55283555	1	56.75	6789188	6789188	1.16361e-05	8.35888e-06	STAT disc5
252	86	0	8.14319	14420986	STAT disc5	2	55283555	1	71.5	6789188	6789188	1.26672e-05	1.05315e-05	STAT disc5
253	112	0	8.14319	14420986	STAT disc5	2	55283555	1	74.75	6789188	6789188	1.64968e-05	1.10102e-05	STAT disc5
254	1	0	8.14319	14420986	STAT disc5	2	55283555	1	1	6789188	6789188	1.47293e-07	1.47293e-07	STAT disc5
255	8140	0	8.14319	14420986	STAT disc5	2	55283555	1	6117.25	6789188	6789188	0.00119897	0.000901028	STAT disc5
0	6057	0	6.57464	14413406	RELA	1	44634782	1	8556.25	6789188	6789188	0.000892154	0.00126028	RELA
1	46	0	6.57464	14413406	RELA	1	44634782	1	62.5	6789188	6789188	6.77548e-06	9.20581e-06	RELA
2	68	0	6.57464	14413406	RELA	1	44634782	1	109.75	6789188	6789188	1.00159e-05	1.61654e-05	RELA
3	2539	0	6.57464	14413406	RELA	1	44634782	1	4146.75	6789188	6789188	0.000373977	0.000610787	RELA
4	5334671	0	6.57464	14413406	RELA	1	44634782	1	5.95788e+06	6789188	6789188	0.78576	0.877554	RELA
5	272359	0	6.57464	14413406	RELA	1	44634782	1	144157	6789188	6789188	0.0401166	0.0212333	RELA
6	193332	0	6.57464	14413406	RELA	1	44634782	1	101359	6789188	6789188	0.0284765	0.0149295	RELA
7	158425	0	6.57464	14413406	RELA	1	44634782	1	82691	6789188	6789188	0.0233349	0.0121798	RELA
8	134209	0	6.57464	14413406	RELA	1	44634782	1	70019.5	6789188	6789188	0.019768	0.0103134	RELA
9	113948	0	6.57464	14413406	RELA	1	44634782	1	59036.2	6789188	6789188	0.0167837	0.00869563	RELA
10	95468	0	6.57464	14413406	RELA	1	44634782	1	49590.2	6789188	6789188	0.0140618	0.0073043	RELA
11	79327	0	6.57464	14413406	RELA	1	44634782	1	41812.5	6789188	6789188	0.0116843	0.00615869	RELA
12	63696	0	6.57464	14413406	RELA	1	44634782	1	33739	6789188	6789188	0.00938198	0.00496952	RELA
13	51025	0	6.57464	14413406	RELA	1	44634782	1	27735.8	6789188	6789188	0.00751563	0.00408528	RELA
14	40494	0	6.57464	14413406	RELA	1	44634782	1	22431.5	6789188	6789188	0.00596448	0.003304	RELA
15	31870	0	6.57464	14413406	RELA	1	44634782	1	18139.2	6789188	6789188	0.00469423	0.00267178	RELA
16	25257	0	6.57464	14413406	RELA	1	44634782	1	14701	6789188	6789188	0.00372018	0.00216535	RELA
17	20276	0	6.57464	14413406	RELA	1	44634782	1	12199.2	6789188	6789188	0.00298651	0.00179686	RELA
18	16622	0	6.57464	14413406	RELA	1	44634782	1	10577.5	6789188	6789188	0.0024483	0.00155799	RELA
19	13165	0	6.57464	14413406	RELA	1	44634782	1	8560.75	6789188	6789188	0.00193911	0.00126094	RELA
20	9858	0	6.57464	14413406	RELA	1	44634782	1	6760.5	6789188	6789188	0.00145201	0.000995774	RELA
21	7474	0	6.57464	14413406	RELA	1	44634782	1	5391	6789188	6789188	0.00110087	0.000794057	RELA
22	5817	0	6.57464	14413406	RELA	1	44634782	1	4400.5	6789188	6789188	0.000856803	0.000648163	RELA
23	5190	0	6.57464	14413406	RELA	1	44634782	1	4052.75	6789188	6789188	0.000764451	0.000596942	RELA
24	4246	0	6.57464	14413406	RELA	1	44634782	1	3459.5	6789188	6789188	0.000625406	0.00050956	RELA
25	3394	0	6.57464	14413406	RELA	1	44634782	1	2877.5	6789188	6789188	0.000499913	0.000423836	RELA
26	2870	0	6.57464	14413406	RELA	1	44634782	1	2518.5	6789188	6789188	0.000422731	0.000370957	RELA
27	2446	0	6.57464	14413406	RELA	1	44634782	1	2242.5	6789188	6789188	0.000360279	0.000330305	RELA
28	2574	0	6.57464	14413406	RELA	1	44634782	1	2204.5	6789188	6789188	0.000379132	0.000324707	RELA
29	2237	0	6.57464	14413406	RELA	1	44634782	1	1914.25	6789188	6789188	0.000329494	0.000281956	RELA
30	2159	0	6.57464	14413406	RELA	1	44634782	1	1840.25	6789188	6789188	0.000318006	0.000271056	RELA
31	1963	0	6.57464	14413406	RELA	1	44634782	1	1713.5	6789188	6789188	0.000289136	0.000252387	RELA
32	3513	0	6.57464	14413406	RELA	1	44634782	1	3211.25	6789188	6789188	0.00051744	0.000472995	RELA
33	1751	0	6.57464	14413406	RELA	1	44634782	1	1498.75	6789188	6789188	0.00025791	0.000220755	RELA
34	1661	0	6.57464	14413406	RELA	1	44634782	1	1404.75	6789188	6789188	0.000244654	0.00020691	RELA
35	1524	0	6.57464	14413406	RELA	1	44634782	1	1353	6789188	6789188	0.000224475	0.000199287	RELA
36	1418	0	6.57464	14413406	RELA	1	44634782	1	1244	6789188	6789188	0.000208862	0.000183233	RELA
37	1326	0	6.57464	14413406	RELA	1	44634782	1	1229.75	6789188	6789188	0.000195311	0.000181134	RELA
38	1331	0	6.57464	14413406	RELA	1	44634782	1	1183.5	6789188	6789188	0.000196047	0.000174321	RELA
39	1264	0	6.57464	14413406	RELA	1	44634782	1	1113.75	6789188	6789188	0.000186178	0.000164048	RELA
40	1187	0	6.57464	14413406	RELA	1	44634782	1	1093	6789188	6789188	0.000174837	0.000160991	RELA
41	1106	0	6.57464	14413406	RELA	1	44634782	1	1043	6789188	6789188	0.000162906	0.000153627	RELA
42	1081	0	6.57464	14413406	RELA	1	44634782	1	969.75	6789188	6789188	0.000159224	0.000142837	RELA
43	1030	0	6.57464	14413406	RELA	1	44634782	1	978.5	6789188	6789188	0.000151712	0.000144126	RELA
44	1037	0	6.57464	14413406	RELA	1	44634782	1	905.5	6789188	6789188	0.000152743	0.000133374	RELA
45	1048	0	6.57464	14413406	RELA	1	44634782	1	918.25	6789188	6789188	0.000154363	0.000135252	RELA
46	1000	0	6.57464	14413406	RELA	1	44634782	1	865	6789188	6789188	0.000147293	0.000127408	RELA
47	920	0	6.57464	14413406	RELA	1	44634782	1	851.25	6789188	6789188	0.00013551	0.000125383	RELA
48	867	0	6.57464	14413406	RELA	1	44634782	1	745.75	6789188	6789188	0.000127703	0.000109844	RELA
49	819	0	6.57464	14413406	RELA	1	44634782	1	765	6789188	6789188	0.000120633	0.000112679	RELA
50	873	0	6.57464	14413406	RELA	1	44634782	1	747.5	6789188	6789188	0.000128587	0.000110102	RELA
51	876	0	6.57464	14413406	RELA	1	44634782	1	722.25	6789188	6789188	0.000129029	0.000106382	RELA
52	772	0	6.57464	14413406	RELA	1	44634782	1	682.5	6789188	6789188	0.00011371	0.000100527	RELA
53	787	0	6.57464	14413406	RELA	1	44634782	1	662.5	6789188	6789188	0.00011592	9.75816e-05	RELA
54	701	0	6.57464	14413406	RELA	1	44634782	1	654.5	6789188	6789188	0.000103252	9.64033e-05	RELA
55	657	0	6.57464	14413406	RELA	1	44634782	1	628.5	6789188	6789188	9.67715e-05	9.25737e-05	RELA
56	703	0	6.57464	14413406	RELA	1	44634782	1	609.75	6789188	6789188	0.000103547	8.98119e-05	RELA
57	667	0	6.57464	14413406	RELA	1	44634782	1	597.75	6789188	6789188	9.82444e-05	8.80444e-05	RELA
58	599	0	6.57464	14413406	RELA	1	44634782	1	590	6789188	6789188	8.82285e-05	8.69029e-05	RELA
59	629	0	6.57464	14413406	RELA	1	44634782	1	567	6789188	6789188	9.26473e-05	8.35151e-05	RELA
60	623	0	6.57464	14413406	RELA	1	44634782	1	553	6789188	6789188	9.17636e-05	8.1453e-05	RELA
61	584	0	6.57464	14413406	RELA	1	44634782	1	512.25	6789188	6789188	8.60191e-05	7.54508e-05	RELA
62	571	0	6.57464	14413406	RELA	1	44634782	1	503	6789188	6789188	8.41043e-05	7.40884e-05	RELA
63	575	0	6.57464	14413406	RELA	1	44634782	1	515.5	6789188	6789188	8.46935e-05	7.59296e-05	RELA
64	538	0	6.57464	14413406	RELA	1	44634782	1	482.5	6789188	6789188	7.92436e-05	7.10689e-05	RELA
65	487	0	6.57464	14413406	RELA	1	44634782	1	479.5	6789188	6789188	7.17317e-05	7.0627e-05	RELA
66	474	0	6.57464	14413406	RELA	1	44634782	1	451.75	6789188	6789188	6.98169e-05	6.65396e-05	RELA
67	568	0	6.57464	14413406	RELA	1	44634782	1	488.25	6789188	6789188	8.36624e-05	7.19158e-05	RELA
68	526	0	6.57464	14413406	RELA	1	44634782	1	475.25	6789188	6789188	7.74761e-05	7.0001e-05	RELA
69	478	0	6.57464	14413406	RELA	1	44634782	1	447.25	6789188	6789188	7.04061e-05	6.58768e-05	RELA
70	502	0	6.57464	14413406	RELA	1	44634782	1	441.5	6789188	6789188	7.39411e-05	6.50299e-05	RELA
71	434	0	6.57464	14413406	RELA	1	44634782	1	410.75	6789188	6789188	6.39252e-05	6.05006e-05	RELA
72	444	0	6.57464	14413406	RELA	1	44634782	1	396.25	6789188	6789188	6.53981e-05	5.83649e-05	RELA
73	414	0	6.57464	14413406	RELA	1	44634782	1	413.25	6789188	6789188	6.09793e-05	6.08688e-05	RELA
74	432	0	6.57464	14413406	RELA	1	44634782	1	395.75	6789188	6789188	6.36306e-05	5.82912e-05	RELA
75	321	0	6.57464	14413406	RELA	1	44634782	1	375.5	6789188	6789188	4.72811e-05	5.53085e-05	RELA
76	381	0	6.57464	14413406	RELA	1	44634782	1	374.75	6789188	6789188	5.61186e-05	5.51981e-05	RELA
77	411	0	6.57464	14413406	RELA	1	44634782	1	369	6789188	6789188	6.05374e-05	5.43511e-05	RELA
78	427	0	6.57464	14413406	RELA	1	44634782	1	350.25	6789188	6789188	6.28941e-05	5.15894e-05	RELA
79	388	0	6.57464	14413406	RELA	1	44634782	1	379.5	6789188	6789188	5.71497e-05	5.58977e-05	RELA
80	344	0	6.57464	14413406	RELA	1	44634782	1	341	6789188	6789188	5.06688e-05	5.02269e-05	RELA
81	413	0	6.57464	14413406	RELA	1	44634782	1	356	6789188	6789188	6.0832e-05	5.24363e-05	RELA
82	358	0	6.57464	14413406	RELA	1	44634782	1	322.75	6789188	6789188	5.27309e-05	4.75388e-05	RELA
83	400	0	6.57464	14413406	RELA	1	44634782	1	345	6789188	6789188	5.89172e-05	5.08161e-05	RELA
84	377	0	6.57464	14413406	RELA	1	44634782	1	329.25	6789188	6789188	5.55295e-05	4.84962e-05	RELA
85	359	0	6.57464	14413406	RELA	1	44634782	1	321.5	6789188	6789188	5.28782e-05	4.73547e-05	RELA
86	310	0	6.57464	14413406	RELA	1	44634782	1	308.25	6789188	6789188	4.56608e-05	4.54031e-05	RELA
87	334	0	6.57464	14413406	RELA	1	44634782	1	306.75	6789188	6789188	4.91959e-05	4.51821e-05	RELA
88	306	0	6.57464	14413406	RELA	1	44634782	1	298.75	6789188	6789188	4.50717e-05	4.40038e-05	RELA
89	281	0	6.57464	14413406	RELA	1	44634782	1	275.5	6789188	6789188	4.13893e-05	4.05792e-05	RELA
90	318	0	6.57464	14413406	RELA	1	44634782	1	304.75	6789188	6789188	4.68392e-05	4.48875e-05	RELA
91	260	0	6.57464	14413406	RELA	1	44634782	1	274.5	6789188	6789188	3.82962e-05	4.04319e-05	RELA
92	345	0	6.57464	14413406	RELA	1	44634782	1	280.75	6789188	6789188	5.08161e-05	4.13525e-05	RELA
93	345	0	6.57464	14413406	RELA	1	44634782	1	306	6789188	6789188	5.08161e-05	4.50717e-05	RELA
94	314	0	6.57464	14413406	RELA	1	44634782	1	276.5	6789188	6789188	4.625e-05	4.07265e-05	RELA
95	279	0	6.57464	14413406	RELA	1	44634782	1	266	6789188	6789188	4.10948e-05	3.91799e-05	RELA
96	302	0	6.57464	14413406	RELA	1	44634782	1	256.75	6789188	6789188	4.44825e-05	3.78175e-05	RELA
97	263	0	6.57464	14413406	RELA	1	44634782	1	265.75	6789188	6789188	3.87381e-05	3.91431e-05	RELA
98	265	0	6.57464	14413406	RELA	1	44634782	1	264.75	6789188	6789188	3.90327e-05	3.89958e-05	RELA
99	229	0	6.57464	14413406	RELA	1	44634782	1	241	6789188	6789188	3.37301e-05	3.54976e-05	RELA
100	237	0	6.57464	14413406	RELA	1	44634782	1	220.75	6789188	6789188	3.49084e-05	3.25149e-05	RELA
101	246	0	6.57464	14413406	RELA	1	44634782	1	256.5	6789188	6789188	3.62341e-05	3.77807e-05	RELA
102	224	0	6.57464	14413406	RELA	1	44634782	1	229.75	6789188	6789188	3.29936e-05	3.38406e-05	RELA
103	236	0	6.57464	14413406	RELA	1	44634782	1	235.75	6789188	6789188	3.47612e-05	3.47243e-05	RELA
104	259	0	6.57464	14413406	RELA	1	44634782	1	234.25	6789188	6789188	3.81489e-05	3.45034e-05	RELA
105	216	0	6.57464	14413406	RELA	1	44634782	1	223.5	6789188	6789188	3.18153e-05	3.292e-05	RELA
106	183	0	6.57464	14413406	RELA	1	44634782	1	199.75	6789188	6789188	2.69546e-05	2.94218e-05	RELA
107	273	0	6.57464	14413406	RELA	1	44634782	1	230.75	6789188	6789188	4.0211e-05	3.39879e-05	RELA
108	227	0	6.57464	14413406	RELA	1	44634782	1	226	6789188	6789188	3.34355e-05	3.32882e-05	RELA
109	180	0	6.57464	14413406	RELA	1	44634782	1	208.75	6789188	6789188	2.65127e-05	3.07474e-05	RELA
110	191	0	6.57464	14413406	RELA	1	44634782	1	209.25	6789188	6789188	2.8133e-05	3.08211e-05	RELA
111	194	0	6.57464	14413406	RELA	1	44634782	1	206.5	6789188	6789188	2.85748e-05	3.0416e-05	RELA
112	174	0	6.57464	14413406	RELA	1	44634782	1	214.25	6789188	6789188	2.5629e-05	3.15575e-05	RELA
113	230	0	6.57464	14413406	RELA	1	44634782	1	204	6789188	6789188	3.38774e-05	3.00478e-05	RELA
114	189	0	6.57464	14413406	RELA	1	44634782	1	200.5	6789188	6789188	2.78384e-05	2.95323e-05	RELA
115	169	0	6.57464	14413406	RELA	1	44634782	1	202.5	6789188	6789188	2.48925e-05	2.98268e-05	RELA
116	211	0	6.57464	14413406	RELA	1	44634782	1	187.5	6789188	6789188	3.10788e-05	2.76174e-05	RELA
117	179	0	6.57464	14413406	RELA	1	44634782	1	189.25	6789188	6789188	2.63655e-05	2.78752e-05	RELA
118	171	0	6.57464	14413406	RELA	1	44634782	1	173	6789188	6789188	2.51871e-05	2.54817e-05	RELA
119	205	0	6.57464	14413406	RELA	1	44634782	1	194.5	6789188	6789188	3.01951e-05	2.86485e-05	RELA
120	189	0	6.57464	14413406	RELA	1	44634782	1	190.75	6789188	6789188	2.78384e-05	2.80961e-05	RELA
121	147	0	6.57464	14413406	RELA	1	44634782	1	183.75	6789188	6789188	2.16521e-05	2.70651e-05	RELA
122	163	0	6.57464	14413406	RELA	1	44634782	1	172	6789188	6789188	2.40088e-05	2.53344e-05	RELA
123	172	0	6.57464	14413406	RELA	1	44634782	1	188.5	6789188	6789188	2.53344e-05	2.77647e-05	RELA
124	157	0	6.57464	14413406	RELA	1	44634782	1	179.5	6789188	6789188	2.3125e-05	2.64391e-05	RELA
125	119	0	6.57464	14413406	RELA	1	44634782	1	165.75	6789188	6789188	1.75279e-05	2.44138e-05	RELA
126	156	0	6.57464	14413406	RELA	1	44634782	1	180.75	6789188	6789188	2.29777e-05	2.66232e-05	RELA
127	151	0	6.57464	14413406	RELA	1	44634782	1	160.25	6789188	6789188	2.22412e-05	2.36037e-05	RELA
128	158	0	6.57464	14413406	RELA	1	44634782	1	174	6789188	6789188	2.32723e-05	2.5629e-05	RELA
129	117	0	6.57464	14413406	RELA	1	44634782	1	161	6789188	6789188	1.72333e-05	2.37142e-05	RELA
130	147	0	6.57464	14413406	RELA	1	44634782	1	163.75	6789188	6789188	2.16521e-05	2.41192e-05	RELA
131	140	0	6.57464	14413406	RELA	1	44634782	1	163.5	6789188	6789188	2.0621e-05	2.40824e-05	RELA
132	152	0	6.57464	14413406	RELA	1	44634782	1	168	6789188	6789188	2.23885e-05	2.47452e-05	RELA
133	146	0	6.57464	14413406	RELA	1	44634782	1	147.25	6789188	6789188	2.15048e-05	2.16889e-05	RELA
134	126	0	6.57464	14413406	RELA	1	44634782	1	153.75	6789188	6789188	1.85589e-05	2.26463e-05	RELA
135	165	0	6.57464	14413406	RELA	1	44634782	1	149.5	6789188	6789188	2.43033e-05	2.20203e-05	RELA
136	136	0	6.57464	14413406	RELA	1	44634782	1	171.75	6789188	6789188	2.00319e-05	2.52976e-05	RELA
137	158	0	6.57464	14413406	RELA	1	44634782	1	170.25	6789188	6789188	2.32723e-05	2.50766e-05	RELA
138	120	0	6.57464	14413406	RELA	1	44634782	1	148	6789188	6789188	1.76752e-05	2.17994e-05	RELA
139	119	0	6.57464	14413406	RELA	1	44634782	1	147.5	6789188	6789188	1.75279e-05	2.17257e-05	RELA
140	128	0	6.57464	14413406	RELA	1	44634782	1	144.25	6789188	6789188	1.88535e-05	2.1247e-05	RELA
141	135	0	6.57464	14413406	RELA	1	44634782	1	146.75	6789188	6789188	1.98846e-05	2.16153e-05	RELA
142	132	0	6.57464	14413406	RELA	1	44634782	1	147.75	6789188	6789188	1.94427e-05	2.17625e-05	RELA
143	131	0	6.57464	14413406	RELA	1	44634782	1	137	6789188	6789188	1.92954e-05	2.01791e-05	RELA
144	124	0	6.57464	14413406	RELA	1	44634782	1	141.75	6789188	6789188	1.82643e-05	2.08788e-05	RELA
145	116	0	6.57464	14413406	RELA	1	44634782	1	150	6789188	6789188	1.7086e-05	2.2094e-05	RELA
146	141	0	6.57464	14413406	RELA	1	44634782	1	133.5	6789188	6789188	2.07683e-05	1.96636e-05	RELA
147	107	0	6.57464	14413406	RELA	1	44634782	1	139.75	6789188	6789188	1.57604e-05	2.05842e-05	RELA
148	147	0	6.57464	14413406	RELA	1	44634782	1	141.25	6789188	6789188	2.16521e-05	2.08051e-05	RELA
149	120	0	6.57464	14413406	RELA	1	44634782	1	139.5	6789188	6789188	1.76752e-05	2.05474e-05	RELA
150	83	0	6.57464	14413406	RELA	1	44634782	1	116	6789188	6789188	1.22253e-05	1.7086e-05	RELA
151	131	0	6.57464	14413406	RELA	1	44634782	1	133	6789188	6789188	1.92954e-05	1.959e-05	RELA
152	127	0	6.57464	14413406	RELA	1	44634782	1	124.25	6789188	6789188	1.87062e-05	1.83012e-05	RELA
153	105	0	6.57464	14413406	RELA	1	44634782	1	120	6789188	6789188	1.54658e-05	1.76752e-05	RELA
154	114	0	6.57464	14413406	RELA	1	44634782	1	129.5	6789188	6789188	1.67914e-05	1.90744e-05	RELA
155	115	0	6.57464	14413406	RELA	1	44634782	1	130	6789188	6789188	1.69387e-05	1.91481e-05	RELA
156	97	0	6.57464	14413406	RELA	1	44634782	1	137	6789188	6789188	1.42874e-05	2.01791e-05	RELA
157	120	0	6.57464	14413406	RELA	1	44634782	1	133.5	6789188	6789188	1.76752e-05	1.96636e-05	RELA
158	118	0	6.57464	14413406	RELA	1	44634782	1	129.75	6789188	6789188	1.73806e-05	1.91113e-05	RELA
159	113	0	6.57464	14413406	RELA	1	44634782	1	117.25	6789188	6789188	1.66441e-05	1.72701e-05	RELA
160	129	0	6.57464	14413406	RELA	1	44634782	1	135	6789188	6789188	1.90008e-05	1.98846e-05	RELA
161	132	0	6.57464	14413406	RELA	1	44634782	1	115.75	6789188	6789188	1.94427e-05	1.70492e-05	RELA
162	123	0	6.57464	14413406	RELA	1	44634782	1	122.25	6789188	6789188	1.8117e-05	1.80066e-05	RELA
163	99	0	6.57464	14413406	RELA	1	44634782	1	129.25	6789188	6789188	1.4582e-05	1.90376e-05	RELA
164	99	0	6.57464	14413406	RELA	1	44634782	1	118.75	6789188	6789188	1.4582e-05	1.7491e-05	RELA
165	104	0	6.57464	14413406	RELA	1	44634782	1	126	6789188	6789188	1.53185e-05	1.85589e-05	RELA
166	124	0	6.57464	14413406	RELA	1	44634782	1	123	6789188	6789188	1.82643e-05	1.8117e-05	RELA
167	111	0	6.57464	14413406	RELA	1	44634782	1	120	6789188	6789188	1.63495e-05	1.76752e-05	RELA
168	116	0	6.57464	14413406	RELA	1	44634782	1	113	6789188	6789188	1.7086e-05	1.66441e-05	RELA
169	118	0	6.57464	14413406	RELA	1	44634782	1	115.75	6789188	6789188	1.73806e-05	1.70492e-05	RELA
170	118	0	6.57464	14413406	RELA	1	44634782	1	127.5	6789188	6789188	1.73806e-05	1.87799e-05	RELA
171	104	0	6.57464	14413406	RELA	1	44634782	1	108.5	6789188	6789188	1.53185e-05	1.59813e-05	RELA
172	98	0	6.57464	14413406	RELA	1	44634782	1	128.75	6789188	6789188	1.44347e-05	1.8964e-05	RELA
173	108	0	6.57464	14413406	RELA	1	44634782	1	118	6789188	6789188	1.59076e-05	1.73806e-05	RELA
174	115	0	6.57464	14413406	RELA	1	44634782	1	124	6789188	6789188	1.69387e-05	1.82643e-05	RELA
175	96	0	6.57464	14413406	RELA	1	44634782	1	100.5	6789188	6789188	1.41401e-05	1.48029e-05	RELA
176	110	0	6.57464	14413406	RELA	1	44634782	1	107	6789188	6789188	1.62022e-05	1.57604e-05	RELA
177	118	0	6.57464	14413406	RELA	1	44634782	1	118.75	6789188	6789188	1.73806e-05	1.7491e-05	RELA
178	81	0	6.57464	14413406	RELA	1	44634782	1	105.5	6789188	6789188	1.19307e-05	1.55394e-05	RELA
179	124	0	6.57464	14413406	RELA	1	44634782	1	115	6789188	6789188	1.82643e-05	1.69387e-05	RELA
180	95	0	6.57464	14413406	RELA	1	44634782	1	110	6789188	6789188	1.39928e-05	1.62022e-05	RELA
181	110	0	6.57464	14413406	RELA	1	44634782	1	108.5	6789188	6789188	1.62022e-05	1.59813e-05	RELA
182	113	0	6.57464	14413406	RELA	1	44634782	1	111	6789188	6789188	1.66441e-05	1.63495e-05	RELA
183	84	0	6.57464	14413406	RELA	1	44634782	1	112.5	6789188	6789188	1.23726e-05	1.65705e-05	RELA
184	55	0	6.57464	14413406	RELA	1	44634782	1	92.5	6789188	6789188	8.10112e-06	1.36246e-05	RELA
185	76	0	6.57464	14413406	RELA	1	44634782	1	94.25	6789188	6789188	1.11943e-05	1.38824e-05	RELA
186	69	0	6.57464	14413406	RELA	1	44634782	1	101.25	6789188	6789188	1.01632e-05	1.49134e-05	RELA
187	122	0	6.57464	14413406	RELA	1	44634782	1	105	6789188	6789188	1.79697e-05	1.54658e-05	RELA
188	86	0	6.57464	14413406	RELA	1	44634782	1	100.5	6789188	6789188	1.26672e-05	1.48029e-05	RELA
189	62	0	6.57464	14413406	RELA	1	44634782	1	96.5	6789188	6789188	9.13217e-06	1.42138e-05	RELA
190	92	0	6.57464	14413406	RELA	1	44634782	1	100.75	6789188	6789188	1.3551e-05	1.48398e-05	RELA
191	98	0	6.57464	14413406	RELA	1	44634782	1	90	6789188	6789188	1.44347e-05	1.32564e-05	RELA
192	111	0	6.57464	14413406	RELA	1	44634782	1	97.75	6789188	6789188	1.63495e-05	1.43979e-05	RELA
193	108	0	6.57464	14413406	RELA	1	44634782	1	98.75	6789188	6789188	1.59076e-05	1.45452e-05	RELA
194	83	0	6.57464	14413406	RELA	1	44634782	1	95.75	6789188	6789188	1.22253e-05	1.41033e-05	RELA
195	90	0	6.57464	14413406	RELA	1	44634782	1	95	6789188	6789188	1.32564e-05	1.39928e-05	RELA
196	93	0	6.57464	14413406	RELA	1	44634782	1	104.5	6789188	6789188	1.36983e-05	1.53921e-05	RELA
197	74	0	6.57464	14413406	RELA	1	44634782	1	85.5	6789188	6789188	1.08997e-05	1.25936e-05	RELA
198	105	0	6.57464	14413406	RELA	1	44634782	1	96.5	6789188	6789188	1.54658e-05	1.42138e-05	RELA
199	87	0	6.57464	14413406	RELA	1	44634782	1	93.75	6789188	6789188	1.28145e-05	1.38087e-05	RELA
200	78	0	6.57464	14413406	RELA	1	44634782	1	97	6789188	6789188	1.14889e-05	1.42874e-05	RELA
201	73	0	6.57464	14413406	RELA	1	44634782	1	106.5	6789188	6789188	1.07524e-05	1.56867e-05	RELA
202	86	0	6.57464	14413406	RELA	1	44634782	1	91.5	6789188	6789188	1.26672e-05	1.34773e-05	RELA
203	84	0	6.57464	14413406	RELA	1	44634782	1	87.25	6789188	6789188	1.23726e-05	1.28513e-05	RELA
204	75	0	6.57464	14413406	RELA	1	44634782	1	94.75	6789188	6789188	1.1047e-05	1.3956e-05	RELA
205	89	0	6.57464	14413406	RELA	1	44634782	1	89.25	6789188	6789188	1.31091e-05	1.31459e-05	RELA
206	106	0	6.57464	14413406	RELA	1	44634782	1	96	6789188	6789188	1.56131e-05	1.41401e-05	RELA
[truncated: 116,273 more rows]

## Sheet: Fig 2c
bin	counts	day	mean_fluorescence	pixels	promoter	replicate	total_fluorescence	avg_counts	sum_counts	sum_avg_counts	prob_distrib	avg_prob_distrib	promoter_f	day_f
0	34	14	28.7671	65536	HIF1A	2	1885283	34	65792	65792	0.00051678	0.00051678	HIF1A	14
1	14	14	28.7671	65536	HIF1A	2	1885283	14	65792	65792	0.000212792	0.000212792	HIF1A	14
2	19	14	28.7671	65536	HIF1A	2	1885283	19	65792	65792	0.000288789	0.000288789	HIF1A	14
3	28	14	28.7671	65536	HIF1A	2	1885283	28	65792	65792	0.000425584	0.000425584	HIF1A	14
4	39	14	28.7671	65536	HIF1A	2	1885283	39	65792	65792	0.000592777	0.000592777	HIF1A	14
5	37	14	28.7671	65536	HIF1A	2	1885283	37	65792	65792	0.000562378	0.000562378	HIF1A	14
6	76	14	28.7671	65536	HIF1A	2	1885283	76	65792	65792	0.00115516	0.00115516	HIF1A	14
7	92	14	28.7671	65536	HIF1A	2	1885283	92	65792	65792	0.00139835	0.00139835	HIF1A	14
8	191	14	28.7671	65536	HIF1A	2	1885283	191	65792	65792	0.00290309	0.00290309	HIF1A	14
9	344	14	28.7671	65536	HIF1A	2	1885283	344	65792	65792	0.0052286	0.0052286	HIF1A	14
10	606	14	28.7671	65536	HIF1A	2	1885283	606	65792	65792	0.00921085	0.00921085	HIF1A	14
11	960	14	28.7671	65536	HIF1A	2	1885283	960	65792	65792	0.0145914	0.0145914	HIF1A	14
12	1355	14	28.7671	65536	HIF1A	2	1885283	1355	65792	65792	0.0205952	0.0205952	HIF1A	14
13	1773	14	28.7671	65536	HIF1A	2	1885283	1773	65792	65792	0.0269486	0.0269486	HIF1A	14
14	2370	14	28.7671	65536	HIF1A	2	1885283	2370	65792	65792	0.0360226	0.0360226	HIF1A	14
15	2973	14	28.7671	65536	HIF1A	2	1885283	2973	65792	65792	0.0451879	0.0451879	HIF1A	14
16	3484	14	28.7671	65536	HIF1A	2	1885283	3484	65792	65792	0.0529548	0.0529548	HIF1A	14
17	3616	14	28.7671	65536	HIF1A	2	1885283	3616	65792	65792	0.0549611	0.0549611	HIF1A	14
18	3941	14	28.7671	65536	HIF1A	2	1885283	3941	65792	65792	0.0599009	0.0599009	HIF1A	14
19	4265	14	28.7671	65536	HIF1A	2	1885283	4265	65792	65792	0.0648255	0.0648255	HIF1A	14
20	4036	14	28.7671	65536	HIF1A	2	1885283	4036	65792	65792	0.0613448	0.0613448	HIF1A	14
21	3733	14	28.7671	65536	HIF1A	2	1885283	3733	65792	65792	0.0567394	0.0567394	HIF1A	14
22	3134	14	28.7671	65536	HIF1A	2	1885283	3134	65792	65792	0.047635	0.047635	HIF1A	14
23	2518	14	28.7671	65536	HIF1A	2	1885283	2518	65792	65792	0.0382721	0.0382721	HIF1A	14
24	2214	14	28.7671	65536	HIF1A	2	1885283	2214	65792	65792	0.0336515	0.0336515	HIF1A	14
25	1842	14	28.7671	65536	HIF1A	2	1885283	1842	65792	65792	0.0279973	0.0279973	HIF1A	14
26	1689	14	28.7671	65536	HIF1A	2	1885283	1689	65792	65792	0.0256718	0.0256718	HIF1A	14
27	1416	14	28.7671	65536	HIF1A	2	1885283	1416	65792	65792	0.0215224	0.0215224	HIF1A	14
28	1427	14	28.7671	65536	HIF1A	2	1885283	1427	65792	65792	0.0216896	0.0216896	HIF1A	14
29	1319	14	28.7671	65536	HIF1A	2	1885283	1319	65792	65792	0.020048	0.020048	HIF1A	14
30	1158	14	28.7671	65536	HIF1A	2	1885283	1158	65792	65792	0.0176009	0.0176009	HIF1A	14
31	1042	14	28.7671	65536	HIF1A	2	1885283	1042	65792	65792	0.0158378	0.0158378	HIF1A	14
32	888	14	28.7671	65536	HIF1A	2	1885283	888	65792	65792	0.0134971	0.0134971	HIF1A	14
33	797	14	28.7671	65536	HIF1A	2	1885283	797	65792	65792	0.0121139	0.0121139	HIF1A	14
34	662	14	28.7671	65536	HIF1A	2	1885283	662	65792	65792	0.010062	0.010062	HIF1A	14
35	627	14	28.7671	65536	HIF1A	2	1885283	627	65792	65792	0.00953003	0.00953003	HIF1A	14
36	609	14	28.7671	65536	HIF1A	2	1885283	609	65792	65792	0.00925644	0.00925644	HIF1A	14
37	542	14	28.7671	65536	HIF1A	2	1885283	542	65792	65792	0.00823808	0.00823808	HIF1A	14
38	469	14	28.7671	65536	HIF1A	2	1885283	469	65792	65792	0.00712853	0.00712853	HIF1A	14
39	486	14	28.7671	65536	HIF1A	2	1885283	486	65792	65792	0.00738692	0.00738692	HIF1A	14
40	416	14	28.7671	65536	HIF1A	2	1885283	416	65792	65792	0.00632296	0.00632296	HIF1A	14
41	360	14	28.7671	65536	HIF1A	2	1885283	360	65792	65792	0.00547179	0.00547179	HIF1A	14
42	356	14	28.7671	65536	HIF1A	2	1885283	356	65792	65792	0.00541099	0.00541099	HIF1A	14
43	253	14	28.7671	65536	HIF1A	2	1885283	253	65792	65792	0.00384545	0.00384545	HIF1A	14
44	282	14	28.7671	65536	HIF1A	2	1885283	282	65792	65792	0.00428624	0.00428624	HIF1A	14
45	232	14	28.7671	65536	HIF1A	2	1885283	232	65792	65792	0.00352626	0.00352626	HIF1A	14
46	237	14	28.7671	65536	HIF1A	2	1885283	237	65792	65792	0.00360226	0.00360226	HIF1A	14
47	205	14	28.7671	65536	HIF1A	2	1885283	205	65792	65792	0.00311588	0.00311588	HIF1A	14
48	202	14	28.7671	65536	HIF1A	2	1885283	202	65792	65792	0.00307028	0.00307028	HIF1A	14
49	188	14	28.7671	65536	HIF1A	2	1885283	188	65792	65792	0.00285749	0.00285749	HIF1A	14
50	191	14	28.7671	65536	HIF1A	2	1885283	191	65792	65792	0.00290309	0.00290309	HIF1A	14
51	174	14	28.7671	65536	HIF1A	2	1885283	174	65792	65792	0.0026447	0.0026447	HIF1A	14
52	150	14	28.7671	65536	HIF1A	2	1885283	150	65792	65792	0.00227991	0.00227991	HIF1A	14
53	145	14	28.7671	65536	HIF1A	2	1885283	145	65792	65792	0.00220392	0.00220392	HIF1A	14
54	158	14	28.7671	65536	HIF1A	2	1885283	158	65792	65792	0.00240151	0.00240151	HIF1A	14
55	122	14	28.7671	65536	HIF1A	2	1885283	122	65792	65792	0.00185433	0.00185433	HIF1A	14
56	129	14	28.7671	65536	HIF1A	2	1885283	129	65792	65792	0.00196072	0.00196072	HIF1A	14
57	135	14	28.7671	65536	HIF1A	2	1885283	135	65792	65792	0.00205192	0.00205192	HIF1A	14
58	140	14	28.7671	65536	HIF1A	2	1885283	140	65792	65792	0.00212792	0.00212792	HIF1A	14
59	140	14	28.7671	65536	HIF1A	2	1885283	140	65792	65792	0.00212792	0.00212792	HIF1A	14
60	112	14	28.7671	65536	HIF1A	2	1885283	112	65792	65792	0.00170233	0.00170233	HIF1A	14
61	115	14	28.7671	65536	HIF1A	2	1885283	115	65792	65792	0.00174793	0.00174793	HIF1A	14
62	111	14	28.7671	65536	HIF1A	2	1885283	111	65792	65792	0.00168714	0.00168714	HIF1A	14
63	120	14	28.7671	65536	HIF1A	2	1885283	120	65792	65792	0.00182393	0.00182393	HIF1A	14
64	103	14	28.7671	65536	HIF1A	2	1885283	103	65792	65792	0.00156554	0.00156554	HIF1A	14
65	110	14	28.7671	65536	HIF1A	2	1885283	110	65792	65792	0.00167194	0.00167194	HIF1A	14
66	97	14	28.7671	65536	HIF1A	2	1885283	97	65792	65792	0.00147434	0.00147434	HIF1A	14
67	107	14	28.7671	65536	HIF1A	2	1885283	107	65792	65792	0.00162634	0.00162634	HIF1A	14
68	109	14	28.7671	65536	HIF1A	2	1885283	109	65792	65792	0.00165674	0.00165674	HIF1A	14
69	97	14	28.7671	65536	HIF1A	2	1885283	97	65792	65792	0.00147434	0.00147434	HIF1A	14
70	88	14	28.7671	65536	HIF1A	2	1885283	88	65792	65792	0.00133755	0.00133755	HIF1A	14
71	90	14	28.7671	65536	HIF1A	2	1885283	90	65792	65792	0.00136795	0.00136795	HIF1A	14
72	85	14	28.7671	65536	HIF1A	2	1885283	85	65792	65792	0.00129195	0.00129195	HIF1A	14
73	92	14	28.7671	65536	HIF1A	2	1885283	92	65792	65792	0.00139835	0.00139835	HIF1A	14
74	89	14	28.7671	65536	HIF1A	2	1885283	89	65792	65792	0.00135275	0.00135275	HIF1A	14
75	63	14	28.7671	65536	HIF1A	2	1885283	63	65792	65792	0.000957563	0.000957563	HIF1A	14
76	72	14	28.7671	65536	HIF1A	2	1885283	72	65792	65792	0.00109436	0.00109436	HIF1A	14
77	71	14	28.7671	65536	HIF1A	2	1885283	71	65792	65792	0.00107916	0.00107916	HIF1A	14
78	81	14	28.7671	65536	HIF1A	2	1885283	81	65792	65792	0.00123115	0.00123115	HIF1A	14
79	82	14	28.7671	65536	HIF1A	2	1885283	82	65792	65792	0.00124635	0.00124635	HIF1A	14
80	68	14	28.7671	65536	HIF1A	2	1885283	68	65792	65792	0.00103356	0.00103356	HIF1A	14
81	68	14	28.7671	65536	HIF1A	2	1885283	68	65792	65792	0.00103356	0.00103356	HIF1A	14
82	65	14	28.7671	65536	HIF1A	2	1885283	65	65792	65792	0.000987962	0.000987962	HIF1A	14
83	60	14	28.7671	65536	HIF1A	2	1885283	60	65792	65792	0.000911965	0.000911965	HIF1A	14
84	74	14	28.7671	65536	HIF1A	2	1885283	74	65792	65792	0.00112476	0.00112476	HIF1A	14
85	52	14	28.7671	65536	HIF1A	2	1885283	52	65792	65792	0.00079037	0.00079037	HIF1A	14
86	44	14	28.7671	65536	HIF1A	2	1885283	44	65792	65792	0.000668774	0.000668774	HIF1A	14
87	45	14	28.7671	65536	HIF1A	2	1885283	45	65792	65792	0.000683974	0.000683974	HIF1A	14
88	50	14	28.7671	65536	HIF1A	2	1885283	50	65792	65792	0.000759971	0.000759971	HIF1A	14
89	52	14	28.7671	65536	HIF1A	2	1885283	52	65792	65792	0.00079037	0.00079037	HIF1A	14
90	60	14	28.7671	65536	HIF1A	2	1885283	60	65792	65792	0.000911965	0.000911965	HIF1A	14
91	53	14	28.7671	65536	HIF1A	2	1885283	53	65792	65792	0.000805569	0.000805569	HIF1A	14
92	49	14	28.7671	65536	HIF1A	2	1885283	49	65792	65792	0.000744771	0.000744771	HIF1A	14
93	48	14	28.7671	65536	HIF1A	2	1885283	48	65792	65792	0.000729572	0.000729572	HIF1A	14
94	41	14	28.7671	65536	HIF1A	2	1885283	41	65792	65792	0.000623176	0.000623176	HIF1A	14
95	41	14	28.7671	65536	HIF1A	2	1885283	41	65792	65792	0.000623176	0.000623176	HIF1A	14
96	41	14	28.7671	65536	HIF1A	2	1885283	41	65792	65792	0.000623176	0.000623176	HIF1A	14
97	34	14	28.7671	65536	HIF1A	2	1885283	34	65792	65792	0.00051678	0.00051678	HIF1A	14
98	45	14	28.7671	65536	HIF1A	2	1885283	45	65792	65792	0.000683974	0.000683974	HIF1A	14
99	38	14	28.7671	65536	HIF1A	2	1885283	38	65792	65792	0.000577578	0.000577578	HIF1A	14
100	41	14	28.7671	65536	HIF1A	2	1885283	41	65792	65792	0.000623176	0.000623176	HIF1A	14
101	30	14	28.7671	65536	HIF1A	2	1885283	30	65792	65792	0.000455982	0.000455982	HIF1A	14
102	31	14	28.7671	65536	HIF1A	2	1885283	31	65792	65792	0.000471182	0.000471182	HIF1A	14
103	22	14	28.7671	65536	HIF1A	2	1885283	22	65792	65792	0.000334387	0.000334387	HIF1A	14
104	38	14	28.7671	65536	HIF1A	2	1885283	38	65792	65792	0.000577578	0.000577578	HIF1A	14
105	25	14	28.7671	65536	HIF1A	2	1885283	25	65792	65792	0.000379985	0.000379985	HIF1A	14
106	27	14	28.7671	65536	HIF1A	2	1885283	27	65792	65792	0.000410384	0.000410384	HIF1A	14
107	24	14	28.7671	65536	HIF1A	2	1885283	24	65792	65792	0.000364786	0.000364786	HIF1A	14
108	21	14	28.7671	65536	HIF1A	2	1885283	21	65792	65792	0.000319188	0.000319188	HIF1A	14
109	38	14	28.7671	65536	HIF1A	2	1885283	38	65792	65792	0.000577578	0.000577578	HIF1A	14
110	21	14	28.7671	65536	HIF1A	2	1885283	21	65792	65792	0.000319188	0.000319188	HIF1A	14
111	25	14	28.7671	65536	HIF1A	2	1885283	25	65792	65792	0.000379985	0.000379985	HIF1A	14
112	17	14	28.7671	65536	HIF1A	2	1885283	17	65792	65792	0.00025839	0.00025839	HIF1A	14
113	15	14	28.7671	65536	HIF1A	2	1885283	15	65792	65792	0.000227991	0.000227991	HIF1A	14
114	15	14	28.7671	65536	HIF1A	2	1885283	15	65792	65792	0.000227991	0.000227991	HIF1A	14
115	21	14	28.7671	65536	HIF1A	2	1885283	21	65792	65792	0.000319188	0.000319188	HIF1A	14
116	17	14	28.7671	65536	HIF1A	2	1885283	17	65792	65792	0.00025839	0.00025839	HIF1A	14
117	19	14	28.7671	65536	HIF1A	2	1885283	19	65792	65792	0.000288789	0.000288789	HIF1A	14
118	24	14	28.7671	65536	HIF1A	2	1885283	24	65792	65792	0.000364786	0.000364786	HIF1A	14
119	20	14	28.7671	65536	HIF1A	2	1885283	20	65792	65792	0.000303988	0.000303988	HIF1A	14
120	18	14	28.7671	65536	HIF1A	2	1885283	18	65792	65792	0.000273589	0.000273589	HIF1A	14
121	17	14	28.7671	65536	HIF1A	2	1885283	17	65792	65792	0.00025839	0.00025839	HIF1A	14
122	24	14	28.7671	65536	HIF1A	2	1885283	24	65792	65792	0.000364786	0.000364786	HIF1A	14
123	10	14	28.7671	65536	HIF1A	2	1885283	10	65792	65792	0.000151994	0.000151994	HIF1A	14
124	24	14	28.7671	65536	HIF1A	2	1885283	24	65792	65792	0.000364786	0.000364786	HIF1A	14
125	19	14	28.7671	65536	HIF1A	2	1885283	19	65792	65792	0.000288789	0.000288789	HIF1A	14
126	24	14	28.7671	65536	HIF1A	2	1885283	24	65792	65792	0.000364786	0.000364786	HIF1A	14
127	21	14	28.7671	65536	HIF1A	2	1885283	21	65792	65792	0.000319188	0.000319188	HIF1A	14
128	21	14	28.7671	65536	HIF1A	2	1885283	21	65792	65792	0.000319188	0.000319188	HIF1A	14
129	16	14	28.7671	65536	HIF1A	2	1885283	16	65792	65792	0.000243191	0.000243191	HIF1A	14
130	20	14	28.7671	65536	HIF1A	2	1885283	20	65792	65792	0.000303988	0.000303988	HIF1A	14
131	16	14	28.7671	65536	HIF1A	2	1885283	16	65792	65792	0.000243191	0.000243191	HIF1A	14
132	22	14	28.7671	65536	HIF1A	2	1885283	22	65792	65792	0.000334387	0.000334387	HIF1A	14
133	19	14	28.7671	65536	HIF1A	2	1885283	19	65792	65792	0.000288789	0.000288789	HIF1A	14
134	18	14	28.7671	65536	HIF1A	2	1885283	18	65792	65792	0.000273589	0.000273589	HIF1A	14
135	17	14	28.7671	65536	HIF1A	2	1885283	17	65792	65792	0.00025839	0.00025839	HIF1A	14
136	12	14	28.7671	65536	HIF1A	2	1885283	12	65792	65792	0.000182393	0.000182393	HIF1A	14
137	14	14	28.7671	65536	HIF1A	2	1885283	14	65792	65792	0.000212792	0.000212792	HIF1A	14
138	16	14	28.7671	65536	HIF1A	2	1885283	16	65792	65792	0.000243191	0.000243191	HIF1A	14
139	12	14	28.7671	65536	HIF1A	2	1885283	12	65792	65792	0.000182393	0.000182393	HIF1A	14
140	8	14	28.7671	65536	HIF1A	2	1885283	8	65792	65792	0.000121595	0.000121595	HIF1A	14
141	17	14	28.7671	65536	HIF1A	2	1885283	17	65792	65792	0.00025839	0.00025839	HIF1A	14
142	10	14	28.7671	65536	HIF1A	2	1885283	10	65792	65792	0.000151994	0.000151994	HIF1A	14
143	12	14	28.7671	65536	HIF1A	2	1885283	12	65792	65792	0.000182393	0.000182393	HIF1A	14
144	13	14	28.7671	65536	HIF1A	2	1885283	13	65792	65792	0.000197592	0.000197592	HIF1A	14
145	15	14	28.7671	65536	HIF1A	2	1885283	15	65792	65792	0.000227991	0.000227991	HIF1A	14
146	10	14	28.7671	65536	HIF1A	2	1885283	10	65792	65792	0.000151994	0.000151994	HIF1A	14
147	12	14	28.7671	65536	HIF1A	2	1885283	12	65792	65792	0.000182393	0.000182393	HIF1A	14
148	14	14	28.7671	65536	HIF1A	2	1885283	14	65792	65792	0.000212792	0.000212792	HIF1A	14
149	18	14	28.7671	65536	HIF1A	2	1885283	18	65792	65792	0.000273589	0.000273589	HIF1A	14
150	13	14	28.7671	65536	HIF1A	2	1885283	13	65792	65792	0.000197592	0.000197592	HIF1A	14
151	8	14	28.7671	65536	HIF1A	2	1885283	8	65792	65792	0.000121595	0.000121595	HIF1A	14
152	9	14	28.7671	65536	HIF1A	2	1885283	9	65792	65792	0.000136795	0.000136795	HIF1A	14
153	13	14	28.7671	65536	HIF1A	2	1885283	13	65792	65792	0.000197592	0.000197592	HIF1A	14
154	10	14	28.7671	65536	HIF1A	2	1885283	10	65792	65792	0.000151994	0.000151994	HIF1A	14
155	6	14	28.7671	65536	HIF1A	2	1885283	6	65792	65792	9.11965e-05	9.11965e-05	HIF1A	14
156	7	14	28.7671	65536	HIF1A	2	1885283	7	65792	65792	0.000106396	0.000106396	HIF1A	14
157	10	14	28.7671	65536	HIF1A	2	1885283	10	65792	65792	0.000151994	0.000151994	HIF1A	14
158	14	14	28.7671	65536	HIF1A	2	1885283	14	65792	65792	0.000212792	0.000212792	HIF1A	14
159	10	14	28.7671	65536	HIF1A	2	1885283	10	65792	65792	0.000151994	0.000151994	HIF1A	14
160	11	14	28.7671	65536	HIF1A	2	1885283	11	65792	65792	0.000167194	0.000167194	HIF1A	14
161	9	14	28.7671	65536	HIF1A	2	1885283	9	65792	65792	0.000136795	0.000136795	HIF1A	14
162	10	14	28.7671	65536	HIF1A	2	1885283	10	65792	65792	0.000151994	0.000151994	HIF1A	14
163	7	14	28.7671	65536	HIF1A	2	1885283	7	65792	65792	0.000106396	0.000106396	HIF1A	14
164	5	14	28.7671	65536	HIF1A	2	1885283	5	65792	65792	7.59971e-05	7.59971e-05	HIF1A	14
165	8	14	28.7671	65536	HIF1A	2	1885283	8	65792	65792	0.000121595	0.000121595	HIF1A	14
166	9	14	28.7671	65536	HIF1A	2	1885283	9	65792	65792	0.000136795	0.000136795	HIF1A	14
167	8	14	28.7671	65536	HIF1A	2	1885283	8	65792	65792	0.000121595	0.000121595	HIF1A	14
168	4	14	28.7671	65536	HIF1A	2	1885283	4	65792	65792	6.07977e-05	6.07977e-05	HIF1A	14
169	3	14	28.7671	65536	HIF1A	2	1885283	3	65792	65792	4.55982e-05	4.55982e-05	HIF1A	14
170	4	14	28.7671	65536	HIF1A	2	1885283	4	65792	65792	6.07977e-05	6.07977e-05	HIF1A	14
171	9	14	28.7671	65536	HIF1A	2	1885283	9	65792	65792	0.000136795	0.000136795	HIF1A	14
172	5	14	28.7671	65536	HIF1A	2	1885283	5	65792	65792	7.59971e-05	7.59971e-05	HIF1A	14
173	4	14	28.7671	65536	HIF1A	2	1885283	4	65792	65792	6.07977e-05	6.07977e-05	HIF1A	14
174	7	14	28.7671	65536	HIF1A	2	1885283	7	65792	65792	0.000106396	0.000106396	HIF1A	14
175	5	14	28.7671	65536	HIF1A	2	1885283	5	65792	65792	7.59971e-05	7.59971e-05	HIF1A	14
176	9	14	28.7671	65536	HIF1A	2	1885283	9	65792	65792	0.000136795	0.000136795	HIF1A	14
177	12	14	28.7671	65536	HIF1A	2	1885283	12	65792	65792	0.000182393	0.000182393	HIF1A	14
178	4	14	28.7671	65536	HIF1A	2	1885283	4	65792	65792	6.07977e-05	6.07977e-05	HIF1A	14
179	5	14	28.7671	65536	HIF1A	2	1885283	5	65792	65792	7.59971e-05	7.59971e-05	HIF1A	14
180	5	14	28.7671	65536	HIF1A	2	1885283	5	65792	65792	7.59971e-05	7.59971e-05	HIF1A	14
181	5	14	28.7671	65536	HIF1A	2	1885283	5	65792	65792	7.59971e-05	7.59971e-05	HIF1A	14
182	3	14	28.7671	65536	HIF1A	2	1885283	3	65792	65792	4.55982e-05	4.55982e-05	HIF1A	14
183	3	14	28.7671	65536	HIF1A	2	1885283	3	65792	65792	4.55982e-05	4.55982e-05	HIF1A	14
184	4	14	28.7671	65536	HIF1A	2	1885283	4	65792	65792	6.07977e-05	6.07977e-05	HIF1A	14
185	3	14	28.7671	65536	HIF1A	2	1885283	3	65792	65792	4.55982e-05	4.55982e-05	HIF1A	14
186	3	14	28.7671	65536	HIF1A	2	1885283	3	65792	65792	4.55982e-05	4.55982e-05	HIF1A	14
187	6	14	28.7671	65536	HIF1A	2	1885283	6	65792	65792	9.11965e-05	9.11965e-05	HIF1A	14
188	3	14	28.7671	65536	HIF1A	2	1885283	3	65792	65792	4.55982e-05	4.55982e-05	HIF1A	14
189	5	14	28.7671	65536	HIF1A	2	1885283	5	65792	65792	7.59971e-05	7.59971e-05	HIF1A	14
190	5	14	28.7671	65536	HIF1A	2	1885283	5	65792	65792	7.59971e-05	7.59971e-05	HIF1A	14
191	5	14	28.7671	65536	HIF1A	2	1885283	5	65792	65792	7.59971e-05	7.59971e-05	HIF1A	14
192	5	14	28.7671	65536	HIF1A	2	1885283	5	65792	65792	7.59971e-05	7.59971e-05	HIF1A	14
193	3	14	28.7671	65536	HIF1A	2	1885283	3	65792	65792	4.55982e-05	4.55982e-05	HIF1A	14
194	6	14	28.7671	65536	HIF1A	2	1885283	6	65792	65792	9.11965e-05	9.11965e-05	HIF1A	14
195	3	14	28.7671	65536	HIF1A	2	1885283	3	65792	65792	4.55982e-05	4.55982e-05	HIF1A	14
196	4	14	28.7671	65536	HIF1A	2	1885283	4	65792	65792	6.07977e-05	6.07977e-05	HIF1A	14
197	8	14	28.7671	65536	HIF1A	2	1885283	8	65792	65792	0.000121595	0.000121595	HIF1A	14
198	9	14	28.7671	65536	HIF1A	2	1885283	9	65792	65792	0.000136795	0.000136795	HIF1A	14
199	5	14	28.7671	65536	HIF1A	2	1885283	5	65792	65792	7.59971e-05	7.59971e-05	HIF1A	14
200	6	14	28.7671	65536	HIF1A	2	1885283	6	65792	65792	9.11965e-05	9.11965e-05	HIF1A	14
201	3	14	28.7671	65536	HIF1A	2	1885283	3	65792	65792	4.55982e-05	4.55982e-05	HIF1A	14
202	5	14	28.7671	65536	HIF1A	2	1885283	5	65792	65792	7.59971e-05	7.59971e-05	HIF1A	14
203	4	14	28.7671	65536	HIF1A	2	1885283	4	65792	65792	6.07977e-05	6.07977e-05	HIF1A	14
204	6	14	28.7671	65536	HIF1A	2	1885283	6	65792	65792	9.11965e-05	9.11965e-05	HIF1A	14
205	1	14	28.7671	65536	HIF1A	2	1885283	1	65792	65792	1.51994e-05	1.51994e-05	HIF1A	14
206	7	14	28.7671	65536	HIF1A	2	1885283	7	65792	65792	0.000106396	0.000106396	HIF1A	14
207	1	14	28.7671	65536	HIF1A	2	1885283	1	65792	65792	1.51994e-05	1.51994e-05	HIF1A	14
208	4	14	28.7671	65536	HIF1A	2	1885283	4	65792	65792	6.07977e-05	6.07977e-05	HIF1A	14
209	8	14	28.7671	65536	HIF1A	2	1885283	8	65792	65792	0.000121595	0.000121595	HIF1A	14
210	6	14	28.7671	65536	HIF1A	2	1885283	6	65792	65792	9.11965e-05	9.11965e-05	HIF1A	14
211	5	14	28.7671	65536	HIF1A	2	1885283	5	65792	65792	7.59971e-05	7.59971e-05	HIF1A	14
212	2	14	28.7671	65536	HIF1A	2	1885283	2	65792	65792	3.03988e-05	3.03988e-05	HIF1A	14
213	3	14	28.7671	65536	HIF1A	2	1885283	3	65792	65792	4.55982e-05	4.55982e-05	HIF1A	14
214	6	14	28.7671	65536	HIF1A	2	1885283	6	65792	65792	9.11965e-05	9.11965e-05	HIF1A	14
215	1	14	28.7671	65536	HIF1A	2	1885283	1	65792	65792	1.51994e-05	1.51994e-05	HIF1A	14
216	6	14	28.7671	65536	HIF1A	2	1885283	6	65792	65792	9.11965e-05	9.11965e-05	HIF1A	14
217	6	14	28.7671	65536	HIF1A	2	1885283	6	65792	65792	9.11965e-05	9.11965e-05	HIF1A	14
218	6	14	28.7671	65536	HIF1A	2	1885283	6	65792	65792	9.11965e-05	9.11965e-05	HIF1A	14
219	2	14	28.7671	65536	HIF1A	2	1885283	2	65792	65792	3.03988e-05	3.03988e-05	HIF1A	14
220	4	14	28.7671	65536	HIF1A	2	1885283	4	65792	65792	6.07977e-05	6.07977e-05	HIF1A	14
221	5	14	28.7671	65536	HIF1A	2	1885283	5	65792	65792	7.59971e-05	7.59971e-05	HIF1A	14
222	4	14	28.7671	65536	HIF1A	2	1885283	4	65792	65792	6.07977e-05	6.07977e-05	HIF1A	14
223	8	14	28.7671	65536	HIF1A	2	1885283	8	65792	65792	0.000121595	0.000121595	HIF1A	14
224	6	14	28.7671	65536	HIF1A	2	1885283	6	65792	65792	9.11965e-05	9.11965e-05	HIF1A	14
225	6	14	28.7671	65536	HIF1A	2	1885283	6	65792	65792	9.11965e-05	9.11965e-05	HIF1A	14
226	7	14	28.7671	65536	HIF1A	2	1885283	7	65792	65792	0.000106396	0.000106396	HIF1A	14
227	4	14	28.7671	65536	HIF1A	2	1885283	4	65792	65792	6.07977e-05	6.07977e-05	HIF1A	14
228	6	14	28.7671	65536	HIF1A	2	1885283	6	65792	65792	9.11965e-05	9.11965e-05	HIF1A	14
229	6	14	28.7671	65536	HIF1A	2	1885283	6	65792	65792	9.11965e-05	9.11965e-05	HIF1A	14
230	6	14	28.7671	65536	HIF1A	2	1885283	6	65792	65792	9.11965e-05	9.11965e-05	HIF1A	14
231	7	14	28.7671	65536	HIF1A	2	1885283	7	65792	65792	0.000106396	0.000106396	HIF1A	14
232	20	14	28.7671	65536	HIF1A	2	1885283	20	65792	65792	0.000303988	0.000303988	HIF1A	14
233	9	14	28.7671	65536	HIF1A	2	1885283	9	65792	65792	0.000136795	0.000136795	HIF1A	14
234	16	14	28.7671	65536	HIF1A	2	1885283	16	65792	65792	0.000243191	0.000243191	HIF1A	14
235	14	14	28.7671	65536	HIF1A	2	1885283	14	65792	65792	0.000212792	0.000212792	HIF1A	14
236	13	14	28.7671	65536	HIF1A	2	1885283	13	65792	65792	0.000197592	0.000197592	HIF1A	14
237	12	14	28.7671	65536	HIF1A	2	1885283	12	65792	65792	0.000182393	0.000182393	HIF1A	14
238	12	14	28.7671	65536	HIF1A	2	1885283	12	65792	65792	0.000182393	0.000182393	HIF1A	14
239	9	14	28.7671	65536	HIF1A	2	1885283	9	65792	65792	0.000136795	0.000136795	HIF1A	14
240	17	14	28.7671	65536	HIF1A	2	1885283	17	65792	65792	0.00025839	0.00025839	HIF1A	14
241	16	14	28.7671	65536	HIF1A	2	1885283	16	65792	65792	0.000243191	0.000243191	HIF1A	14
242	13	14	28.7671	65536	HIF1A	2	1885283	13	65792	65792	0.000197592	0.000197592	HIF1A	14
243	17	14	28.7671	65536	HIF1A	2	1885283	17	65792	65792	0.00025839	0.00025839	HIF1A	14
244	6	14	28.7671	65536	HIF1A	2	1885283	6	65792	65792	9.11965e-05	9.11965e-05	HIF1A	14
245	11	14	28.7671	65536	HIF1A	2	1885283	11	65792	65792	0.000167194	0.000167194	HIF1A	14
246	13	14	28.7671	65536	HIF1A	2	1885283	13	65792	65792	0.000197592	0.000197592	HIF1A	14
247	11	14	28.7671	65536	HIF1A	2	1885283	11	65792	65792	0.000167194	0.000167194	HIF1A	14
248	12	14	28.7671	65536	HIF1A	2	1885283	12	65792	65792	0.000182393	0.000182393	HIF1A	14
249	8	14	28.7671	65536	HIF1A	2	1885283	8	65792	65792	0.000121595	0.000121595	HIF1A	14
250	15	14	28.7671	65536	HIF1A	2	1885283	15	65792	65792	0.000227991	0.000227991	HIF1A	14
251	11	14	28.7671	65536	HIF1A	2	1885283	11	65792	65792	0.000167194	0.000167194	HIF1A	14
252	18	14	28.7671	65536	HIF1A	2	1885283	18	65792	65792	0.000273589	0.000273589	HIF1A	14
253	26	14	28.7671	65536	HIF1A	2	1885283	26	65792	65792	0.000395185	0.000395185	HIF1A	14
254	21	14	28.7671	65536	HIF1A	2	1885283	21	65792	65792	0.000319188	0.000319188	HIF1A	14
255	42	14	28.7671	65536	HIF1A	2	1885283	42	65792	65792	0.000638375	0.000638375	HIF1A	14
0	49	19	40.6604	65536	HIF1A	2	2664723	49	65792	65792	0.000744771	0.000744771	HIF1A	19
1	20	19	40.6604	65536	HIF1A	2	2664723	20	65792	65792	0.000303988	0.000303988	HIF1A	19
2	13	19	40.6604	65536	HIF1A	2	2664723	13	65792	65792	0.000197592	0.000197592	HIF1A	19
3	26	19	40.6604	65536	HIF1A	2	2664723	26	65792	65792	0.000395185	0.000395185	HIF1A	19
4	42	19	40.6604	65536	HIF1A	2	2664723	42	65792	65792	0.000638375	0.000638375	HIF1A	19
5	45	19	40.6604	65536	HIF1A	2	2664723	45	65792	65792	0.000683974	0.000683974	HIF1A	19
6	80	19	40.6604	65536	HIF1A	2	2664723	80	65792	65792	0.00121595	0.00121595	HIF1A	19
7	115	19	40.6604	65536	HIF1A	2	2664723	115	65792	65792	0.00174793	0.00174793	HIF1A	19
8	219	19	40.6604	65536	HIF1A	2	2664723	219	65792	65792	0.00332867	0.00332867	HIF1A	19
9	381	19	40.6604	65536	HIF1A	2	2664723	381	65792	65792	0.00579098	0.00579098	HIF1A	19
10	593	19	40.6604	65536	HIF1A	2	2664723	593	65792	65792	0.00901325	0.00901325	HIF1A	19
11	902	19	40.6604	65536	HIF1A	2	2664723	902	65792	65792	0.0137099	0.0137099	HIF1A	19
12	1208	19	40.6604	65536	HIF1A	2	2664723	1208	65792	65792	0.0183609	0.0183609	HIF1A	19
13	1436	19	40.6604	65536	HIF1A	2	2664723	1436	65792	65792	0.0218264	0.0218264	HIF1A	19
14	1861	19	40.6604	65536	HIF1A	2	2664723	1861	65792	65792	0.0282861	0.0282861	HIF1A	19
15	2369	19	40.6604	65536	HIF1A	2	2664723	2369	65792	65792	0.0360074	0.0360074	HIF1A	19
16	2570	19	40.6604	65536	HIF1A	2	2664723	2570	65792	65792	0.0390625	0.0390625	HIF1A	19
17	2614	19	40.6604	65536	HIF1A	2	2664723	2614	65792	65792	0.0397313	0.0397313	HIF1A	19
18	2737	19	40.6604	65536	HIF1A	2	2664723	2737	65792	65792	0.0416008	0.0416008	HIF1A	19
19	2903	19	40.6604	65536	HIF1A	2	2664723	2903	65792	65792	0.0441239	0.0441239	HIF1A	19
20	2758	19	40.6604	65536	HIF1A	2	2664723	2758	65792	65792	0.04192	0.04192	HIF1A	19
21	2466	19	40.6604	65536	HIF1A	2	2664723	2466	65792	65792	0.0374818	0.0374818	HIF1A	19
22	2094	19	40.6604	65536	HIF1A	2	2664723	2094	65792	65792	0.0318276	0.0318276	HIF1A	19
23	1655	19	40.6604	65536	HIF1A	2	2664723	1655	65792	65792	0.025155	0.025155	HIF1A	19
24	1521	19	40.6604	65536	HIF1A	2	2664723	1521	65792	65792	0.0231183	0.0231183	HIF1A	19
25	1455	19	40.6604	65536	HIF1A	2	2664723	1455	65792	65792	0.0221152	0.0221152	HIF1A	19
26	1333	19	40.6604	65536	HIF1A	2	2664723	1333	65792	65792	0.0202608	0.0202608	HIF1A	19
27	1209	19	40.6604	65536	HIF1A	2	2664723	1209	65792	65792	0.0183761	0.0183761	HIF1A	19
28	1233	19	40.6604	65536	HIF1A	2	2664723	1233	65792	65792	0.0187409	0.0187409	HIF1A	19
29	1152	19	40.6604	65536	HIF1A	2	2664723	1152	65792	65792	0.0175097	0.0175097	HIF1A	19
30	1036	19	40.6604	65536	HIF1A	2	2664723	1036	65792	65792	0.0157466	0.0157466	HIF1A	19
31	1071	19	40.6604	65536	HIF1A	2	2664723	1071	65792	65792	0.0162786	0.0162786	HIF1A	19
32	908	19	40.6604	65536	HIF1A	2	2664723	908	65792	65792	0.0138011	0.0138011	HIF1A	19
33	844	19	40.6604	65536	HIF1A	2	2664723	844	65792	65792	0.0128283	0.0128283	HIF1A	19
34	786	19	40.6604	65536	HIF1A	2	2664723	786	65792	65792	0.0119467	0.0119467	HIF1A	19
35	733	19	40.6604	65536	HIF1A	2	2664723	733	65792	65792	0.0111412	0.0111412	HIF1A	19
36	727	19	40.6604	65536	HIF1A	2	2664723	727	65792	65792	0.01105	0.01105	HIF1A	19
37	716	19	40.6604	65536	HIF1A	2	2664723	716	65792	65792	0.0108828	0.0108828	HIF1A	19
38	672	19	40.6604	65536	HIF1A	2	2664723	672	65792	65792	0.010214	0.010214	HIF1A	19
39	585	19	40.6604	65536	HIF1A	2	2664723	585	65792	65792	0.00889166	0.00889166	HIF1A	19
40	619	19	40.6604	65536	HIF1A	2	2664723	619	65792	65792	0.00940844	0.00940844	HIF1A	19
41	600	19	40.6604	65536	HIF1A	2	2664723	600	65792	65792	0.00911965	0.00911965	HIF1A	19
42	605	19	40.6604	65536	HIF1A	2	2664723	605	65792	65792	0.00919565	0.00919565	HIF1A	19
43	520	19	40.6604	65536	HIF1A	2	2664723	520	65792	65792	0.0079037	0.0079037	HIF1A	19
44	509	19	40.6604	65536	HIF1A	2	2664723	509	65792	65792	0.0077365	0.0077365	HIF1A	19
45	501	19	40.6604	65536	HIF1A	2	2664723	501	65792	65792	0.00761491	0.00761491	HIF1A	19
46	455	19	40.6604	65536	HIF1A	2	2664723	455	65792	65792	0.00691573	0.00691573	HIF1A	19
47	478	19	40.6604	65536	HIF1A	2	2664723	478	65792	65792	0.00726532	0.00726532	HIF1A	19
48	411	19	40.6604	65536	HIF1A	2	2664723	411	65792	65792	0.00624696	0.00624696	HIF1A	19
49	414	19	40.6604	65536	HIF1A	2	2664723	414	65792	65792	0.00629256	0.00629256	HIF1A	19
50	391	19	40.6604	65536	HIF1A	2	2664723	391	65792	65792	0.00594297	0.00594297	HIF1A	19
51	372	19	40.6604	65536	HIF1A	2	2664723	372	65792	65792	0.00565418	0.00565418	HIF1A	19
52	363	19	40.6604	65536	HIF1A	2	2664723	363	65792	65792	0.00551739	0.00551739	HIF1A	19
53	353	19	40.6604	65536	HIF1A	2	2664723	353	65792	65792	0.00536539	0.00536539	HIF1A	19
54	312	19	40.6604	65536	HIF1A	2	2664723	312	65792	65792	0.00474222	0.00474222	HIF1A	19
55	326	19	40.6604	65536	HIF1A	2	2664723	326	65792	65792	0.00495501	0.00495501	HIF1A	19
56	316	19	40.6604	65536	HIF1A	2	2664723	316	65792	65792	0.00480302	0.00480302	HIF1A	19
57	279	19	40.6604	65536	HIF1A	2	2664723	279	65792	65792	0.00424064	0.00424064	HIF1A	19
58	285	19	40.6604	65536	HIF1A	2	2664723	285	65792	65792	0.00433183	0.00433183	HIF1A	19
59	273	19	40.6604	65536	HIF1A	2	2664723	273	65792	65792	0.00414944	0.00414944	HIF1A	19
60	252	19	40.6604	65536	HIF1A	2	2664723	252	65792	65792	0.00383025	0.00383025	HIF1A	19
61	269	19	40.6604	65536	HIF1A	2	2664723	269	65792	65792	0.00408864	0.00408864	HIF1A	19
62	265	19	40.6604	65536	HIF1A	2	2664723	265	65792	65792	0.00402785	0.00402785	HIF1A	19
63	256	19	40.6604	65536	HIF1A	2	2664723	256	65792	65792	0.00389105	0.00389105	HIF1A	19
64	240	19	40.6604	65536	HIF1A	2	2664723	240	65792	65792	0.00364786	0.00364786	HIF1A	19
65	234	19	40.6604	65536	HIF1A	2	2664723	234	65792	65792	0.00355666	0.00355666	HIF1A	19
66	235	19	40.6604	65536	HIF1A	2	2664723	235	65792	65792	0.00357186	0.00357186	HIF1A	19
67	263	19	40.6604	65536	HIF1A	2	2664723	263	65792	65792	0.00399745	0.00399745	HIF1A	19
68	248	19	40.6604	65536	HIF1A	2	2664723	248	65792	65792	0.00376946	0.00376946	HIF1A	19
69	214	19	40.6604	65536	HIF1A	2	2664723	214	65792	65792	0.00325268	0.00325268	HIF1A	19
70	242	19	40.6604	65536	HIF1A	2	2664723	242	65792	65792	0.00367826	0.00367826	HIF1A	19
71	228	19	40.6604	65536	HIF1A	2	2664723	228	65792	65792	0.00346547	0.00346547	HIF1A	19
72	194	19	40.6604	65536	HIF1A	2	2664723	194	65792	65792	0.00294869	0.00294869	HIF1A	19
73	186	19	40.6604	65536	HIF1A	2	2664723	186	65792	65792	0.00282709	0.00282709	HIF1A	19
74	209	19	40.6604	65536	HIF1A	2	2664723	209	65792	65792	0.00317668	0.00317668	HIF1A	19
75	171	19	40.6604	65536	HIF1A	2	2664723	171	65792	65792	0.0025991	0.0025991	HIF1A	19
76	236	19	40.6604	65536	HIF1A	2	2664723	236	65792	65792	0.00358706	0.00358706	HIF1A	19
77	190	19	40.6604	65536	HIF1A	2	2664723	190	65792	65792	0.00288789	0.00288789	HIF1A	19
78	192	19	40.6604	65536	HIF1A	2	2664723	192	65792	65792	0.00291829	0.00291829	HIF1A	19
79	179	19	40.6604	65536	HIF1A	2	2664723	179	65792	65792	0.0027207	0.0027207	HIF1A	19
80	197	19	40.6604	65536	HIF1A	2	2664723	197	65792	65792	0.00299429	0.00299429	HIF1A	19
81	172	19	40.6604	65536	HIF1A	2	2664723	172	65792	65792	0.0026143	0.0026143	HIF1A	19
82	186	19	40.6604	65536	HIF1A	2	2664723	186	65792	65792	0.00282709	0.00282709	HIF1A	19
83	155	19	40.6604	65536	HIF1A	2	2664723	155	65792	65792	0.00235591	0.00235591	HIF1A	19
84	158	19	40.6604	65536	HIF1A	2	2664723	158	65792	65792	0.00240151	0.00240151	HIF1A	19
85	156	19	40.6604	65536	HIF1A	2	2664723	156	65792	65792	0.00237111	0.00237111	HIF1A	19
86	153	19	40.6604	65536	HIF1A	2	2664723	153	65792	65792	0.00232551	0.00232551	HIF1A	19
87	142	19	40.6604	65536	HIF1A	2	2664723	142	65792	65792	0.00215832	0.00215832	HIF1A	19
88	144	19	40.6604	65536	HIF1A	2	2664723	144	65792	65792	0.00218872	0.00218872	HIF1A	19
89	160	19	40.6604	65536	HIF1A	2	2664723	160	65792	65792	0.00243191	0.00243191	HIF1A	19
90	132	19	40.6604	65536	HIF1A	2	2664723	132	65792	65792	0.00200632	0.00200632	HIF1A	19
91	128	19	40.6604	65536	HIF1A	2	2664723	128	65792	65792	0.00194553	0.00194553	HIF1A	19
92	123	19	40.6604	65536	HIF1A	2	2664723	123	65792	65792	0.00186953	0.00186953	HIF1A	19
93	134	19	40.6604	65536	HIF1A	2	2664723	134	65792	65792	0.00203672	0.00203672	HIF1A	19
94	115	19	40.6604	65536	HIF1A	2	2664723	115	65792	65792	0.00174793	0.00174793	HIF1A	19
95	123	19	40.6604	65536	HIF1A	2	2664723	123	65792	65792	0.00186953	0.00186953	HIF1A	19
96	96	19	40.6604	65536	HIF1A	2	2664723	96	65792	65792	0.00145914	0.00145914	HIF1A	19
97	112	19	40.6604	65536	HIF1A	2	2664723	112	65792	65792	0.00170233	0.00170233	HIF1A	19
98	121	19	40.6604	65536	HIF1A	2	2664723	121	65792	65792	0.00183913	0.00183913	HIF1A	19
99	95	19	40.6604	65536	HIF1A	2	2664723	95	65792	65792	0.00144394	0.00144394	HIF1A	19
100	95	19	40.6604	65536	HIF1A	2	2664723	95	65792	65792	0.00144394	0.00144394	HIF1A	19
101	104	19	40.6604	65536	HIF1A	2	2664723	104	65792	65792	0.00158074	0.00158074	HIF1A	19
102	105	19	40.6604	65536	HIF1A	2	2664723	105	65792	65792	0.00159594	0.00159594	HIF1A	19
103	102	19	40.6604	65536	HIF1A	2	2664723	102	65792	65792	0.00155034	0.00155034	HIF1A	19
104	111	19	40.6604	65536	HIF1A	2	2664723	111	65792	65792	0.00168714	0.00168714	HIF1A	19
105	114	19	40.6604	65536	HIF1A	2	2664723	114	65792	65792	0.00173273	0.00173273	HIF1A	19
106	90	19	40.6604	65536	HIF1A	2	2664723	90	65792	65792	0.00136795	0.00136795	HIF1A	19
107	97	19	40.6604	65536	HIF1A	2	2664723	97	65792	65792	0.00147434	0.00147434	HIF1A	19
108	98	19	40.6604	65536	HIF1A	2	2664723	98	65792	65792	0.00148954	0.00148954	HIF1A	19
109	91	19	40.6604	65536	HIF1A	2	2664723	91	65792	65792	0.00138315	0.00138315	HIF1A	19
110	100	19	40.6604	65536	HIF1A	2	2664723	100	65792	65792	0.00151994	0.00151994	HIF1A	19
111	87	19	40.6604	65536	HIF1A	2	2664723	87	65792	65792	0.00132235	0.00132235	HIF1A	19
112	78	19	40.6604	65536	HIF1A	2	2664723	78	65792	65792	0.00118555	0.00118555	HIF1A	19
113	81	19	40.6604	65536	HIF1A	2	2664723	81	65792	65792	0.00123115	0.00123115	HIF1A	19
114	64	19	40.6604	65536	HIF1A	2	2664723	64	65792	65792	0.000972763	0.000972763	HIF1A	19
115	62	19	40.6604	65536	HIF1A	2	2664723	62	65792	65792	0.000942364	0.000942364	HIF1A	19
116	65	19	40.6604	65536	HIF1A	2	2664723	65	65792	65792	0.000987962	0.000987962	HIF1A	19
117	71	19	40.6604	65536	HIF1A	2	2664723	71	65792	65792	0.00107916	0.00107916	HIF1A	19
118	77	19	40.6604	65536	HIF1A	2	2664723	77	65792	65792	0.00117036	0.00117036	HIF1A	19
119	46	19	40.6604	65536	HIF1A	2	2664723	46	65792	65792	0.000699173	0.000699173	HIF1A	19
120	64	19	40.6604	65536	HIF1A	2	2664723	64	65792	65792	0.000972763	0.000972763	HIF1A	19
121	72	19	40.6604	65536	HIF1A	2	2664723	72	65792	65792	0.00109436	0.00109436	HIF1A	19
122	67	19	40.6604	65536	HIF1A	2	2664723	67	65792	65792	0.00101836	0.00101836	HIF1A	19
123	50	19	40.6604	65536	HIF1A	2	2664723	50	65792	65792	0.000759971	0.000759971	HIF1A	19
124	42	19	40.6604	65536	HIF1A	2	2664723	42	65792	65792	0.000638375	0.000638375	HIF1A	19
125	49	19	40.6604	65536	HIF1A	2	2664723	49	65792	65792	0.000744771	0.000744771	HIF1A	19
126	54	19	40.6604	65536	HIF1A	2	2664723	54	65792	65792	0.000820768	0.000820768	HIF1A	19
127	61	19	40.6604	65536	HIF1A	2	2664723	61	65792	65792	0.000927164	0.000927164	HIF1A	19
128	41	19	40.6604	65536	HIF1A	2	2664723	41	65792	65792	0.000623176	0.000623176	HIF1A	19
129	48	19	40.6604	65536	HIF1A	2	2664723	48	65792	65792	0.000729572	0.000729572	HIF1A	19
130	57	19	40.6604	65536	HIF1A	2	2664723	57	65792	65792	0.000866367	0.000866367	HIF1A	19
131	40	19	40.6604	65536	HIF1A	2	2664723	40	65792	65792	0.000607977	0.000607977	HIF1A	19
132	49	19	40.6604	65536	HIF1A	2	2664723	49	65792	65792	0.000744771	0.000744771	HIF1A	19
133	40	19	40.6604	65536	HIF1A	2	2664723	40	65792	65792	0.000607977	0.000607977	HIF1A	19
134	43	19	40.6604	65536	HIF1A	2	2664723	43	65792	65792	0.000653575	0.000653575	HIF1A	19
135	37	19	40.6604	65536	HIF1A	2	2664723	37	65792	65792	0.000562378	0.000562378	HIF1A	19
136	53	19	40.6604	65536	HIF1A	2	2664723	53	65792	65792	0.000805569	0.000805569	HIF1A	19
137	45	19	40.6604	65536	HIF1A	2	2664723	45	65792	65792	0.000683974	0.000683974	HIF1A	19
138	41	19	40.6604	65536	HIF1A	2	2664723	41	65792	65792	0.000623176	0.000623176	HIF1A	19
139	39	19	40.6604	65536	HIF1A	2	2664723	39	65792	65792	0.000592777	0.000592777	HIF1A	19
140	48	19	40.6604	65536	HIF1A	2	2664723	48	65792	65792	0.000729572	0.000729572	HIF1A	19
141	47	19	40.6604	65536	HIF1A	2	2664723	47	65792	65792	0.000714373	0.000714373	HIF1A	19
142	19	19	40.6604	65536	HIF1A	2	2664723	19	65792	65792	0.000288789	0.000288789	HIF1A	19
143	33	19	40.6604	65536	HIF1A	2	2664723	33	65792	65792	0.000501581	0.000501581	HIF1A	19
144	34	19	40.6604	65536	HIF1A	2	2664723	34	65792	65792	0.00051678	0.00051678	HIF1A	19
145	29	19	40.6604	65536	HIF1A	2	2664723	29	65792	65792	0.000440783	0.000440783	HIF1A	19
146	39	19	40.6604	65536	HIF1A	2	2664723	39	65792	65792	0.000592777	0.000592777	HIF1A	19
147	42	19	40.6604	65536	HIF1A	2	2664723	42	65792	65792	0.000638375	0.000638375	HIF1A	19
148	33	19	40.6604	65536	HIF1A	2	2664723	33	65792	65792	0.000501581	0.000501581	HIF1A	19
149	35	19	40.6604	65536	HIF1A	2	2664723	35	65792	65792	0.00053198	0.00053198	HIF1A	19
150	26	19	40.6604	65536	HIF1A	2	2664723	26	65792	65792	0.000395185	0.000395185	HIF1A	19
151	29	19	40.6604	65536	HIF1A	2	2664723	29	65792	65792	0.000440783	0.000440783	HIF1A	19
152	24	19	40.6604	65536	HIF1A	2	2664723	24	65792	65792	0.000364786	0.000364786	HIF1A	19
153	25	19	40.6604	65536	HIF1A	2	2664723	25	65792	65792	0.000379985	0.000379985	HIF1A	19
154	16	19	40.6604	65536	HIF1A	2	2664723	16	65792	65792	0.000243191	0.000243191	HIF1A	19
155	30	19	40.6604	65536	HIF1A	2	2664723	30	65792	65792	0.000455982	0.000455982	HIF1A	19
156	23	19	40.6604	65536	HIF1A	2	2664723	23	65792	65792	0.000349587	0.000349587	HIF1A	19
157	32	19	40.6604	65536	HIF1A	2	2664723	32	65792	65792	0.000486381	0.000486381	HIF1A	19
158	26	19	40.6604	65536	HIF1A	2	2664723	26	65792	65792	0.000395185	0.000395185	HIF1A	19
159	27	19	40.6604	65536	HIF1A	2	2664723	27	65792	65792	0.000410384	0.000410384	HIF1A	19
160	12	19	40.6604	65536	HIF1A	2	2664723	12	65792	65792	0.000182393	0.000182393	HIF1A	19
161	27	19	40.6604	65536	HIF1A	2	2664723	27	65792	65792	0.000410384	0.000410384	HIF1A	19
162	18	19	40.6604	65536	HIF1A	2	2664723	18	65792	65792	0.000273589	0.000273589	HIF1A	19
163	21	19	40.6604	65536	HIF1A	2	2664723	21	65792	65792	0.000319188	0.000319188	HIF1A	19
164	17	19	40.6604	65536	HIF1A	2	2664723	17	65792	65792	0.00025839	0.00025839	HIF1A	19
165	20	19	40.6604	65536	HIF1A	2	2664723	20	65792	65792	0.000303988	0.000303988	HIF1A	19
166	23	19	40.6604	65536	HIF1A	2	2664723	23	65792	65792	0.000349587	0.000349587	HIF1A	19
167	11	19	40.6604	65536	HIF1A	2	2664723	11	65792	65792	0.000167194	0.000167194	HIF1A	19
168	10	19	40.6604	65536	HIF1A	2	2664723	10	65792	65792	0.000151994	0.000151994	HIF1A	19
169	11	19	40.6604	65536	HIF1A	2	2664723	11	65792	65792	0.000167194	0.000167194	HIF1A	19
170	21	19	40.6604	65536	HIF1A	2	2664723	21	65792	65792	0.000319188	0.000319188	HIF1A	19
171	16	19	40.6604	65536	HIF1A	2	2664723	16	65792	65792	0.000243191	0.000243191	HIF1A	19
172	19	19	40.6604	65536	HIF1A	2	2664723	19	65792	65792	0.000288789	0.000288789	HIF1A	19
173	13	19	40.6604	65536	HIF1A	2	2664723	13	65792	65792	0.000197592	0.000197592	HIF1A	19
174	16	19	40.6604	65536	HIF1A	2	2664723	16	65792	65792	0.000243191	0.000243191	HIF1A	19
175	19	19	40.6604	65536	HIF1A	2	2664723	19	65792	65792	0.000288789	0.000288789	HIF1A	19
176	9	19	40.6604	65536	HIF1A	2	2664723	9	65792	65792	0.000136795	0.000136795	HIF1A	19
177	12	19	40.6604	65536	HIF1A	2	2664723	12	65792	65792	0.000182393	0.000182393	HIF1A	19
178	16	19	40.6604	65536	HIF1A	2	2664723	16	65792	65792	0.000243191	0.000243191	HIF1A	19
179	17	19	40.6604	65536	HIF1A	2	2664723	17	65792	65792	0.00025839	0.00025839	HIF1A	19
180	11	19	40.6604	65536	HIF1A	2	2664723	11	65792	65792	0.000167194	0.000167194	HIF1A	19
181	21	19	40.6604	65536	HIF1A	2	2664723	21	65792	65792	0.000319188	0.000319188	HIF1A	19
182	11	19	40.6604	65536	HIF1A	2	2664723	11	65792	65792	0.000167194	0.000167194	HIF1A	19
183	7	19	40.6604	65536	HIF1A	2	2664723	7	65792	65792	0.000106396	0.000106396	HIF1A	19
184	13	19	40.6604	65536	HIF1A	2	2664723	13	65792	65792	0.000197592	0.000197592	HIF1A	19
185	12	19	40.6604	65536	HIF1A	2	2664723	12	65792	65792	0.000182393	0.000182393	HIF1A	19
186	14	19	40.6604	65536	HIF1A	2	2664723	14	65792	65792	0.000212792	0.000212792	HIF1A	19
187	6	19	40.6604	65536	HIF1A	2	2664723	6	65792	65792	9.11965e-05	9.11965e-05	HIF1A	19
188	18	19	40.6604	65536	HIF1A	2	2664723	18	65792	65792	0.000273589	0.000273589	HIF1A	19
189	12	19	40.6604	65536	HIF1A	2	2664723	12	65792	65792	0.000182393	0.000182393	HIF1A	19
190	12	19	40.6604	65536	HIF1A	2	2664723	12	65792	65792	0.000182393	0.000182393	HIF1A	19
191	11	19	40.6604	65536	HIF1A	2	2664723	11	65792	65792	0.000167194	0.000167194	HIF1A	19
192	13	19	40.6604	65536	HIF1A	2	2664723	13	65792	65792	0.000197592	0.000197592	HIF1A	19
193	15	19	40.6604	65536	HIF1A	2	2664723	15	65792	65792	0.000227991	0.000227991	HIF1A	19
194	6	19	40.6604	65536	HIF1A	2	2664723	6	65792	65792	9.11965e-05	9.11965e-05	HIF1A	19
195	15	19	40.6604	65536	HIF1A	2	2664723	15	65792	65792	0.000227991	0.000227991	HIF1A	19
196	9	19	40.6604	65536	HIF1A	2	2664723	9	65792	65792	0.000136795	0.000136795	HIF1A	19
197	13	19	40.6604	65536	HIF1A	2	2664723	13	65792	65792	0.000197592	0.000197592	HIF1A	19
198	12	19	40.6604	65536	HIF1A	2	2664723	12	65792	65792	0.000182393	0.000182393	HIF1A	19
199	10	19	40.6604	65536	HIF1A	2	2664723	10	65792	65792	0.000151994	0.000151994	HIF1A	19
200	8	19	40.6604	65536	HIF1A	2	2664723	8	65792	65792	0.000121595	0.000121595	HIF1A	19
201	15	19	40.6604	65536	HIF1A	2	2664723	15	65792	65792	0.000227991	0.000227991	HIF1A	19
202	14	19	40.6604	65536	HIF1A	2	2664723	14	65792	65792	0.000212792	0.000212792	HIF1A	19
203	14	19	40.6604	65536	HIF1A	2	2664723	14	65792	65792	0.000212792	0.000212792	HIF1A	19
204	20	19	40.6604	65536	HIF1A	2	2664723	20	65792	65792	0.000303988	0.000303988	HIF1A	19
205	13	19	40.6604	65536	HIF1A	2	2664723	13	65792	65792	0.000197592	0.000197592	HIF1A	19
206	16	19	40.6604	65536	HIF1A	2	2664723	16	65792	65792	0.000243191	0.000243191	HIF1A	19
207	9	19	40.6604	65536	HIF1A	2	2664723	9	65792	65792	0.000136795	0.000136795	HIF1A	19
208	11	19	40.6604	65536	HIF1A	2	2664723	11	65792	65792	0.000167194	0.000167194	HIF1A	19
209	13	19	40.6604	65536	HIF1A	2	2664723	13	65792	65792	0.000197592	0.000197592	HIF1A	19
210	13	19	40.6604	65536	HIF1A	2	2664723	13	65792	65792	0.000197592	0.000197592	HIF1A	19
211	12	19	40.6604	65536	HIF1A	2	2664723	12	65792	65792	0.000182393	0.000182393	HIF1A	19
212	9	19	40.6604	65536	HIF1A	2	2664723	9	65792	65792	0.000136795	0.000136795	HIF1A	19
213	12	19	40.6604	65536	HIF1A	2	2664723	12	65792	65792	0.000182393	0.000182393	HIF1A	19
214	12	19	40.6604	65536	HIF1A	2	2664723	12	65792	65792	0.000182393	0.000182393	HIF1A	19
215	16	19	40.6604	65536	HIF1A	2	2664723	16	65792	65792	0.000243191	0.000243191	HIF1A	19
216	13	19	40.6604	65536	HIF1A	2	2664723	13	65792	65792	0.000197592	0.000197592	HIF1A	19
217	17	19	40.6604	65536	HIF1A	2	2664723	17	65792	65792	0.00025839	0.00025839	HIF1A	19
218	7	19	40.6604	65536	HIF1A	2	2664723	7	65792	65792	0.000106396	0.000106396	HIF1A	19
219	12	19	40.6604	65536	HIF1A	2	2664723	12	65792	65792	0.000182393	0.000182393	HIF1A	19
220	23	19	40.6604	65536	HIF1A	2	2664723	23	65792	65792	0.000349587	0.000349587	HIF1A	19
221	16	19	40.6604	65536	HIF1A	2	2664723	16	65792	65792	0.000243191	0.000243191	HIF1A	19
222	12	19	40.6604	65536	HIF1A	2	2664723	12	65792	65792	0.000182393	0.000182393	HIF1A	19
223	18	19	40.6604	65536	HIF1A	2	2664723	18	65792	65792	0.000273589	0.000273589	HIF1A	19
224	14	19	40.6604	65536	HIF1A	2	2664723	14	65792	65792	0.000212792	0.000212792	HIF1A	19
225	13	19	40.6604	65536	HIF1A	2	2664723	13	65792	65792	0.000197592	0.000197592	HIF1A	19
226	14	19	40.6604	65536	HIF1A	2	2664723	14	65792	65792	0.000212792	0.000212792	HIF1A	19
227	14	19	40.6604	65536	HIF1A	2	2664723	14	65792	65792	0.000212792	0.000212792	HIF1A	19
228	13	19	40.6604	65536	HIF1A	2	2664723	13	65792	65792	0.000197592	0.000197592	HIF1A	19
229	13	19	40.6604	65536	HIF1A	2	2664723	13	65792	65792	0.000197592	0.000197592	HIF1A	19
230	11	19	40.6604	65536	HIF1A	2	2664723	11	65792	65792	0.000167194	0.000167194	HIF1A	19
231	14	19	40.6604	65536	HIF1A	2	2664723	14	65792	65792	0.000212792	0.000212792	HIF1A	19
232	14	19	40.6604	65536	HIF1A	2	2664723	14	65792	65792	0.000212792	0.000212792	HIF1A	19
233	9	19	40.6604	65536	HIF1A	2	2664723	9	65792	65792	0.000136795	0.000136795	HIF1A	19
234	18	19	40.6604	65536	HIF1A	2	2664723	18	65792	65792	0.000273589	0.000273589	HIF1A	19
235	14	19	40.6604	65536	HIF1A	2	2664723	14	65792	65792	0.000212792	0.000212792	HIF1A	19
236	15	19	40.6604	65536	HIF1A	2	2664723	15	65792	65792	0.000227991	0.000227991	HIF1A	19
237	22	19	40.6604	65536	HIF1A	2	2664723	22	65792	65792	0.000334387	0.000334387	HIF1A	19
238	17	19	40.6604	65536	HIF1A	2	2664723	17	65792	65792	0.00025839	0.00025839	HIF1A	19
239	18	19	40.6604	65536	HIF1A	2	2664723	18	65792	65792	0.000273589	0.000273589	HIF1A	19
240	24	19	40.6604	65536	HIF1A	2	2664723	24	65792	65792	0.000364786	0.000364786	HIF1A	19
241	11	19	40.6604	65536	HIF1A	2	2664723	11	65792	65792	0.000167194	0.000167194	HIF1A	19
242	15	19	40.6604	65536	HIF1A	2	2664723	15	65792	65792	0.000227991	0.000227991	HIF1A	19
243	19	19	40.6604	65536	HIF1A	2	2664723	19	65792	65792	0.000288789	0.000288789	HIF1A	19
244	20	19	40.6604	65536	HIF1A	2	2664723	20	65792	65792	0.000303988	0.000303988	HIF1A	19
245	14	19	40.6604	65536	HIF1A	2	2664723	14	65792	65792	0.000212792	0.000212792	HIF1A	19
246	23	19	40.6604	65536	HIF1A	2	2664723	23	65792	65792	0.000349587	0.000349587	HIF1A	19
247	24	19	40.6604	65536	HIF1A	2	2664723	24	65792	65792	0.000364786	0.000364786	HIF1A	19
248	26	19	40.6604	65536	HIF1A	2	2664723	26	65792	65792	0.000395185	0.000395185	HIF1A	19
249	11	19	40.6604	65536	HIF1A	2	2664723	11	65792	65792	0.000167194	0.000167194	HIF1A	19
250	24	19	40.6604	65536	HIF1A	2	2664723	24	65792	65792	0.000364786	0.000364786	HIF1A	19
251	23	19	40.6604	65536	HIF1A	2	2664723	23	65792	65792	0.000349587	0.000349587	HIF1A	19
252	27	19	40.6604	65536	HIF1A	2	2664723	27	65792	65792	0.000410384	0.000410384	HIF1A	19
253	39	19	40.6604	65536	HIF1A	2	2664723	39	65792	65792	0.000592777	0.000592777	HIF1A	19
254	80	19	40.6604	65536	HIF1A	2	2664723	80	65792	65792	0.00121595	0.00121595	HIF1A	19
255	114	19	40.6604	65536	HIF1A	2	2664723	114	65792	65792	0.00173273	0.00173273	HIF1A	19
0	20	4	11.6396	65536	HIF1A	2	762812	20	65792	65792	0.000303988	0.000303988	HIF1A	4
1	83	4	11.6396	65536	HIF1A	2	762812	83	65792	65792	0.00126155	0.00126155	HIF1A	4
2	173	4	11.6396	65536	HIF1A	2	762812	173	65792	65792	0.0026295	0.0026295	HIF1A	4
3	277	4	11.6396	65536	HIF1A	2	762812	277	65792	65792	0.00421024	0.00421024	HIF1A	4
4	696	4	11.6396	65536	HIF1A	2	762812	696	65792	65792	0.0105788	0.0105788	HIF1A	4
5	1289	4	11.6396	65536	HIF1A	2	762812	1289	65792	65792	0.019592	0.019592	HIF1A	4
6	2183	4	11.6396	65536	HIF1A	2	762812	2183	65792	65792	0.0331803	0.0331803	HIF1A	4
7	2631	4	11.6396	65536	HIF1A	2	762812	2631	65792	65792	0.0399897	0.0399897	HIF1A	4
8	3669	4	11.6396	65536	HIF1A	2	762812	3669	65792	65792	0.0557667	0.0557667	HIF1A	4
9	5896	4	11.6396	65536	HIF1A	2	762812	5896	65792	65792	0.0896158	0.0896158	HIF1A	4
10	7804	4	11.6396	65536	HIF1A	2	762812	7804	65792	65792	0.118616	0.118616	HIF1A	4
11	8640	4	11.6396	65536	HIF1A	2	762812	8640	65792	65792	0.131323	0.131323	HIF1A	4
12	7520	4	11.6396	65536	HIF1A	2	762812	7520	65792	65792	0.1143	0.1143	HIF1A	4
13	6068	4	11.6396	65536	HIF1A	2	762812	6068	65792	65792	0.0922301	0.0922301	HIF1A	4
14	5608	4	11.6396	65536	HIF1A	2	762812	5608	65792	65792	0.0852383	0.0852383	HIF1A	4
15	4459	4	11.6396	65536	HIF1A	2	762812	4459	65792	65792	0.0677742	0.0677742	HIF1A	4
16	3099	4	11.6396	65536	HIF1A	2	762812	3099	65792	65792	0.047103	0.047103	HIF1A	4
17	2021	4	11.6396	65536	HIF1A	2	762812	2021	65792	65792	0.030718	0.030718	HIF1A	4
18	1199	4	11.6396	65536	HIF1A	2	762812	1199	65792	65792	0.0182241	0.0182241	HIF1A	4
19	871	4	11.6396	65536	HIF1A	2	762812	871	65792	65792	0.0132387	0.0132387	HIF1A	4
20	569	4	11.6396	65536	HIF1A	2	762812	569	65792	65792	0.00864847	0.00864847	HIF1A	4
21	312	4	11.6396	65536	HIF1A	2	762812	312	65792	65792	0.00474222	0.00474222	HIF1A	4
22	203	4	11.6396	65536	HIF1A	2	762812	203	65792	65792	0.00308548	0.00308548	HIF1A	4
23	93	4	11.6396	65536	HIF1A	2	762812	93	65792	65792	0.00141355	0.00141355	HIF1A	4
24	84	4	11.6396	65536	HIF1A	2	762812	84	65792	65792	0.00127675	0.00127675	HIF1A	4
25	43	4	11.6396	65536	HIF1A	2	762812	43	65792	65792	0.000653575	0.000653575	HIF1A	4
26	28	4	11.6396	65536	HIF1A	2	762812	28	65792	65792	0.000425584	0.000425584	HIF1A	4
27	11	4	11.6396	65536	HIF1A	2	762812	11	65792	65792	0.000167194	0.000167194	HIF1A	4
28	6	4	11.6396	65536	HIF1A	2	762812	6	65792	65792	9.11965e-05	9.11965e-05	HIF1A	4
29	5	4	11.6396	65536	HIF1A	2	762812	5	65792	65792	7.59971e-05	7.59971e-05	HIF1A	4
30	3	4	11.6396	65536	HIF1A	2	762812	3	65792	65792	4.55982e-05	4.55982e-05	HIF1A	4
31	3	4	11.6396	65536	HIF1A	2	762812	3	65792	65792	4.55982e-05	4.55982e-05	HIF1A	4
32	1	4	11.6396	65536	HIF1A	2	762812	1	65792	65792	1.51994e-05	1.51994e-05	HIF1A	4
33	3	4	11.6396	65536	HIF1A	2	762812	3	65792	65792	4.55982e-05	4.55982e-05	HIF1A	4
34	1	4	11.6396	65536	HIF1A	2	762812	1	65792	65792	1.51994e-05	1.51994e-05	HIF1A	4
35	1	4	11.6396	65536	HIF1A	2	762812	1	65792	65792	1.51994e-05	1.51994e-05	HIF1A	4
36	1	4	11.6396	65536	HIF1A	2	762812	1	65792	65792	1.51994e-05	1.51994e-05	HIF1A	4
37	1	4	11.6396	65536	HIF1A	2	762812	1	65792	65792	1.51994e-05	1.51994e-05	HIF1A	4
38	1	4	11.6396	65536	HIF1A	2	762812	1	65792	65792	1.51994e-05	1.51994e-05	HIF1A	4
39	1	4	11.6396	65536	HIF1A	2	762812	1	65792	65792	1.51994e-05	1.51994e-05	HIF1A	4
40	1	4	11.6396	65536	HIF1A	2	762812	1	65792	65792	1.51994e-05	1.51994e-05	HIF1A	4
41	1	4	11.6396	65536	HIF1A	2	762812	1	65792	65792	1.51994e-05	1.51994e-05	HIF1A	4
42	1	4	11.6396	65536	HIF1A	2	762812	1	65792	65792	1.51994e-05	1.51994e-05	HIF1A	4
43	1	4	11.6396	65536	HIF1A	2	762812	1	65792	65792	1.51994e-05	1.51994e-05	HIF1A	4
44	1	4	11.6396	65536	HIF1A	2	762812	1	65792	65792	1.51994e-05	1.51994e-05	HIF1A	4
45	1	4	11.6396	65536	HIF1A	2	762812	1	65792	65792	1.51994e-05	1.51994e-05	HIF1A	4
46	1	4	11.6396	65536	HIF1A	2	762812	1	65792	65792	1.51994e-05	1.51994e-05	HIF1A	4
47	1	4	11.6396	65536	HIF1A	2	762812	1	65792	65792	1.51994e-05	1.51994e-05	HIF1A	4
48	1	4	11.6396	65536	HIF1A	2	762812	1	65792	65792	1.51994e-05	1.51994e-05	HIF1A	4
49	1	4	11.6396	65536	HIF1A	2	762812	1	65792	65792	1.51994e-05	1.51994e-05	HIF1A	4
50	1	4	11.6396	65536	HIF1A	2	762812	1	65792	65792	1.51994e-05	1.51994e-05	HIF1A	4
51	1	4	11.6396	65536	HIF1A	2	762812	1	65792	65792	1.51994e-05	1.51994e-05	HIF1A	4
52	1	4	11.6396	65536	HIF1A	2	762812	1	65792	65792	1.51994e-05	1.51994e-05	HIF1A	4
53	1	4	11.6396	65536	HIF1A	2	762812	1	65792	65792	1.51994e-05	1.51994e-05	HIF1A	4
54	1	4	11.6396	65536	HIF1A	2	762812	1	65792	65792	1.51994e-05	1.51994e-05	HIF1A	4
55	1	4	11.6396	65536	HIF1A	2	762812	1	65792	65792	1.51994e-05	1.51994e-05	HIF1A	4
56	1	4	11.6396	65536	HIF1A	2	762812	1	65792	65792	1.51994e-05	1.51994e-05	HIF1A	4
57	1	4	11.6396	65536	HIF1A	2	762812	1	65792	65792	1.51994e-05	1.51994e-05	HIF1A	4
58	1	4	11.6396	65536	HIF1A	2	762812	1	65792	65792	1.51994e-05	1.51994e-05	HIF1A	4
59	1	4	11.6396	65536	HIF1A	2	762812	1	65792	65792	1.51994e-05	1.51994e-05	HIF1A	4
60	1	4	11.6396	65536	HIF1A	2	762812	1	65792	65792	1.51994e-05	1.51994e-05	HIF1A	4
61	1	4	11.6396	65536	HIF1A	2	762812	1	65792	65792	1.51994e-05	1.51994e-05	HIF1A	4
62	1	4	11.6396	65536	HIF1A	2	762812	1	65792	65792	1.51994e-05	1.51994e-05	HIF1A	4
63	1	4	11.6396	65536	HIF1A	2	762812	1	65792	65792	1.51994e-05	1.51994e-05	HIF1A	4
64	1	4	11.6396	65536	HIF1A	2	762812	1	65792	65792	1.51994e-05	1.51994e-05	HIF1A	4
65	1	4	11.6396	65536	HIF1A	2	762812	1	65792	65792	1.51994e-05	1.51994e-05	HIF1A	4
66	1	4	11.6396	65536	HIF1A	2	762812	1	65792	65792	1.51994e-05	1.51994e-05	HIF1A	4
67	1	4	11.6396	65536	HIF1A	2	762812	1	65792	65792	1.51994e-05	1.51994e-05	HIF1A	4
68	1	4	11.6396	65536	HIF1A	2	762812	1	65792	65792	1.51994e-05	1.51994e-05	HIF1A	4
69	1	4	11.6396	65536	HIF1A	2	762812	1	65792	65792	1.51994e-05	1.51994e-05	HIF1A	4
70	1	4	11.6396	65536	HIF1A	2	762812	1	65792	65792	1.51994e-05	1.51994e-05	HIF1A	4
71	1	4	11.6396	65536	HIF1A	2	762812	1	65792	65792	1.51994e-05	1.51994e-05	HIF1A	4
72	1	4	11.6396	65536	HIF1A	2	762812	1	65792	65792	1.51994e-05	1.51994e-05	HIF1A	4
73	1	4	11.6396	65536	HIF1A	2	762812	1	65792	65792	1.51994e-05	1.51994e-05	HIF1A	4
74	1	4	11.6396	65536	HIF1A	2	762812	1	65792	65792	1.51994e-05	1.51994e-05	HIF1A	4
75	1	4	11.6396	65536	HIF1A	2	762812	1	65792	65792	1.51994e-05	1.51994e-05	HIF1A	4
76	1	4	11.6396	65536	HIF1A	2	762812	1	65792	65792	1.51994e-05	1.51994e-05	HIF1A	4
77	1	4	11.6396	65536	HIF1A	2	762812	1	65792	65792	1.51994e-05	1.51994e-05	HIF1A	4
78	1	4	11.6396	65536	HIF1A	2	762812	1	65792	65792	1.51994e-05	1.51994e-05	HIF1A	4
79	1	4	11.6396	65536	HIF1A	2	762812	1	65792	65792	1.51994e-05	1.51994e-05	HIF1A	4
80	1	4	11.6396	65536	HIF1A	2	762812	1	65792	65792	1.51994e-05	1.51994e-05	HIF1A	4
81	1	4	11.6396	65536	HIF1A	2	762812	1	65792	65792	1.51994e-05	1.51994e-05	HIF1A	4
82	1	4	11.6396	65536	HIF1A	2	762812	1	65792	65792	1.51994e-05	1.51994e-05	HIF1A	4
83	1	4	11.6396	65536	HIF1A	2	762812	1	65792	65792	1.51994e-05	1.51994e-05	HIF1A	4
84	1	4	11.6396	65536	HIF1A	2	762812	1	65792	65792	1.51994e-05	1.51994e-05	HIF1A	4
85	1	4	11.6396	65536	HIF1A	2	762812	1	65792	65792	1.51994e-05	1.51994e-05	HIF1A	4
86	1	4	11.6396	65536	HIF1A	2	762812	1	65792	65792	1.51994e-05	1.51994e-05	HIF1A	4
87	1	4	11.6396	65536	HIF1A	2	762812	1	65792	65792	1.51994e-05	1.51994e-05	HIF1A	4
88	1	4	11.6396	65536	HIF1A	2	762812	1	65792	65792	1.51994e-05	1.51994e-05	HIF1A	4
89	1	4	11.6396	65536	HIF1A	2	762812	1	65792	65792	1.51994e-05	1.51994e-05	HIF1A	4
90	1	4	11.6396	65536	HIF1A	2	762812	1	65792	65792	1.51994e-05	1.51994e-05	HIF1A	4
91	1	4	11.6396	65536	HIF1A	2	762812	1	65792	65792	1.51994e-05	1.51994e-05	HIF1A	4
92	1	4	11.6396	65536	HIF1A	2	762812	1	65792	65792	1.51994e-05	1.51994e-05	HIF1A	4
93	1	4	11.6396	65536	HIF1A	2	762812	1	65792	65792	1.51994e-05	1.51994e-05	HIF1A	4
94	1	4	11.6396	65536	HIF1A	2	762812	1	65792	65792	1.51994e-05	1.51994e-05	HIF1A	4
95	1	4	11.6396	65536	HIF1A	2	762812	1	65792	65792	1.51994e-05	1.51994e-05	HIF1A	4
96	1	4	11.6396	65536	HIF1A	2	762812	1	65792	65792	1.51994e-05	1.51994e-05	HIF1A	4
97	1	4	11.6396	65536	HIF1A	2	762812	1	65792	65792	1.51994e-05	1.51994e-05	HIF1A	4
98	1	4	11.6396	65536	HIF1A	2	762812	1	65792	65792	1.51994e-05	1.51994e-05	HIF1A	4
99	1	4	11.6396	65536	HIF1A	2	762812	1	65792	65792	1.51994e-05	1.51994e-05	HIF1A	4
100	1	4	11.6396	65536	HIF1A	2	762812	1	65792	65792	1.51994e-05	1.51994e-05	HIF1A	4
101	1	4	11.6396	65536	HIF1A	2	762812	1	65792	65792	1.51994e-05	1.51994e-05	HIF1A	4
102	1	4	11.6396	65536	HIF1A	2	762812	1	65792	65792	1.51994e-05	1.51994e-05	HIF1A	4
103	1	4	11.6396	65536	HIF1A	2	762812	1	65792	65792	1.51994e-05	1.51994e-05	HIF1A	4
104	1	4	11.6396	65536	HIF1A	2	762812	1	65792	65792	1.51994e-05	1.51994e-05	HIF1A	4
105	1	4	11.6396	65536	HIF1A	2	762812	1	65792	65792	1.51994e-05	1.51994e-05	HIF1A	4
106	1	4	11.6396	65536	HIF1A	2	762812	1	65792	65792	1.51994e-05	1.51994e-05	HIF1A	4
107	1	4	11.6396	65536	HIF1A	2	762812	1	65792	65792	1.51994e-05	1.51994e-05	HIF1A	4
108	1	4	11.6396	65536	HIF1A	2	762812	1	65792	65792	1.51994e-05	1.51994e-05	HIF1A	4
109	1	4	11.6396	65536	HIF1A	2	762812	1	65792	65792	1.51994e-05	1.51994e-05	HIF1A	4
110	1	4	11.6396	65536	HIF1A	2	762812	1	65792	65792	1.51994e-05	1.51994e-05	HIF1A	4
111	1	4	11.6396	65536	HIF1A	2	762812	1	65792	65792	1.51994e-05	1.51994e-05	HIF1A	4
112	1	4	11.6396	65536	HIF1A	2	762812	1	65792	65792	1.51994e-05	1.51994e-05	HIF1A	4
113	1	4	11.6396	65536	HIF1A	2	762812	1	65792	65792	1.51994e-05	1.51994e-05	HIF1A	4
114	1	4	11.6396	65536	HIF1A	2	762812	1	65792	65792	1.51994e-05	1.51994e-05	HIF1A	4
115	1	4	11.6396	65536	HIF1A	2	762812	1	65792	65792	1.51994e-05	1.51994e-05	HIF1A	4
116	1	4	11.6396	65536	HIF1A	2	762812	1	65792	65792	1.51994e-05	1.51994e-05	HIF1A	4
117	1	4	11.6396	65536	HIF1A	2	762812	1	65792	65792	1.51994e-05	1.51994e-05	HIF1A	4
118	1	4	11.6396	65536	HIF1A	2	762812	1	65792	65792	1.51994e-05	1.51994e-05	HIF1A	4
119	1	4	11.6396	65536	HIF1A	2	762812	1	65792	65792	1.51994e-05	1.51994e-05	HIF1A	4
120	1	4	11.6396	65536	HIF1A	2	762812	1	65792	65792	1.51994e-05	1.51994e-05	HIF1A	4
121	1	4	11.6396	65536	HIF1A	2	762812	1	65792	65792	1.51994e-05	1.51994e-05	HIF1A	4
122	1	4	11.6396	65536	HIF1A	2	762812	1	65792	65792	1.51994e-05	1.51994e-05	HIF1A	4
123	1	4	11.6396	65536	HIF1A	2	762812	1	65792	65792	1.51994e-05	1.51994e-05	HIF1A	4
124	1	4	11.6396	65536	HIF1A	2	762812	1	65792	65792	1.51994e-05	1.51994e-05	HIF1A	4
125	1	4	11.6396	65536	HIF1A	2	762812	1	65792	65792	1.51994e-05	1.51994e-05	HIF1A	4
126	1	4	11.6396	65536	HIF1A	2	762812	1	65792	65792	1.51994e-05	1.51994e-05	HIF1A	4
127	1	4	11.6396	65536	HIF1A	2	762812	1	65792	65792	1.51994e-05	1.51994e-05	HIF1A	4
128	1	4	11.6396	65536	HIF1A	2	762812	1	65792	65792	1.51994e-05	1.51994e-05	HIF1A	4
129	1	4	11.6396	65536	HIF1A	2	762812	1	65792	65792	1.51994e-05	1.51994e-05	HIF1A	4
130	1	4	11.6396	65536	HIF1A	2	762812	1	65792	65792	1.51994e-05	1.51994e-05	HIF1A	4
131	1	4	11.6396	65536	HIF1A	2	762812	1	65792	65792	1.51994e-05	1.51994e-05	HIF1A	4
132	1	4	11.6396	65536	HIF1A	2	762812	1	65792	65792	1.51994e-05	1.51994e-05	HIF1A	4
133	1	4	11.6396	65536	HIF1A	2	762812	1	65792	65792	1.51994e-05	1.51994e-05	HIF1A	4
134	1	4	11.6396	65536	HIF1A	2	762812	1	65792	65792	1.51994e-05	1.51994e-05	HIF1A	4
135	1	4	11.6396	65536	HIF1A	2	762812	1	65792	65792	1.51994e-05	1.51994e-05	HIF1A	4
136	1	4	11.6396	65536	HIF1A	2	762812	1	65792	65792	1.51994e-05	1.51994e-05	HIF1A	4
137	1	4	11.6396	65536	HIF1A	2	762812	1	65792	65792	1.51994e-05	1.51994e-05	HIF1A	4
138	1	4	11.6396	65536	HIF1A	2	762812	1	65792	65792	1.51994e-05	1.51994e-05	HIF1A	4
139	1	4	11.6396	65536	HIF1A	2	762812	1	65792	65792	1.51994e-05	1.51994e-05	HIF1A	4
140	1	4	11.6396	65536	HIF1A	2	762812	1	65792	65792	1.51994e-05	1.51994e-05	HIF1A	4
141	1	4	11.6396	65536	HIF1A	2	762812	1	65792	65792	1.51994e-05	1.51994e-05	HIF1A	4
142	1	4	11.6396	65536	HIF1A	2	762812	1	65792	65792	1.51994e-05	1.51994e-05	HIF1A	4
143	1	4	11.6396	65536	HIF1A	2	762812	1	65792	65792	1.51994e-05	1.51994e-05	HIF1A	4
144	1	4	11.6396	65536	HIF1A	2	762812	1	65792	65792	1.51994e-05	1.51994e-05	HIF1A	4
145	1	4	11.6396	65536	HIF1A	2	762812	1	65792	65792	1.51994e-05	1.51994e-05	HIF1A	4
146	1	4	11.6396	65536	HIF1A	2	762812	1	65792	65792	1.51994e-05	1.51994e-05	HIF1A	4
147	1	4	11.6396	65536	HIF1A	2	762812	1	65792	65792	1.51994e-05	1.51994e-05	HIF1A	4
148	1	4	11.6396	65536	HIF1A	2	762812	1	65792	65792	1.51994e-05	1.51994e-05	HIF1A	4
149	1	4	11.6396	65536	HIF1A	2	762812	1	65792	65792	1.51994e-05	1.51994e-05	HIF1A	4
150	1	4	11.6396	65536	HIF1A	2	762812	1	65792	65792	1.51994e-05	1.51994e-05	HIF1A	4
151	1	4	11.6396	65536	HIF1A	2	762812	1	65792	65792	1.51994e-05	1.51994e-05	HIF1A	4
152	1	4	11.6396	65536	HIF1A	2	762812	1	65792	65792	1.51994e-05	1.51994e-05	HIF1A	4
153	1	4	11.6396	65536	HIF1A	2	762812	1	65792	65792	1.51994e-05	1.51994e-05	HIF1A	4
154	1	4	11.6396	65536	HIF1A	2	762812	1	65792	65792	1.51994e-05	1.51994e-05	HIF1A	4
155	1	4	11.6396	65536	HIF1A	2	762812	1	65792	65792	1.51994e-05	1.51994e-05	HIF1A	4
156	1	4	11.6396	65536	HIF1A	2	762812	1	65792	65792	1.51994e-05	1.51994e-05	HIF1A	4
157	1	4	11.6396	65536	HIF1A	2	762812	1	65792	65792	1.51994e-05	1.51994e-05	HIF1A	4
158	1	4	11.6396	65536	HIF1A	2	762812	1	65792	65792	1.51994e-05	1.51994e-05	HIF1A	4
159	1	4	11.6396	65536	HIF1A	2	762812	1	65792	65792	1.51994e-05	1.51994e-05	HIF1A	4
160	1	4	11.6396	65536	HIF1A	2	762812	1	65792	65792	1.51994e-05	1.51994e-05	HIF1A	4
161	1	4	11.6396	65536	HIF1A	2	762812	1	65792	65792	1.51994e-05	1.51994e-05	HIF1A	4
162	1	4	11.6396	65536	HIF1A	2	762812	1	65792	65792	1.51994e-05	1.51994e-05	HIF1A	4
163	1	4	11.6396	65536	HIF1A	2	762812	1	65792	65792	1.51994e-05	1.51994e-05	HIF1A	4
164	1	4	11.6396	65536	HIF1A	2	762812	1	65792	65792	1.51994e-05	1.51994e-05	HIF1A	4
165	1	4	11.6396	65536	HIF1A	2	762812	1	65792	65792	1.51994e-05	1.51994e-05	HIF1A	4
166	1	4	11.6396	65536	HIF1A	2	762812	1	65792	65792	1.51994e-05	1.51994e-05	HIF1A	4
167	1	4	11.6396	65536	HIF1A	2	762812	1	65792	65792	1.51994e-05	1.51994e-05	HIF1A	4
168	1	4	11.6396	65536	HIF1A	2	762812	1	65792	65792	1.51994e-05	1.51994e-05	HIF1A	4
169	1	4	11.6396	65536	HIF1A	2	762812	1	65792	65792	1.51994e-05	1.51994e-05	HIF1A	4
170	1	4	11.6396	65536	HIF1A	2	762812	1	65792	65792	1.51994e-05	1.51994e-05	HIF1A	4
171	1	4	11.6396	65536	HIF1A	2	762812	1	65792	65792	1.51994e-05	1.51994e-05	HIF1A	4
172	1	4	11.6396	65536	HIF1A	2	762812	1	65792	65792	1.51994e-05	1.51994e-05	HIF1A	4
173	1	4	11.6396	65536	HIF1A	2	762812	1	65792	65792	1.51994e-05	1.51994e-05	HIF1A	4
174	1	4	11.6396	65536	HIF1A	2	762812	1	65792	65792	1.51994e-05	1.51994e-05	HIF1A	4
175	1	4	11.6396	65536	HIF1A	2	762812	1	65792	65792	1.51994e-05	1.51994e-05	HIF1A	4
176	1	4	11.6396	65536	HIF1A	2	762812	1	65792	65792	1.51994e-05	1.51994e-05	HIF1A	4
177	1	4	11.6396	65536	HIF1A	2	762812	1	65792	65792	1.51994e-05	1.51994e-05	HIF1A	4
178	1	4	11.6396	65536	HIF1A	2	762812	1	65792	65792	1.51994e-05	1.51994e-05	HIF1A	4
179	1	4	11.6396	65536	HIF1A	2	762812	1	65792	65792	1.51994e-05	1.51994e-05	HIF1A	4
180	1	4	11.6396	65536	HIF1A	2	762812	1	65792	65792	1.51994e-05	1.51994e-05	HIF1A	4
181	1	4	11.6396	65536	HIF1A	2	762812	1	65792	65792	1.51994e-05	1.51994e-05	HIF1A	4
182	1	4	11.6396	65536	HIF1A	2	762812	1	65792	65792	1.51994e-05	1.51994e-05	HIF1A	4
183	1	4	11.6396	65536	HIF1A	2	762812	1	65792	65792	1.51994e-05	1.51994e-05	HIF1A	4
184	1	4	11.6396	65536	HIF1A	2	762812	1	65792	65792	1.51994e-05	1.51994e-05	HIF1A	4
185	1	4	11.6396	65536	HIF1A	2	762812	1	65792	65792	1.51994e-05	1.51994e-05	HIF1A	4
186	1	4	11.6396	65536	HIF1A	2	762812	1	65792	65792	1.51994e-05	1.51994e-05	HIF1A	4
187	1	4	11.6396	65536	HIF1A	2	762812	1	65792	65792	1.51994e-05	1.51994e-05	HIF1A	4
188	1	4	11.6396	65536	HIF1A	2	762812	1	65792	65792	1.51994e-05	1.51994e-05	HIF1A	4
189	1	4	11.6396	65536	HIF1A	2	762812	1	65792	65792	1.51994e-05	1.51994e-05	HIF1A	4
190	1	4	11.6396	65536	HIF1A	2	762812	1	65792	65792	1.51994e-05	1.51994e-05	HIF1A	4
191	1	4	11.6396	65536	HIF1A	2	762812	1	65792	65792	1.51994e-05	1.51994e-05	HIF1A	4
192	1	4	11.6396	65536	HIF1A	2	762812	1	65792	65792	1.51994e-05	1.51994e-05	HIF1A	4
193	1	4	11.6396	65536	HIF1A	2	762812	1	65792	65792	1.51994e-05	1.51994e-05	HIF1A	4
194	1	4	11.6396	65536	HIF1A	2	762812	1	65792	65792	1.51994e-05	1.51994e-05	HIF1A	4
195	1	4	11.6396	65536	HIF1A	2	762812	1	65792	65792	1.51994e-05	1.51994e-05	HIF1A	4
196	1	4	11.6396	65536	HIF1A	2	762812	1	65792	65792	1.51994e-05	1.51994e-05	HIF1A	4
197	1	4	11.6396	65536	HIF1A	2	762812	1	65792	65792	1.51994e-05	1.51994e-05	HIF1A	4
198	1	4	11.6396	65536	HIF1A	2	762812	1	65792	65792	1.51994e-05	1.51994e-05	HIF1A	4
199	1	4	11.6396	65536	HIF1A	2	762812	1	65792	65792	1.51994e-05	1.51994e-05	HIF1A	4
200	1	4	11.6396	65536	HIF1A	2	762812	1	65792	65792	1.51994e-05	1.51994e-05	HIF1A	4
201	1	4	11.6396	65536	HIF1A	2	762812	1	65792	65792	1.51994e-05	1.51994e-05	HIF1A	4
202	1	4	11.6396	65536	HIF1A	2	762812	1	65792	65792	1.51994e-05	1.51994e-05	HIF1A	4
203	1	4	11.6396	65536	HIF1A	2	762812	1	65792	65792	1.51994e-05	1.51994e-05	HIF1A	4
204	1	4	11.6396	65536	HIF1A	2	762812	1	65792	65792	1.51994e-05	1.51994e-05	HIF1A	4
205	1	4	11.6396	65536	HIF1A	2	762812	1	65792	65792	1.51994e-05	1.51994e-05	HIF1A	4
206	1	4	11.6396	65536	HIF1A	2	762812	1	65792	65792	1.51994e-05	1.51994e-05	HIF1A	4
207	1	4	11.6396	65536	HIF1A	2	762812	1	65792	65792	1.51994e-05	1.51994e-05	HIF1A	4
208	1	4	11.6396	65536	HIF1A	2	762812	1	65792	65792	1.51994e-05	1.51994e-05	HIF1A	4
209	1	4	11.6396	65536	HIF1A	2	762812	1	65792	65792	1.51994e-05	1.51994e-05	HIF1A	4
210	1	4	11.6396	65536	HIF1A	2	762812	1	65792	65792	1.51994e-05	1.51994e-05	HIF1A	4
211	1	4	11.6396	65536	HIF1A	2	762812	1	65792	65792	1.51994e-05	1.51994e-05	HIF1A	4
212	1	4	11.6396	65536	HIF1A	2	762812	1	65792	65792	1.51994e-05	1.51994e-05	HIF1A	4
213	1	4	11.6396	65536	HIF1A	2	762812	1	65792	65792	1.51994e-05	1.51994e-05	HIF1A	4
214	1	4	11.6396	65536	HIF1A	2	762812	1	65792	65792	1.51994e-05	1.51994e-05	HIF1A	4
215	1	4	11.6396	65536	HIF1A	2	762812	1	65792	65792	1.51994e-05	1.51994e-05	HIF1A	4
216	1	4	11.6396	65536	HIF1A	2	762812	1	65792	65792	1.51994e-05	1.51994e-05	HIF1A	4
217	1	4	11.6396	65536	HIF1A	2	762812	1	65792	65792	1.51994e-05	1.51994e-05	HIF1A	4
218	1	4	11.6396	65536	HIF1A	2	762812	1	65792	65792	1.51994e-05	1.51994e-05	HIF1A	4
219	1	4	11.6396	65536	HIF1A	2	762812	1	65792	65792	1.51994e-05	1.51994e-05	HIF1A	4
220	1	4	11.6396	65536	HIF1A	2	762812	1	65792	65792	1.51994e-05	1.51994e-05	HIF1A	4
221	1	4	11.6396	65536	HIF1A	2	762812	1	65792	65792	1.51994e-05	1.51994e-05	HIF1A	4
222	1	4	11.6396	65536	HIF1A	2	762812	1	65792	65792	1.51994e-05	1.51994e-05	HIF1A	4
223	1	4	11.6396	65536	HIF1A	2	762812	1	65792	65792	1.51994e-05	1.51994e-05	HIF1A	4
224	1	4	11.6396	65536	HIF1A	2	762812	1	65792	65792	1.51994e-05	1.51994e-05	HIF1A	4
225	1	4	11.6396	65536	HIF1A	2	762812	1	65792	65792	1.51994e-05	1.51994e-05	HIF1A	4
226	1	4	11.6396	65536	HIF1A	2	762812	1	65792	65792	1.51994e-05	1.51994e-05	HIF1A	4
227	1	4	11.6396	65536	HIF1A	2	762812	1	65792	65792	1.51994e-05	1.51994e-05	HIF1A	4
228	1	4	11.6396	65536	HIF1A	2	762812	1	65792	65792	1.51994e-05	1.51994e-05	HIF1A	4
229	1	4	11.6396	65536	HIF1A	2	762812	1	65792	65792	1.51994e-05	1.51994e-05	HIF1A	4
230	1	4	11.6396	65536	HIF1A	2	762812	1	65792	65792	1.51994e-05	1.51994e-05	HIF1A	4
231	1	4	11.6396	65536	HIF1A	2	762812	1	65792	65792	1.51994e-05	1.51994e-05	HIF1A	4
232	1	4	11.6396	65536	HIF1A	2	762812	1	65792	65792	1.51994e-05	1.51994e-05	HIF1A	4
233	1	4	11.6396	65536	HIF1A	2	762812	1	65792	65792	1.51994e-05	1.51994e-05	HIF1A	4
234	1	4	11.6396	65536	HIF1A	2	762812	1	65792	65792	1.51994e-05	1.51994e-05	HIF1A	4
235	1	4	11.6396	65536	HIF1A	2	762812	1	65792	65792	1.51994e-05	1.51994e-05	HIF1A	4
236	1	4	11.6396	65536	HIF1A	2	762812	1	65792	65792	1.51994e-05	1.51994e-05	HIF1A	4
237	1	4	11.6396	65536	HIF1A	2	762812	1	65792	65792	1.51994e-05	1.51994e-05	HIF1A	4
238	1	4	11.6396	65536	HIF1A	2	762812	1	65792	65792	1.51994e-05	1.51994e-05	HIF1A	4
239	1	4	11.6396	65536	HIF1A	2	762812	1	65792	65792	1.51994e-05	1.51994e-05	HIF1A	4
240	1	4	11.6396	65536	HIF1A	2	762812	1	65792	65792	1.51994e-05	1.51994e-05	HIF1A	4
241	1	4	11.6396	65536	HIF1A	2	762812	1	65792	65792	1.51994e-05	1.51994e-05	HIF1A	4
242	1	4	11.6396	65536	HIF1A	2	762812	1	65792	65792	1.51994e-05	1.51994e-05	HIF1A	4
243	1	4	11.6396	65536	HIF1A	2	762812	1	65792	65792	1.51994e-05	1.51994e-05	HIF1A	4
244	1	4	11.6396	65536	HIF1A	2	762812	1	65792	65792	1.51994e-05	1.51994e-05	HIF1A	4
245	1	4	11.6396	65536	HIF1A	2	762812	1	65792	65792	1.51994e-05	1.51994e-05	HIF1A	4
246	1	4	11.6396	65536	HIF1A	2	762812	1	65792	65792	1.51994e-05	1.51994e-05	HIF1A	4
247	1	4	11.6396	65536	HIF1A	2	762812	1	65792	65792	1.51994e-05	1.51994e-05	HIF1A	4
248	1	4	11.6396	65536	HIF1A	2	762812	1	65792	65792	1.51994e-05	1.51994e-05	HIF1A	4
249	1	4	11.6396	65536	HIF1A	2	762812	1	65792	65792	1.51994e-05	1.51994e-05	HIF1A	4
250	1	4	11.6396	65536	HIF1A	2	762812	1	65792	65792	1.51994e-05	1.51994e-05	HIF1A	4
251	1	4	11.6396	65536	HIF1A	2	762812	1	65792	65792	1.51994e-05	1.51994e-05	HIF1A	4
252	1	4	11.6396	65536	HIF1A	2	762812	1	65792	65792	1.51994e-05	1.51994e-05	HIF1A	4
253	1	4	11.6396	65536	HIF1A	2	762812	1	65792	65792	1.51994e-05	1.51994e-05	HIF1A	4
254	1	4	11.6396	65536	HIF1A	2	762812	1	65792	65792	1.51994e-05	1.51994e-05	HIF1A	4
255	1	4	11.6396	65536	HIF1A	2	762812	1	65792	65792	1.51994e-05	1.51994e-05	HIF1A	4
0	6	9	15.2768	65536	HIF1A	2	1001180	6	65792	65792	9.11965e-05	9.11965e-05	HIF1A	9
1	9	9	15.2768	65536	HIF1A	2	1001180	9	65792	65792	0.000136795	0.000136795	HIF1A	9
2	15	9	15.2768	65536	HIF1A	2	1001180	15	65792	65792	0.000227991	0.000227991	HIF1A	9
3	34	9	15.2768	65536	HIF1A	2	1001180	34	65792	65792	0.00051678	0.00051678	HIF1A	9
4	98	9	15.2768	65536	HIF1A	2	1001180	98	65792	65792	0.00148954	0.00148954	HIF1A	9
5	172	9	15.2768	65536	HIF1A	2	1001180	172	65792	65792	0.0026143	0.0026143	HIF1A	9
6	344	9	15.2768	65536	HIF1A	2	1001180	344	65792	65792	0.0052286	0.0052286	HIF1A	9
7	551	9	15.2768	65536	HIF1A	2	1001180	551	65792	65792	0.00837488	0.00837488	HIF1A	9
8	1000	9	15.2768	65536	HIF1A	2	1001180	1000	65792	65792	0.0151994	0.0151994	HIF1A	9
9	1772	9	15.2768	65536	HIF1A	2	1001180	1772	65792	65792	0.0269334	0.0269334	HIF1A	9
10	2899	9	15.2768	65536	HIF1A	2	1001180	2899	65792	65792	0.0440631	0.0440631	HIF1A	9
11	4172	9	15.2768	65536	HIF1A	2	1001180	4172	65792	65792	0.063412	0.063412	HIF1A	9
12	4822	9	15.2768	65536	HIF1A	2	1001180	4822	65792	65792	0.0732916	0.0732916	HIF1A	9
13	5918	9	15.2768	65536	HIF1A	2	1001180	5918	65792	65792	0.0899501	0.0899501	HIF1A	9
14	7218	9	15.2768	65536	HIF1A	2	1001180	7218	65792	65792	0.109709	0.109709	HIF1A	9
15	7761	9	15.2768	65536	HIF1A	2	1001180	7761	65792	65792	0.117963	0.117963	HIF1A	9
16	6618	9	15.2768	65536	HIF1A	2	1001180	6618	65792	65792	0.10059	0.10059	HIF1A	9
17	5263	9	15.2768	65536	HIF1A	2	1001180	5263	65792	65792	0.0799945	0.0799945	HIF1A	9
18	4341	9	15.2768	65536	HIF1A	2	1001180	4341	65792	65792	0.0659807	0.0659807	HIF1A	9
19	3673	9	15.2768	65536	HIF1A	2	1001180	3673	65792	65792	0.0558275	0.0558275	HIF1A	9
20	2756	9	15.2768	65536	HIF1A	2	1001180	2756	65792	65792	0.0418896	0.0418896	HIF1A	9
21	1907	9	15.2768	65536	HIF1A	2	1001180	1907	65792	65792	0.0289853	0.0289853	HIF1A	9
22	1192	9	15.2768	65536	HIF1A	2	1001180	1192	65792	65792	0.0181177	0.0181177	HIF1A	9
23	770	9	15.2768	65536	HIF1A	2	1001180	770	65792	65792	0.0117036	0.0117036	HIF1A	9
24	600	9	15.2768	65536	HIF1A	2	1001180	600	65792	65792	0.00911965	0.00911965	HIF1A	9
25	376	9	15.2768	65536	HIF1A	2	1001180	376	65792	65792	0.00571498	0.00571498	HIF1A	9
26	306	9	15.2768	65536	HIF1A	2	1001180	306	65792	65792	0.00465102	0.00465102	HIF1A	9
27	253	9	15.2768	65536	HIF1A	2	1001180	253	65792	65792	0.00384545	0.00384545	HIF1A	9
28	169	9	15.2768	65536	HIF1A	2	1001180	169	65792	65792	0.0025687	0.0025687	HIF1A	9
29	137	9	15.2768	65536	HIF1A	2	1001180	137	65792	65792	0.00208232	0.00208232	HIF1A	9
30	111	9	15.2768	65536	HIF1A	2	1001180	111	65792	65792	0.00168714	0.00168714	HIF1A	9
31	85	9	15.2768	65536	HIF1A	2	1001180	85	65792	65792	0.00129195	0.00129195	HIF1A	9
32	59	9	15.2768	65536	HIF1A	2	1001180	59	65792	65792	0.000896766	0.000896766	HIF1A	9
33	52	9	15.2768	65536	HIF1A	2	1001180	52	65792	65792	0.00079037	0.00079037	HIF1A	9
34	31	9	15.2768	65536	HIF1A	2	1001180	31	65792	65792	0.000471182	0.000471182	HIF1A	9
35	25	9	15.2768	65536	HIF1A	2	1001180	25	65792	65792	0.000379985	0.000379985	HIF1A	9
36	13	9	15.2768	65536	HIF1A	2	1001180	13	65792	65792	0.000197592	0.000197592	HIF1A	9
37	6	9	15.2768	65536	HIF1A	2	1001180	6	65792	65792	9.11965e-05	9.11965e-05	HIF1A	9
38	13	9	15.2768	65536	HIF1A	2	1001180	13	65792	65792	0.000197592	0.000197592	HIF1A	9
39	8	9	15.2768	65536	HIF1A	2	1001180	8	65792	65792	0.000121595	0.000121595	HIF1A	9
40	6	9	15.2768	65536	HIF1A	2	1001180	6	65792	65792	9.11965e-05	9.11965e-05	HIF1A	9
41	8	9	15.2768	65536	HIF1A	2	1001180	8	65792	65792	0.000121595	0.000121595	HIF1A	9
42	5	9	15.2768	65536	HIF1A	2	1001180	5	65792	65792	7.59971e-05	7.59971e-05	HIF1A	9
43	1	9	15.2768	65536	HIF1A	2	1001180	1	65792	65792	1.51994e-05	1.51994e-05	HIF1A	9
44	3	9	15.2768	65536	HIF1A	2	1001180	3	65792	65792	4.55982e-05	4.55982e-05	HIF1A	9
45	2	9	15.2768	65536	HIF1A	2	1001180	2	65792	65792	3.03988e-05	3.03988e-05	HIF1A	9
46	3	9	15.2768	65536	HIF1A	2	1001180	3	65792	65792	4.55982e-05	4.55982e-05	HIF1A	9
47	1	9	15.2768	65536	HIF1A	2	1001180	1	65792	65792	1.51994e-05	1.51994e-05	HIF1A	9
48	1	9	15.2768	65536	HIF1A	2	1001180	1	65792	65792	1.51994e-05	1.51994e-05	HIF1A	9
49	1	9	15.2768	65536	HIF1A	2	1001180	1	65792	65792	1.51994e-05	1.51994e-05	HIF1A	9
50	1	9	15.2768	65536	HIF1A	2	1001180	1	65792	65792	1.51994e-05	1.51994e-05	HIF1A	9
51	1	9	15.2768	65536	HIF1A	2	1001180	1	65792	65792	1.51994e-05	1.51994e-05	HIF1A	9
52	1	9	15.2768	65536	HIF1A	2	1001180	1	65792	65792	1.51994e-05	1.51994e-05	HIF1A	9
53	1	9	15.2768	65536	HIF1A	2	1001180	1	65792	65792	1.51994e-05	1.51994e-05	HIF1A	9
54	1	9	15.2768	65536	HIF1A	2	1001180	1	65792	65792	1.51994e-05	1.51994e-05	HIF1A	9
55	1	9	15.2768	65536	HIF1A	2	1001180	1	65792	65792	1.51994e-05	1.51994e-05	HIF1A	9
56	1	9	15.2768	65536	HIF1A	2	1001180	1	65792	65792	1.51994e-05	1.51994e-05	HIF1A	9
57	1	9	15.2768	65536	HIF1A	2	1001180	1	65792	65792	1.51994e-05	1.51994e-05	HIF1A	9
58	1	9	15.2768	65536	HIF1A	2	1001180	1	65792	65792	1.51994e-05	1.51994e-05	HIF1A	9
59	1	9	15.2768	65536	HIF1A	2	1001180	1	65792	65792	1.51994e-05	1.51994e-05	HIF1A	9
60	1	9	15.2768	65536	HIF1A	2	1001180	1	65792	65792	1.51994e-05	1.51994e-05	HIF1A	9
61	1	9	15.2768	65536	HIF1A	2	1001180	1	65792	65792	1.51994e-05	1.51994e-05	HIF1A	9
62	1	9	15.2768	65536	HIF1A	2	1001180	1	65792	65792	1.51994e-05	1.51994e-05	HIF1A	9
63	1	9	15.2768	65536	HIF1A	2	1001180	1	65792	65792	1.51994e-05	1.51994e-05	HIF1A	9
64	1	9	15.2768	65536	HIF1A	2	1001180	1	65792	65792	1.51994e-05	1.51994e-05	HIF1A	9
65	1	9	15.2768	65536	HIF1A	2	1001180	1	65792	65792	1.51994e-05	1.51994e-05	HIF1A	9
66	1	9	15.2768	65536	HIF1A	2	1001180	1	65792	65792	1.51994e-05	1.51994e-05	HIF1A	9
67	1	9	15.2768	65536	HIF1A	2	1001180	1	65792	65792	1.51994e-05	1.51994e-05	HIF1A	9
68	1	9	15.2768	65536	HIF1A	2	1001180	1	65792	65792	1.51994e-05	1.51994e-05	HIF1A	9
69	1	9	15.2768	65536	HIF1A	2	1001180	1	65792	65792	1.51994e-05	1.51994e-05	HIF1A	9
70	1	9	15.2768	65536	HIF1A	2	1001180	1	65792	65792	1.51994e-05	1.51994e-05	HIF1A	9
71	1	9	15.2768	65536	HIF1A	2	1001180	1	65792	65792	1.51994e-05	1.51994e-05	HIF1A	9
72	1	9	15.2768	65536	HIF1A	2	1001180	1	65792	65792	1.51994e-05	1.51994e-05	HIF1A	9
73	1	9	15.2768	65536	HIF1A	2	1001180	1	65792	65792	1.51994e-05	1.51994e-05	HIF1A	9
74	1	9	15.2768	65536	HIF1A	2	1001180	1	65792	65792	1.51994e-05	1.51994e-05	HIF1A	9
75	1	9	15.2768	65536	HIF1A	2	1001180	1	65792	65792	1.51994e-05	1.51994e-05	HIF1A	9
76	1	9	15.2768	65536	HIF1A	2	1001180	1	65792	65792	1.51994e-05	1.51994e-05	HIF1A	9
77	1	9	15.2768	65536	HIF1A	2	1001180	1	65792	65792	1.51994e-05	1.51994e-05	HIF1A	9
78	1	9	15.2768	65536	HIF1A	2	1001180	1	65792	65792	1.51994e-05	1.51994e-05	HIF1A	9
79	1	9	15.2768	65536	HIF1A	2	1001180	1	65792	65792	1.51994e-05	1.51994e-05	HIF1A	9
80	1	9	15.2768	65536	HIF1A	2	1001180	1	65792	65792	1.51994e-05	1.51994e-05	HIF1A	9
81	1	9	15.2768	65536	HIF1A	2	1001180	1	65792	65792	1.51994e-05	1.51994e-05	HIF1A	9
82	1	9	15.2768	65536	HIF1A	2	1001180	1	65792	65792	1.51994e-05	1.51994e-05	HIF1A	9
83	1	9	15.2768	65536	HIF1A	2	1001180	1	65792	65792	1.51994e-05	1.51994e-05	HIF1A	9
84	1	9	15.2768	65536	HIF1A	2	1001180	1	65792	65792	1.51994e-05	1.51994e-05	HIF1A	9
85	1	9	15.2768	65536	HIF1A	2	1001180	1	65792	65792	1.51994e-05	1.51994e-05	HIF1A	9
86	1	9	15.2768	65536	HIF1A	2	1001180	1	65792	65792	1.51994e-05	1.51994e-05	HIF1A	9
87	1	9	15.2768	65536	HIF1A	2	1001180	1	65792	65792	1.51994e-05	1.51994e-05	HIF1A	9
88	1	9	15.2768	65536	HIF1A	2	1001180	1	65792	65792	1.51994e-05	1.51994e-05	HIF1A	9
89	1	9	15.2768	65536	HIF1A	2	1001180	1	65792	65792	1.51994e-05	1.51994e-05	HIF1A	9
90	1	9	15.2768	65536	HIF1A	2	1001180	1	65792	65792	1.51994e-05	1.51994e-05	HIF1A	9
91	1	9	15.2768	65536	HIF1A	2	1001180	1	65792	65792	1.51994e-05	1.51994e-05	HIF1A	9
92	1	9	15.2768	65536	HIF1A	2	1001180	1	65792	65792	1.51994e-05	1.51994e-05	HIF1A	9
93	1	9	15.2768	65536	HIF1A	2	1001180	1	65792	65792	1.51994e-05	1.51994e-05	HIF1A	9
94	1	9	15.2768	65536	HIF1A	2	1001180	1	65792	65792	1.51994e-05	1.51994e-05	HIF1A	9
95	1	9	15.2768	65536	HIF1A	2	1001180	1	65792	65792	1.51994e-05	1.51994e-05	HIF1A	9
96	1	9	15.2768	65536	HIF1A	2	1001180	1	65792	65792	1.51994e-05	1.51994e-05	HIF1A	9
97	1	9	15.2768	65536	HIF1A	2	1001180	1	65792	65792	1.51994e-05	1.51994e-05	HIF1A	9
98	1	9	15.2768	65536	HIF1A	2	1001180	1	65792	65792	1.51994e-05	1.51994e-05	HIF1A	9
99	1	9	15.2768	65536	HIF1A	2	1001180	1	65792	65792	1.51994e-05	1.51994e-05	HIF1A	9
100	1	9	15.2768	65536	HIF1A	2	1001180	1	65792	65792	1.51994e-05	1.51994e-05	HIF1A	9
101	1	9	15.2768	65536	HIF1A	2	1001180	1	65792	65792	1.51994e-05	1.51994e-05	HIF1A	9
102	1	9	15.2768	65536	HIF1A	2	1001180	1	65792	65792	1.51994e-05	1.51994e-05	HIF1A	9
103	1	9	15.2768	65536	HIF1A	2	1001180	1	65792	65792	1.51994e-05	1.51994e-05	HIF1A	9
104	1	9	15.2768	65536	HIF1A	2	1001180	1	65792	65792	1.51994e-05	1.51994e-05	HIF1A	9
105	1	9	15.2768	65536	HIF1A	2	1001180	1	65792	65792	1.51994e-05	1.51994e-05	HIF1A	9
106	1	9	15.2768	65536	HIF1A	2	1001180	1	65792	65792	1.51994e-05	1.51994e-05	HIF1A	9
107	1	9	15.2768	65536	HIF1A	2	1001180	1	65792	65792	1.51994e-05	1.51994e-05	HIF1A	9
108	1	9	15.2768	65536	HIF1A	2	1001180	1	65792	65792	1.51994e-05	1.51994e-05	HIF1A	9
109	1	9	15.2768	65536	HIF1A	2	1001180	1	65792	65792	1.51994e-05	1.51994e-05	HIF1A	9
110	1	9	15.2768	65536	HIF1A	2	1001180	1	65792	65792	1.51994e-05	1.51994e-05	HIF1A	9
111	1	9	15.2768	65536	HIF1A	2	1001180	1	65792	65792	1.51994e-05	1.51994e-05	HIF1A	9
112	1	9	15.2768	65536	HIF1A	2	1001180	1	65792	65792	1.51994e-05	1.51994e-05	HIF1A	9
113	1	9	15.2768	65536	HIF1A	2	1001180	1	65792	65792	1.51994e-05	1.51994e-05	HIF1A	9
114	1	9	15.2768	65536	HIF1A	2	1001180	1	65792	65792	1.51994e-05	1.51994e-05	HIF1A	9
115	1	9	15.2768	65536	HIF1A	2	1001180	1	65792	65792	1.51994e-05	1.51994e-05	HIF1A	9
116	1	9	15.2768	65536	HIF1A	2	1001180	1	65792	65792	1.51994e-05	1.51994e-05	HIF1A	9
117	1	9	15.2768	65536	HIF1A	2	1001180	1	65792	65792	1.51994e-05	1.51994e-05	HIF1A	9
118	1	9	15.2768	65536	HIF1A	2	1001180	1	65792	65792	1.51994e-05	1.51994e-05	HIF1A	9
119	1	9	15.2768	65536	HIF1A	2	1001180	1	65792	65792	1.51994e-05	1.51994e-05	HIF1A	9
120	1	9	15.2768	65536	HIF1A	2	1001180	1	65792	65792	1.51994e-05	1.51994e-05	HIF1A	9
121	1	9	15.2768	65536	HIF1A	2	1001180	1	65792	65792	1.51994e-05	1.51994e-05	HIF1A	9
122	1	9	15.2768	65536	HIF1A	2	1001180	1	65792	65792	1.51994e-05	1.51994e-05	HIF1A	9
123	1	9	15.2768	65536	HIF1A	2	1001180	1	65792	65792	1.51994e-05	1.51994e-05	HIF1A	9
124	1	9	15.2768	65536	HIF1A	2	1001180	1	65792	65792	1.51994e-05	1.51994e-05	HIF1A	9
125	1	9	15.2768	65536	HIF1A	2	1001180	1	65792	65792	1.51994e-05	1.51994e-05	HIF1A	9
126	1	9	15.2768	65536	HIF1A	2	1001180	1	65792	65792	1.51994e-05	1.51994e-05	HIF1A	9
127	1	9	15.2768	65536	HIF1A	2	1001180	1	65792	65792	1.51994e-05	1.51994e-05	HIF1A	9
128	1	9	15.2768	65536	HIF1A	2	1001180	1	65792	65792	1.51994e-05	1.51994e-05	HIF1A	9
129	1	9	15.2768	65536	HIF1A	2	1001180	1	65792	65792	1.51994e-05	1.51994e-05	HIF1A	9
130	1	9	15.2768	65536	HIF1A	2	1001180	1	65792	65792	1.51994e-05	1.51994e-05	HIF1A	9
131	1	9	15.2768	65536	HIF1A	2	1001180	1	65792	65792	1.51994e-05	1.51994e-05	HIF1A	9
132	1	9	15.2768	65536	HIF1A	2	1001180	1	65792	65792	1.51994e-05	1.51994e-05	HIF1A	9
133	1	9	15.2768	65536	HIF1A	2	1001180	1	65792	65792	1.51994e-05	1.51994e-05	HIF1A	9
134	1	9	15.2768	65536	HIF1A	2	1001180	1	65792	65792	1.51994e-05	1.51994e-05	HIF1A	9
135	1	9	15.2768	65536	HIF1A	2	1001180	1	65792	65792	1.51994e-05	1.51994e-05	HIF1A	9
136	1	9	15.2768	65536	HIF1A	2	1001180	1	65792	65792	1.51994e-05	1.51994e-05	HIF1A	9
137	1	9	15.2768	65536	HIF1A	2	1001180	1	65792	65792	1.51994e-05	1.51994e-05	HIF1A	9
138	1	9	15.2768	65536	HIF1A	2	1001180	1	65792	65792	1.51994e-05	1.51994e-05	HIF1A	9
139	1	9	15.2768	65536	HIF1A	2	1001180	1	65792	65792	1.51994e-05	1.51994e-05	HIF1A	9
140	1	9	15.2768	65536	HIF1A	2	1001180	1	65792	65792	1.51994e-05	1.51994e-05	HIF1A	9
141	1	9	15.2768	65536	HIF1A	2	1001180	1	65792	65792	1.51994e-05	1.51994e-05	HIF1A	9
142	1	9	15.2768	65536	HIF1A	2	1001180	1	65792	65792	1.51994e-05	1.51994e-05	HIF1A	9
143	1	9	15.2768	65536	HIF1A	2	1001180	1	65792	65792	1.51994e-05	1.51994e-05	HIF1A	9
144	1	9	15.2768	65536	HIF1A	2	1001180	1	65792	65792	1.51994e-05	1.51994e-05	HIF1A	9
145	1	9	15.2768	65536	HIF1A	2	1001180	1	65792	65792	1.51994e-05	1.51994e-05	HIF1A	9
146	1	9	15.2768	65536	HIF1A	2	1001180	1	65792	65792	1.51994e-05	1.51994e-05	HIF1A	9
147	1	9	15.2768	65536	HIF1A	2	1001180	1	65792	65792	1.51994e-05	1.51994e-05	HIF1A	9
148	1	9	15.2768	65536	HIF1A	2	1001180	1	65792	65792	1.51994e-05	1.51994e-05	HIF1A	9
149	1	9	15.2768	65536	HIF1A	2	1001180	1	65792	65792	1.51994e-05	1.51994e-05	HIF1A	9
150	1	9	15.2768	65536	HIF1A	2	1001180	1	65792	65792	1.51994e-05	1.51994e-05	HIF1A	9
151	1	9	15.2768	65536	HIF1A	2	1001180	1	65792	65792	1.51994e-05	1.51994e-05	HIF1A	9
152	1	9	15.2768	65536	HIF1A	2	1001180	1	65792	65792	1.51994e-05	1.51994e-05	HIF1A	9
153	1	9	15.2768	65536	HIF1A	2	1001180	1	65792	65792	1.51994e-05	1.51994e-05	HIF1A	9
154	1	9	15.2768	65536	HIF1A	2	1001180	1	65792	65792	1.51994e-05	1.51994e-05	HIF1A	9
155	1	9	15.2768	65536	HIF1A	2	1001180	1	65792	65792	1.51994e-05	1.51994e-05	HIF1A	9
156	1	9	15.2768	65536	HIF1A	2	1001180	1	65792	65792	1.51994e-05	1.51994e-05	HIF1A	9
157	1	9	15.2768	65536	HIF1A	2	1001180	1	65792	65792	1.51994e-05	1.51994e-05	HIF1A	9
158	1	9	15.2768	65536	HIF1A	2	1001180	1	65792	65792	1.51994e-05	1.51994e-05	HIF1A	9
159	1	9	15.2768	65536	HIF1A	2	1001180	1	65792	65792	1.51994e-05	1.51994e-05	HIF1A	9
160	1	9	15.2768	65536	HIF1A	2	1001180	1	65792	65792	1.51994e-05	1.51994e-05	HIF1A	9
161	1	9	15.2768	65536	HIF1A	2	1001180	1	65792	65792	1.51994e-05	1.51994e-05	HIF1A	9
162	1	9	15.2768	65536	HIF1A	2	1001180	1	65792	65792	1.51994e-05	1.51994e-05	HIF1A	9
163	1	9	15.2768	65536	HIF1A	2	1001180	1	65792	65792	1.51994e-05	1.51994e-05	HIF1A	9
164	1	9	15.2768	65536	HIF1A	2	1001180	1	65792	65792	1.51994e-05	1.51994e-05	HIF1A	9
165	1	9	15.2768	65536	HIF1A	2	1001180	1	65792	65792	1.51994e-05	1.51994e-05	HIF1A	9
166	1	9	15.2768	65536	HIF1A	2	1001180	1	65792	65792	1.51994e-05	1.51994e-05	HIF1A	9
167	1	9	15.2768	65536	HIF1A	2	1001180	1	65792	65792	1.51994e-05	1.51994e-05	HIF1A	9
168	1	9	15.2768	65536	HIF1A	2	1001180	1	65792	65792	1.51994e-05	1.51994e-05	HIF1A	9
169	1	9	15.2768	65536	HIF1A	2	1001180	1	65792	65792	1.51994e-05	1.51994e-05	HIF1A	9
170	1	9	15.2768	65536	HIF1A	2	1001180	1	65792	65792	1.51994e-05	1.51994e-05	HIF1A	9
171	1	9	15.2768	65536	HIF1A	2	1001180	1	65792	65792	1.51994e-05	1.51994e-05	HIF1A	9
172	1	9	15.2768	65536	HIF1A	2	1001180	1	65792	65792	1.51994e-05	1.51994e-05	HIF1A	9
173	1	9	15.2768	65536	HIF1A	2	1001180	1	65792	65792	1.51994e-05	1.51994e-05	HIF1A	9
174	1	9	15.2768	65536	HIF1A	2	1001180	1	65792	65792	1.51994e-05	1.51994e-05	HIF1A	9
175	1	9	15.2768	65536	HIF1A	2	1001180	1	65792	65792	1.51994e-05	1.51994e-05	HIF1A	9
176	1	9	15.2768	65536	HIF1A	2	1001180	1	65792	65792	1.51994e-05	1.51994e-05	HIF1A	9
177	1	9	15.2768	65536	HIF1A	2	1001180	1	65792	65792	1.51994e-05	1.51994e-05	HIF1A	9
178	1	9	15.2768	65536	HIF1A	2	1001180	1	65792	65792	1.51994e-05	1.51994e-05	HIF1A	9
179	1	9	15.2768	65536	HIF1A	2	1001180	1	65792	65792	1.51994e-05	1.51994e-05	HIF1A	9
180	1	9	15.2768	65536	HIF1A	2	1001180	1	65792	65792	1.51994e-05	1.51994e-05	HIF1A	9
181	1	9	15.2768	65536	HIF1A	2	1001180	1	65792	65792	1.51994e-05	1.51994e-05	HIF1A	9
182	1	9	15.2768	65536	HIF1A	2	1001180	1	65792	65792	1.51994e-05	1.51994e-05	HIF1A	9
183	1	9	15.2768	65536	HIF1A	2	1001180	1	65792	65792	1.51994e-05	1.51994e-05	HIF1A	9
184	1	9	15.2768	65536	HIF1A	2	1001180	1	65792	65792	1.51994e-05	1.51994e-05	HIF1A	9
185	1	9	15.2768	65536	HIF1A	2	1001180	1	65792	65792	1.51994e-05	1.51994e-05	HIF1A	9
186	1	9	15.2768	65536	HIF1A	2	1001180	1	65792	65792	1.51994e-05	1.51994e-05	HIF1A	9
187	1	9	15.2768	65536	HIF1A	2	1001180	1	65792	65792	1.51994e-05	1.51994e-05	HIF1A	9
188	1	9	15.2768	65536	HIF1A	2	1001180	1	65792	65792	1.51994e-05	1.51994e-05	HIF1A	9
189	1	9	15.2768	65536	HIF1A	2	1001180	1	65792	65792	1.51994e-05	1.51994e-05	HIF1A	9
190	1	9	15.2768	65536	HIF1A	2	1001180	1	65792	65792	1.51994e-05	1.51994e-05	HIF1A	9
191	1	9	15.2768	65536	HIF1A	2	1001180	1	65792	65792	1.51994e-05	1.51994e-05	HIF1A	9
192	1	9	15.2768	65536	HIF1A	2	1001180	1	65792	65792	1.51994e-05	1.51994e-05	HIF1A	9
193	1	9	15.2768	65536	HIF1A	2	1001180	1	65792	65792	1.51994e-05	1.51994e-05	HIF1A	9
194	1	9	15.2768	65536	HIF1A	2	1001180	1	65792	65792	1.51994e-05	1.51994e-05	HIF1A	9
195	1	9	15.2768	65536	HIF1A	2	1001180	1	65792	65792	1.51994e-05	1.51994e-05	HIF1A	9
196	1	9	15.2768	65536	HIF1A	2	1001180	1	65792	65792	1.51994e-05	1.51994e-05	HIF1A	9
197	1	9	15.2768	65536	HIF1A	2	1001180	1	65792	65792	1.51994e-05	1.51994e-05	HIF1A	9
198	1	9	15.2768	65536	HIF1A	2	1001180	1	65792	65792	1.51994e-05	1.51994e-05	HIF1A	9
199	1	9	15.2768	65536	HIF1A	2	1001180	1	65792	65792	1.51994e-05	1.51994e-05	HIF1A	9
200	1	9	15.2768	65536	HIF1A	2	1001180	1	65792	65792	1.51994e-05	1.51994e-05	HIF1A	9
201	1	9	15.2768	65536	HIF1A	2	1001180	1	65792	65792	1.51994e-05	1.51994e-05	HIF1A	9
202	1	9	15.2768	65536	HIF1A	2	1001180	1	65792	65792	1.51994e-05	1.51994e-05	HIF1A	9
203	1	9	15.2768	65536	HIF1A	2	1001180	1	65792	65792	1.51994e-05	1.51994e-05	HIF1A	9
204	1	9	15.2768	65536	HIF1A	2	1001180	1	65792	65792	1.51994e-05	1.51994e-05	HIF1A	9
205	1	9	15.2768	65536	HIF1A	2	1001180	1	65792	65792	1.51994e-05	1.51994e-05	HIF1A	9
206	1	9	15.2768	65536	HIF1A	2	1001180	1	65792	65792	1.51994e-05	1.51994e-05	HIF1A	9
207	1	9	15.2768	65536	HIF1A	2	1001180	1	65792	65792	1.51994e-05	1.51994e-05	HIF1A	9
208	1	9	15.2768	65536	HIF1A	2	1001180	1	65792	65792	1.51994e-05	1.51994e-05	HIF1A	9
209	1	9	15.2768	65536	HIF1A	2	1001180	1	65792	65792	1.51994e-05	1.51994e-05	HIF1A	9
210	1	9	15.2768	65536	HIF1A	2	1001180	1	65792	65792	1.51994e-05	1.51994e-05	HIF1A	9
211	1	9	15.2768	65536	HIF1A	2	1001180	1	65792	65792	1.51994e-05	1.51994e-05	HIF1A	9
212	1	9	15.2768	65536	HIF1A	2	1001180	1	65792	65792	1.51994e-05	1.51994e-05	HIF1A	9
213	1	9	15.2768	65536	HIF1A	2	1001180	1	65792	65792	1.51994e-05	1.51994e-05	HIF1A	9
214	1	9	15.2768	65536	HIF1A	2	1001180	1	65792	65792	1.51994e-05	1.51994e-05	HIF1A	9
215	1	9	15.2768	65536	HIF1A	2	1001180	1	65792	65792	1.51994e-05	1.51994e-05	HIF1A	9
216	1	9	15.2768	65536	HIF1A	2	1001180	1	65792	65792	1.51994e-05	1.51994e-05	HIF1A	9
217	1	9	15.2768	65536	HIF1A	2	1001180	1	65792	65792	1.51994e-05	1.51994e-05	HIF1A	9
218	1	9	15.2768	65536	HIF1A	2	1001180	1	65792	65792	1.51994e-05	1.51994e-05	HIF1A	9
219	1	9	15.2768	65536	HIF1A	2	1001180	1	65792	65792	1.51994e-05	1.51994e-05	HIF1A	9
220	1	9	15.2768	65536	HIF1A	2	1001180	1	65792	65792	1.51994e-05	1.51994e-05	HIF1A	9
221	1	9	15.2768	65536	HIF1A	2	1001180	1	65792	65792	1.51994e-05	1.51994e-05	HIF1A	9
222	1	9	15.2768	65536	HIF1A	2	1001180	1	65792	65792	1.51994e-05	1.51994e-05	HIF1A	9
223	1	9	15.2768	65536	HIF1A	2	1001180	1	65792	65792	1.51994e-05	1.51994e-05	HIF1A	9
224	1	9	15.2768	65536	HIF1A	2	1001180	1	65792	65792	1.51994e-05	1.51994e-05	HIF1A	9
225	1	9	15.2768	65536	HIF1A	2	1001180	1	65792	65792	1.51994e-05	1.51994e-05	HIF1A	9
226	1	9	15.2768	65536	HIF1A	2	1001180	1	65792	65792	1.51994e-05	1.51994e-05	HIF1A	9
227	1	9	15.2768	65536	HIF1A	2	1001180	1	65792	65792	1.51994e-05	1.51994e-05	HIF1A	9
228	1	9	15.2768	65536	HIF1A	2	1001180	1	65792	65792	1.51994e-05	1.51994e-05	HIF1A	9
229	1	9	15.2768	65536	HIF1A	2	1001180	1	65792	65792	1.51994e-05	1.51994e-05	HIF1A	9
230	1	9	15.2768	65536	HIF1A	2	1001180	1	65792	65792	1.51994e-05	1.51994e-05	HIF1A	9
231	1	9	15.2768	65536	HIF1A	2	1001180	1	65792	65792	1.51994e-05	1.51994e-05	HIF1A	9
232	1	9	15.2768	65536	HIF1A	2	1001180	1	65792	65792	1.51994e-05	1.51994e-05	HIF1A	9
233	1	9	15.2768	65536	HIF1A	2	1001180	1	65792	65792	1.51994e-05	1.51994e-05	HIF1A	9
234	1	9	15.2768	65536	HIF1A	2	1001180	1	65792	65792	1.51994e-05	1.51994e-05	HIF1A	9
235	1	9	15.2768	65536	HIF1A	2	1001180	1	65792	65792	1.51994e-05	1.51994e-05	HIF1A	9
236	1	9	15.2768	65536	HIF1A	2	1001180	1	65792	65792	1.51994e-05	1.51994e-05	HIF1A	9
237	1	9	15.2768	65536	HIF1A	2	1001180	1	65792	65792	1.51994e-05	1.51994e-05	HIF1A	9
238	1	9	15.2768	65536	HIF1A	2	1001180	1	65792	65792	1.51994e-05	1.51994e-05	HIF1A	9
239	1	9	15.2768	65536	HIF1A	2	1001180	1	65792	65792	1.51994e-05	1.51994e-05	HIF1A	9
240	1	9	15.2768	65536	HIF1A	2	1001180	1	65792	65792	1.51994e-05	1.51994e-05	HIF1A	9
241	1	9	15.2768	65536	HIF1A	2	1001180	1	65792	65792	1.51994e-05	1.51994e-05	HIF1A	9
242	1	9	15.2768	65536	HIF1A	2	1001180	1	65792	65792	1.51994e-05	1.51994e-05	HIF1A	9
243	1	9	15.2768	65536	HIF1A	2	1001180	1	65792	65792	1.51994e-05	1.51994e-05	HIF1A	9
244	1	9	15.2768	65536	HIF1A	2	1001180	1	65792	65792	1.51994e-05	1.51994e-05	HIF1A	9
245	1	9	15.2768	65536	HIF1A	2	1001180	1	65792	65792	1.51994e-05	1.51994e-05	HIF1A	9
246	1	9	15.2768	65536	HIF1A	2	1001180	1	65792	65792	1.51994e-05	1.51994e-05	HIF1A	9
247	1	9	15.2768	65536	HIF1A	2	1001180	1	65792	65792	1.51994e-05	1.51994e-05	HIF1A	9
248	1	9	15.2768	65536	HIF1A	2	1001180	1	65792	65792	1.51994e-05	1.51994e-05	HIF1A	9
249	1	9	15.2768	65536	HIF1A	2	1001180	1	65792	65792	1.51994e-05	1.51994e-05	HIF1A	9
250	1	9	15.2768	65536	HIF1A	2	1001180	1	65792	65792	1.51994e-05	1.51994e-05	HIF1A	9
251	1	9	15.2768	65536	HIF1A	2	1001180	1	65792	65792	1.51994e-05	1.51994e-05	HIF1A	9
252	1	9	15.2768	65536	HIF1A	2	1001180	1	65792	65792	1.51994e-05	1.51994e-05	HIF1A	9
253	1	9	15.2768	65536	HIF1A	2	1001180	1	65792	65792	1.51994e-05	1.51994e-05	HIF1A	9
254	1	9	15.2768	65536	HIF1A	2	1001180	1	65792	65792	1.51994e-05	1.51994e-05	HIF1A	9
255	1	9	15.2768	65536	HIF1A	2	1001180	1	65792	65792	1.51994e-05	1.51994e-05	HIF1A	9
0	1	14	2.00131	65536	Negative_control	1	131158	1	65792	65792	1.51994e-05	1.51994e-05	Negative control	14
1	133	14	2.00131	65536	Negative_control	1	131158	133	65792	65792	0.00202152	0.00202152	Negative control	14
2	65266	14	2.00131	65536	Negative_control	1	131158	65266	65792	65792	0.992005	0.992005	Negative control	14
3	91	14	2.00131	65536	Negative_control	1	131158	91	65792	65792	0.00138315	0.00138315	Negative control	14
4	29	14	2.00131	65536	Negative_control	1	131158	29	65792	65792	0.000440783	0.000440783	Negative control	14
5	13	14	2.00131	65536	Negative_control	1	131158	13	65792	65792	0.000197592	0.000197592	Negative control	14
6	10	14	2.00131	65536	Negative_control	1	131158	10	65792	65792	0.000151994	0.000151994	Negative control	14
7	1	14	2.00131	65536	Negative_control	1	131158	1	65792	65792	1.51994e-05	1.51994e-05	Negative control	14
8	1	14	2.00131	65536	Negative_control	1	131158	1	65792	65792	1.51994e-05	1.51994e-05	Negative control	14
9	1	14	2.00131	65536	Negative_control	1	131158	1	65792	65792	1.51994e-05	1.51994e-05	Negative control	14
10	1	14	2.00131	65536	Negative_control	1	131158	1	65792	65792	1.51994e-05	1.51994e-05	Negative control	14
11	1	14	2.00131	65536	Negative_control	1	131158	1	65792	65792	1.51994e-05	1.51994e-05	Negative control	14
12	1	14	2.00131	65536	Negative_control	1	131158	1	65792	65792	1.51994e-05	1.51994e-05	Negative control	14
13	1	14	2.00131	65536	Negative_control	1	131158	1	65792	65792	1.51994e-05	1.51994e-05	Negative control	14
14	1	14	2.00131	65536	Negative_control	1	131158	1	65792	65792	1.51994e-05	1.51994e-05	Negative control	14
15	1	14	2.00131	65536	Negative_control	1	131158	1	65792	65792	1.51994e-05	1.51994e-05	Negative control	14
16	1	14	2.00131	65536	Negative_control	1	131158	1	65792	65792	1.51994e-05	1.51994e-05	Negative control	14
17	1	14	2.00131	65536	Negative_control	1	131158	1	65792	65792	1.51994e-05	1.51994e-05	Negative control	14
18	1	14	2.00131	65536	Negative_control	1	131158	1	65792	65792	1.51994e-05	1.51994e-05	Negative control	14
19	1	14	2.00131	65536	Negative_control	1	131158	1	65792	65792	1.51994e-05	1.51994e-05	Negative control	14
20	1	14	2.00131	65536	Negative_control	1	131158	1	65792	65792	1.51994e-05	1.51994e-05	Negative control	14
21	1	14	2.00131	65536	Negative_control	1	131158	1	65792	65792	1.51994e-05	1.51994e-05	Negative control	14
22	1	14	2.00131	65536	Negative_control	1	131158	1	65792	65792	1.51994e-05	1.51994e-05	Negative control	14
23	1	14	2.00131	65536	Negative_control	1	131158	1	65792	65792	1.51994e-05	1.51994e-05	Negative control	14
24	1	14	2.00131	65536	Negative_control	1	131158	1	65792	65792	1.51994e-05	1.51994e-05	Negative control	14
25	1	14	2.00131	65536	Negative_control	1	131158	1	65792	65792	1.51994e-05	1.51994e-05	Negative control	14
26	1	14	2.00131	65536	Negative_control	1	131158	1	65792	65792	1.51994e-05	1.51994e-05	Negative control	14
27	1	14	2.00131	65536	Negative_control	1	131158	1	65792	65792	1.51994e-05	1.51994e-05	Negative control	14
28	1	14	2.00131	65536	Negative_control	1	131158	1	65792	65792	1.51994e-05	1.51994e-05	Negative control	14
29	1	14	2.00131	65536	Negative_control	1	131158	1	65792	65792	1.51994e-05	1.51994e-05	Negative control	14
30	1	14	2.00131	65536	Negative_control	1	131158	1	65792	65792	1.51994e-05	1.51994e-05	Negative control	14
31	1	14	2.00131	65536	Negative_control	1	131158	1	65792	65792	1.51994e-05	1.51994e-05	Negative control	14
32	1	14	2.00131	65536	Negative_control	1	131158	1	65792	65792	1.51994e-05	1.51994e-05	Negative control	14
33	1	14	2.00131	65536	Negative_control	1	131158	1	65792	65792	1.51994e-05	1.51994e-05	Negative control	14
34	1	14	2.00131	65536	Negative_control	1	131158	1	65792	65792	1.51994e-05	1.51994e-05	Negative control	14
35	1	14	2.00131	65536	Negative_control	1	131158	1	65792	65792	1.51994e-05	1.51994e-05	Negative control	14
36	1	14	2.00131	65536	Negative_control	1	131158	1	65792	65792	1.51994e-05	1.51994e-05	Negative control	14
37	1	14	2.00131	65536	Negative_control	1	131158	1	65792	65792	1.51994e-05	1.51994e-05	Negative control	14
38	1	14	2.00131	65536	Negative_control	1	131158	1	65792	65792	1.51994e-05	1.51994e-05	Negative control	14
39	1	14	2.00131	65536	Negative_control	1	131158	1	65792	65792	1.51994e-05	1.51994e-05	Negative control	14
40	1	14	2.00131	65536	Negative_control	1	131158	1	65792	65792	1.51994e-05	1.51994e-05	Negative control	14
41	1	14	2.00131	65536	Negative_control	1	131158	1	65792	65792	1.51994e-05	1.51994e-05	Negative control	14
42	1	14	2.00131	65536	Negative_control	1	131158	1	65792	65792	1.51994e-05	1.51994e-05	Negative control	14
43	1	14	2.00131	65536	Negative_control	1	131158	1	65792	65792	1.51994e-05	1.51994e-05	Negative control	14
44	1	14	2.00131	65536	Negative_control	1	131158	1	65792	65792	1.51994e-05	1.51994e-05	Negative control	14
45	1	14	2.00131	65536	Negative_control	1	131158	1	65792	65792	1.51994e-05	1.51994e-05	Negative control	14
46	1	14	2.00131	65536	Negative_control	1	131158	1	65792	65792	1.51994e-05	1.51994e-05	Negative control	14
47	1	14	2.00131	65536	Negative_control	1	131158	1	65792	65792	1.51994e-05	1.51994e-05	Negative control	14
48	1	14	2.00131	65536	Negative_control	1	131158	1	65792	65792	1.51994e-05	1.51994e-05	Negative control	14
49	1	14	2.00131	65536	Negative_control	1	131158	1	65792	65792	1.51994e-05	1.51994e-05	Negative control	14
50	1	14	2.00131	65536	Negative_control	1	131158	1	65792	65792	1.51994e-05	1.51994e-05	Negative control	14
51	1	14	2.00131	65536	Negative_control	1	131158	1	65792	65792	1.51994e-05	1.51994e-05	Negative control	14
52	1	14	2.00131	65536	Negative_control	1	131158	1	65792	65792	1.51994e-05	1.51994e-05	Negative control	14
53	1	14	2.00131	65536	Negative_control	1	131158	1	65792	65792	1.51994e-05	1.51994e-05	Negative control	14
54	1	14	2.00131	65536	Negative_control	1	131158	1	65792	65792	1.51994e-05	1.51994e-05	Negative control	14
55	1	14	2.00131	65536	Negative_control	1	131158	1	65792	65792	1.51994e-05	1.51994e-05	Negative control	14
56	1	14	2.00131	65536	Negative_control	1	131158	1	65792	65792	1.51994e-05	1.51994e-05	Negative control	14
57	1	14	2.00131	65536	Negative_control	1	131158	1	65792	65792	1.51994e-05	1.51994e-05	Negative control	14
58	1	14	2.00131	65536	Negative_control	1	131158	1	65792	65792	1.51994e-05	1.51994e-05	Negative control	14
59	1	14	2.00131	65536	Negative_control	1	131158	1	65792	65792	1.51994e-05	1.51994e-05	Negative control	14
60	1	14	2.00131	65536	Negative_control	1	131158	1	65792	65792	1.51994e-05	1.51994e-05	Negative control	14
61	1	14	2.00131	65536	Negative_control	1	131158	1	65792	65792	1.51994e-05	1.51994e-05	Negative control	14
62	1	14	2.00131	65536	Negative_control	1	131158	1	65792	65792	1.51994e-05	1.51994e-05	Negative control	14
63	1	14	2.00131	65536	Negative_control	1	131158	1	65792	65792	1.51994e-05	1.51994e-05	Negative control	14
64	1	14	2.00131	65536	Negative_control	1	131158	1	65792	65792	1.51994e-05	1.51994e-05	Negative control	14
65	1	14	2.00131	65536	Negative_control	1	131158	1	65792	65792	1.51994e-05	1.51994e-05	Negative control	14
66	1	14	2.00131	65536	Negative_control	1	131158	1	65792	65792	1.51994e-05	1.51994e-05	Negative control	14
67	1	14	2.00131	65536	Negative_control	1	131158	1	65792	65792	1.51994e-05	1.51994e-05	Negative control	14
68	1	14	2.00131	65536	Negative_control	1	131158	1	65792	65792	1.51994e-05	1.51994e-05	Negative control	14
69	1	14	2.00131	65536	Negative_control	1	131158	1	65792	65792	1.51994e-05	1.51994e-05	Negative control	14
70	1	14	2.00131	65536	Negative_control	1	131158	1	65792	65792	1.51994e-05	1.51994e-05	Negative control	14
71	1	14	2.00131	65536	Negative_control	1	131158	1	65792	65792	1.51994e-05	1.51994e-05	Negative control	14
72	1	14	2.00131	65536	Negative_control	1	131158	1	65792	65792	1.51994e-05	1.51994e-05	Negative control	14
73	1	14	2.00131	65536	Negative_control	1	131158	1	65792	65792	1.51994e-05	1.51994e-05	Negative control	14
74	1	14	2.00131	65536	Negative_control	1	131158	1	65792	65792	1.51994e-05	1.51994e-05	Negative control	14
75	1	14	2.00131	65536	Negative_control	1	131158	1	65792	65792	1.51994e-05	1.51994e-05	Negative control	14
76	1	14	2.00131	65536	Negative_control	1	131158	1	65792	65792	1.51994e-05	1.51994e-05	Negative control	14
77	1	14	2.00131	65536	Negative_control	1	131158	1	65792	65792	1.51994e-05	1.51994e-05	Negative control	14
78	1	14	2.00131	65536	Negative_control	1	131158	1	65792	65792	1.51994e-05	1.51994e-05	Negative control	14
79	1	14	2.00131	65536	Negative_control	1	131158	1	65792	65792	1.51994e-05	1.51994e-05	Negative control	14
80	1	14	2.00131	65536	Negative_control	1	131158	1	65792	65792	1.51994e-05	1.51994e-05	Negative control	14
81	1	14	2.00131	65536	Negative_control	1	131158	1	65792	65792	1.51994e-05	1.51994e-05	Negative control	14
82	1	14	2.00131	65536	Negative_control	1	131158	1	65792	65792	1.51994e-05	1.51994e-05	Negative control	14
83	1	14	2.00131	65536	Negative_control	1	131158	1	65792	65792	1.51994e-05	1.51994e-05	Negative control	14
84	1	14	2.00131	65536	Negative_control	1	131158	1	65792	65792	1.51994e-05	1.51994e-05	Negative control	14
85	1	14	2.00131	65536	Negative_control	1	131158	1	65792	65792	1.51994e-05	1.51994e-05	Negative control	14
86	1	14	2.00131	65536	Negative_control	1	131158	1	65792	65792	1.51994e-05	1.51994e-05	Negative control	14
87	1	14	2.00131	65536	Negative_control	1	131158	1	65792	65792	1.51994e-05	1.51994e-05	Negative control	14
88	1	14	2.00131	65536	Negative_control	1	131158	1	65792	65792	1.51994e-05	1.51994e-05	Negative control	14
89	1	14	2.00131	65536	Negative_control	1	131158	1	65792	65792	1.51994e-05	1.51994e-05	Negative control	14
90	1	14	2.00131	65536	Negative_control	1	131158	1	65792	65792	1.51994e-05	1.51994e-05	Negative control	14
91	1	14	2.00131	65536	Negative_control	1	131158	1	65792	65792	1.51994e-05	1.51994e-05	Negative control	14
92	1	14	2.00131	65536	Negative_control	1	131158	1	65792	65792	1.51994e-05	1.51994e-05	Negative control	14
93	1	14	2.00131	65536	Negative_control	1	131158	1	65792	65792	1.51994e-05	1.51994e-05	Negative control	14
94	1	14	2.00131	65536	Negative_control	1	131158	1	65792	65792	1.51994e-05	1.51994e-05	Negative control	14
95	1	14	2.00131	65536	Negative_control	1	131158	1	65792	65792	1.51994e-05	1.51994e-05	Negative control	14
96	1	14	2.00131	65536	Negative_control	1	131158	1	65792	65792	1.51994e-05	1.51994e-05	Negative control	14
97	1	14	2.00131	65536	Negative_control	1	131158	1	65792	65792	1.51994e-05	1.51994e-05	Negative control	14
98	1	14	2.00131	65536	Negative_control	1	131158	1	65792	65792	1.51994e-05	1.51994e-05	Negative control	14
99	1	14	2.00131	65536	Negative_control	1	131158	1	65792	65792	1.51994e-05	1.51994e-05	Negative control	14
100	1	14	2.00131	65536	Negative_control	1	131158	1	65792	65792	1.51994e-05	1.51994e-05	Negative control	14
101	1	14	2.00131	65536	Negative_control	1	131158	1	65792	65792	1.51994e-05	1.51994e-05	Negative control	14
102	1	14	2.00131	65536	Negative_control	1	131158	1	65792	65792	1.51994e-05	1.51994e-05	Negative control	14
[truncated: 5,017 more rows]

## Sheet: Fig 3 count table
	MDA-453																						MCF-10A
[truncated: 4,874 more rows]

[truncated: 5 more sheets: Fig 3a, Fig 4 count table, Fig 4, Fig S1, Table S1]
